# Supplementary material for: Sexually dimorphic methylation patterns characterize the placenta and blood from extremely preterm newborns
Source: BMC Biol. 2023 Aug 23;21:173. doi: 10.1186/s12915-023-01662-7 (PMC10464100; doi:10.1186/s12915-023-01662-7)
Supplement: Supplementary file 1 — Additional file 1: Table S1. Provides a list of all significant CpG loci identified in the analysis presented in this manuscript. [file 12915_2023_1662_MOESM1_ESM.xlsx]

## Sheet: Placenta results
Supplemental Table S1: Sexually-Dimorphic CpG Sites in Placenta
ID	Gene	t	p Value	FRD	logFC	Male Avg. Beta	Female Avg. Beta	Sex Avg. Beta Diff.	Shared with Blood?
cg26919182	PPP1R12B	-104.715	6.23423e-271	5.00798e-265	-2.89969	0.468817	0.864054	-0.395236	1
cg02366398	SERBP1	59.2565	2.59202e-187	1.04109e-181	1.15073	0.809582	0.662194	0.147387	1
cg17612569	GABPA	56.9371	1.08683e-181	2.91018e-176	2.19319	0.131878	0.0331914	0.0986868	1
cg06513015	ERV3-1	-50.477	5.16319e-165	1.0369e-159	-1.46718	0.602781	0.79836	-0.195579	1
cg12607525	UBTF	46.9115	4.21002e-155	6.76385e-150	0.602933	0.613115	0.512608	0.100507	1
cg19765154	NAB1	43.2204	2.97141e-144	3.97824e-139	0.672145	0.661374	0.550435	0.110939	1
cg02325951	FOXN3	40.2204	5.8178e-135	6.67637e-130	0.658067	0.623886	0.511352	0.112534	1
cg20262915	NAB1	39.2828	5.75891e-132	5.78268e-127	0.635305	0.553856	0.445219	0.108637	1
cg11532947	NAB1	36.2476	5.88697e-122	5.25447e-117	0.966001	0.840499	0.727839	0.11266	0
cg02716779	DNM1	-32.2515	4.99806e-108	4.01495e-103	-0.626944	0.564956	0.66613	-0.101174	1
cg03226871		30.0748	4.48001e-100	3.27164e-95	0.535623	0.587145	0.497915	0.0892294	1
cg07355069	HMGCS1	30.022	7.03823e-100	4.71152e-95	1.03536	0.925676	0.858829	0.066847	0
cg12691488		29.2517	5.30896e-97	3.28054e-92	1.81822	0.168364	0.0549134	0.11345	1
cg15817705		26.9103	4.58491e-88	2.63077e-83	0.598304	0.630162	0.531412	0.0987504	1
cg14991561	AKR7A2	26.7799	1.46897e-87	7.86685e-83	0.780415	0.789625	0.686491	0.103134	1
cg00148935	RFTN1	-26.6459	4.87464e-87	2.44738e-82	-0.696707	0.361901	0.476758	-0.114857	1
cg09696045		-26.4407	3.06761e-86	1.44954e-81	-0.423202	0.431678	0.503345	-0.0716667	1
cg25801066	CALM1	25.7885	1.09565e-83	4.88968e-79	0.765442	0.761619	0.655728	0.105891	0
cg13192180	NOL11	25.7454	1.61795e-83	6.84054e-79	1.07188	0.860545	0.750628	0.109917	1
cg15828296	ZNF337-AS1	24.822	7.21511e-80	2.89796e-75	0.393675	0.690175	0.630434	0.0597413	1
cg09241427	SHANK2	-23.7286	1.68326e-75	6.4389e-71	-0.684623	0.672992	0.773078	-0.100086	1
cg18090212	APP	22.8039	9.03901e-72	3.30049e-67	0.467061	0.864247	0.82373	0.0405169	0
cg24276949	RIC8B	22.2584	1.47849e-69	5.1638e-65	0.649369	0.78353	0.702137	0.0813935	0
cg09516963	DYRK2	-21.7284	2.13633e-67	7.15049e-63	-1.29786	0.19083	0.351088	-0.160258	1
cg07850329	CHMP5	-21.13	5.9778e-65	1.92079e-60	-0.649477	0.198798	0.27385	-0.0750515	1
cg02758552	GPX1	-20.9404	3.57904e-64	1.10579e-59	-0.624953	0.257788	0.343629	-0.0858411	1
cg16226437	FYB	20.3484	9.64905e-62	2.87078e-57	0.643595	0.709656	0.616876	0.0927801	1
cg09404617		-20.1111	9.13121e-61	2.61969e-56	-0.451229	0.347718	0.423416	-0.0756982	1
cg15228509		-19.7228	3.62561e-59	1.0043e-54	-0.553454	0.244376	0.321693	-0.0773175	1
cg12728170	PIN4P1	19.1725	6.71508e-57	1.79808e-52	0.593338	0.683573	0.58051	0.103063	1
cg08906898	RBM39	19.1688	6.9568e-57	1.80272e-52	0.795403	0.775323	0.667871	0.107452	1
cg03218192	AP2B1	-18.9293	6.75909e-56	1.69675e-51	-0.503927	0.310569	0.388691	-0.0781212	1
cg09102486		18.863	1.26873e-55	3.08842e-51	0.678226	0.607548	0.49887	0.108679	0
cg17238319	RFTN1	-18.7208	4.8957e-55	1.15668e-50	-0.55259	0.508606	0.60163	-0.093024	1
cg02825185	ERV3-1	-18.7134	5.24992e-55	1.20494e-50	-0.419639	0.783317	0.829924	-0.0466063	1
cg17264064	ACAA2	18.1066	1.66599e-52	3.7175e-48	0.784806	0.681887	0.558994	0.122893	0
cg05588508		17.8103	2.76608e-51	6.00542e-47	0.52489	0.755373	0.683331	0.0720422	1
cg00761634	CHTF8	17.7225	6.37951e-51	1.3486e-46	0.854258	0.930325	0.868915	0.0614099	0
cg02606018		17.7179	6.63952e-51	1.36758e-46	0.389525	0.282359	0.231722	0.0506365	1
cg19473894	CCDC121	17.6742	1.00499e-50	2.01829e-46	0.679865	0.655777	0.556036	0.0997406	0
cg11730618	RAB7A	17.6117	1.81731e-50	3.56061e-46	0.812573	0.812989	0.71159	0.1014	0
cg03289961	HADHB	17.3746	1.71532e-49	3.28077e-45	0.89617	0.595279	0.451919	0.143361	0
cg25771639		17.3302	2.60961e-49	4.87513e-45	0.636181	0.752361	0.660145	0.0922166	1
cg20810195		17.23	6.73577e-49	1.22974e-44	0.770393	0.632082	0.506177	0.125905	1
cg13771240	C3orf49	17.1853	1.02763e-48	1.83444e-44	0.51802	0.857713	0.810744	0.0469686	1
cg17078326	STX18	17.1529	1.39661e-48	2.43891e-44	0.284104	0.575464	0.528919	0.0465445	1
cg01440070	SLC6A10P	16.7228	8.10434e-47	1.38516e-42	0.817658	0.74767	0.63608	0.11159	0
cg03626220	HYDIN	16.3693	2.26086e-45	3.78366e-41	0.494392	0.587794	0.502224	0.0855704	1
cg10797914		16.0079	6.72575e-44	1.10262e-39	0.552609	0.835964	0.781002	0.0549619	1
cg25304146	WBP11P1	15.9456	1.20549e-43	1.93674e-39	0.333806	0.55925	0.500882	0.0583671	1
cg17968869	SPON1	15.897	1.90031e-43	2.99318e-39	0.693732	0.862562	0.793171	0.0693911	0
cg06710937		-15.8913	2.01488e-43	3.11261e-39	-0.741885	0.0197601	0.0447773	-0.0250172	1
cg08721112		15.8518	2.90163e-43	4.39791e-39	0.338551	0.530637	0.471137	0.0595005	0
cg07285048		15.809	4.33207e-43	6.44439e-39	0.673511	0.913162	0.863748	0.0494142	0
cg19869442	FAM45A	15.3704	2.59299e-41	3.7872e-37	0.661667	0.883627	0.831385	0.0522419	1
cg25667734	TERF1	15.3015	4.91911e-41	7.05632e-37	0.682787	0.883058	0.823416	0.0596415	0
cg07816873	ERC1	-15.1269	2.4889e-40	3.50761e-36	-0.598544	0.1434	0.195475	-0.0520745	1
cg07852945	TLE1	-14.9768	1.00017e-39	1.38524e-35	-0.664159	0.0499104	0.079427	-0.0295166	1
cg11634496		-14.9674	1.09087e-39	1.48525e-35	-0.926651	0.135634	0.222395	-0.0867612	0
cg02343988		14.9252	1.61088e-39	2.15671e-35	0.439183	0.652654	0.579503	0.0731511	0
cg23120345	LOC285456	14.8455	3.36696e-39	4.43392e-35	0.436614	0.625317	0.550408	0.0749092	1
cg26355737	TFDP1	14.7453	8.49002e-39	1.10001e-34	0.483742	0.709901	0.639826	0.0700751	1
cg09779044	CKAP5	14.6745	1.62924e-38	2.07742e-34	0.638852	0.83354	0.765164	0.0683761	0
cg02625623		14.5532	4.97329e-38	6.24228e-34	0.314079	0.651444	0.599943	0.0515017	1
cg04190002	SHANK3	-14.5168	6.94999e-38	8.58915e-34	-0.314677	0.308214	0.349406	-0.041192	1
cg06152526	PLLP	14.4853	9.28723e-38	1.13037e-33	0.291846	0.534754	0.482753	0.0520004	1
cg27283477	STK24	14.4818	9.75196e-38	1.16922e-33	0.878517	0.907613	0.826449	0.0811638	1
cg18905668	GTF2H1	14.4564	1.21051e-37	1.43001e-33	0.418084	0.608283	0.536748	0.0715349	0
cg15604132	ZNF300	14.419	1.72001e-37	2.00245e-33	1.11848	0.568821	0.394897	0.173924	0
cg27149150	CAMTA1	14.3728	2.60441e-37	2.98876e-33	0.828365	0.471326	0.34312	0.128206	0
cg22846149	HMGB1L1	14.3617	2.88388e-37	3.26286e-33	0.590508	0.626116	0.530176	0.0959402	0
cg09914736	CAMTA1	14.1005	3.13805e-36	3.50111e-32	0.767286	0.699104	0.588008	0.111096	0
cg22936497		-14.092	3.39134e-36	3.73188e-32	-0.347687	0.465515	0.525482	-0.0599677	0
cg04874129	SLC6A2	-14.0739	3.99728e-36	4.33923e-32	-0.952221	0.0986445	0.156702	-0.0580577	1
cg23006552	ATP10D	13.8493	3.08113e-35	3.30011e-31	0.472843	0.823474	0.774995	0.0484785	0
cg00362406	CAMTA1	13.8307	3.6454e-35	3.8531e-31	0.816478	0.746405	0.636361	0.110045	0
cg16567087	UBE2QP1	13.7346	8.70388e-35	9.08033e-31	0.278021	0.0299123	0.0245504	0.00536188	1
cg08247450	AADAT	13.5177	6.32254e-34	6.51143e-30	0.754574	0.032697	0.019492	0.0132049	1
cg08167066	CYS1	-13.5095	6.64072e-34	6.75254e-30	-0.684378	0.036114	0.0588509	-0.0227369	1
cg07813851	CAMTA1	13.3549	2.66307e-33	2.67407e-29	0.783454	0.840144	0.757893	0.0822508	0
cg06759085	NAB1	13.3145	3.82466e-33	3.79304e-29	0.517969	0.604052	0.51296	0.0910927	1
cg08601520		13.2549	6.5213e-33	6.38851e-29	0.61684	0.468725	0.366127	0.102598	0
cg09219013	SPON1	13.2245	8.56016e-33	8.28482e-29	0.902107	0.754523	0.632532	0.121991	0
cg07628841	GPN1	-13.2225	8.71503e-33	8.33429e-29	-0.80764	0.276976	0.390922	-0.113946	1
cg00739353		-13.0583	3.80806e-32	3.59885e-28	-0.697988	0.877403	0.915579	-0.0381769	0
cg24961480		13.0044	6.11017e-32	5.70735e-28	0.876934	0.819384	0.718437	0.100946	0
cg11467028		12.9417	1.06214e-31	9.80717e-28	0.227129	0.672815	0.634467	0.0383472	0
cg06344365		12.7682	4.93737e-31	4.50705e-27	0.266799	0.724377	0.690263	0.0341141	1
cg19001357	RFTN1	-12.7355	6.58769e-31	5.94597e-27	-0.647617	0.703796	0.780719	-0.076923	1
cg10579052	CAMTA1	12.7184	7.66192e-31	6.83871e-27	0.451964	0.476457	0.402858	0.0735986	0
cg04032578	ZNF300	12.7078	8.55754e-31	7.55417e-27	1.15369	0.531225	0.350097	0.181127	0
cg09325036	ASIC2	12.6949	9.42028e-31	8.22537e-27	0.63588	0.396474	0.3023	0.0941737	0
cg15805300	SPON1	12.6865	1.01492e-30	8.76652e-27	0.5187	0.87253	0.822482	0.050048	0
cg13323902	VTRNA1-1	-12.6777	1.09648e-30	9.37029e-27	-0.420863	0.186265	0.235175	-0.0489104	1
cg19014419	ZNF300	12.6049	2.08926e-30	1.76664e-26	1.00924	0.420018	0.276551	0.143467	0
cg09684147	PLXNA1	12.5984	2.20199e-30	1.84256e-26	0.27075	0.814474	0.786339	0.0281347	0
cg27565144	ZNF300	-12.5572	3.23043e-30	2.67527e-26	-0.800233	0.86587	0.920029	-0.0541594	0
cg11270195		12.5346	3.86472e-30	3.1679e-26	0.821825	0.823618	0.730338	0.0932804	0
cg11291313	ZNF300	12.5092	5.01233e-30	4.06709e-26	1.69907	0.455544	0.24681	0.208733	0
cg08354681	CDYL	12.4007	1.24496e-29	1.00008e-25	0.290767	0.657548	0.617098	0.0404497	0
cg08580836	ZNF300	12.3996	1.31079e-29	1.04254e-25	1.70688	0.576792	0.334252	0.242541	1
cg16046378		12.3735	1.57928e-29	1.24377e-25	0.509757	0.570461	0.48712	0.0833411	0
cg13356540	CAMTA1	12.3693	1.63689e-29	1.27662e-25	0.467326	0.699369	0.637123	0.0622459	0
cg21228005	ZNF300	12.3219	2.63235e-29	2.03325e-25	2.17188	0.578304	0.306441	0.271863	0
cg10336309	RFTN1	-12.2678	3.96437e-29	3.03294e-25	-0.462612	0.667129	0.732109	-0.0649804	0
cg09249620	ZMIZ1-AS1	12.262	4.16986e-29	3.16006e-25	0.554635	0.476467	0.383361	0.0931058	0
cg18237551	ZNF300	12.2472	5.05512e-29	3.79513e-25	2.30541	0.585273	0.303617	0.281656	0
cg05924191	ZNF770	-12.2325	5.3896e-29	4.00878e-25	-0.419588	0.292924	0.349073	-0.0561495	0
cg12725502	SPON1	12.1965	7.36608e-29	5.42862e-25	0.549063	0.728109	0.642607	0.085502	0
cg02343823	ZNF300	12.1977	7.63724e-29	5.57729e-25	1.84197	0.683073	0.418136	0.264937	0
cg17561788	RANBP1	12.1879	7.93681e-29	5.74384e-25	0.486363	0.752625	0.685089	0.0675361	0
cg16074641		12.1806	8.45832e-29	6.0666e-25	0.395656	0.719891	0.660349	0.0595419	0
cg12777992	ZNF300	12.153	1.10602e-28	7.86259e-25	1.40527	0.519203	0.315265	0.203938	0
cg14974262	ZNF300	12.1549	1.12186e-28	7.90523e-25	2.22294	0.60432	0.328653	0.275667	0
cg22507874	UBE2E3	12.1462	1.13949e-28	7.95962e-25	0.432024	0.916287	0.888278	0.0280089	0
cg04675542	ZNF300	12.1169	1.51289e-28	1.04768e-24	1.44055	0.637486	0.40606	0.231426	0
cg16099167		12.1093	1.56772e-28	1.07637e-24	0.40457	0.850414	0.811265	0.0391491	0
cg26486466	ZNF300	12.075	2.15541e-28	1.46733e-24	1.27118	0.460568	0.273886	0.186682	0
cg13981380		-12.0685	2.23161e-28	1.50644e-24	-0.557804	0.0776502	0.107319	-0.0296692	0
cg09868928		12.0515	2.5839e-28	1.72971e-24	0.444456	0.277458	0.223058	0.0544003	0
cg16207263		12.0414	2.82035e-28	1.87239e-24	0.661433	0.228349	0.162465	0.0658835	0
cg10403239	LOC284395	12.0355	2.96666e-28	1.95338e-24	0.403961	0.43446	0.36949	0.0649696	0
cg14498575	PPP1R12B	-11.9812	4.73953e-28	3.09535e-24	-0.573282	0.804017	0.853241	-0.0492246	0
cg09544149		11.9016	9.39501e-28	6.08632e-24	0.525905	0.503748	0.419263	0.0844849	0
cg13254934	SPON1	11.8838	1.10019e-27	7.07029e-24	0.913971	0.606005	0.454223	0.151782	0
cg18538723		11.7801	2.66272e-27	1.6976e-23	0.425015	0.730112	0.670341	0.0597715	0
cg02876466	LOC283050	11.7119	4.76866e-27	3.01628e-23	0.61396	0.714927	0.632062	0.0828648	0
cg11910375	HOXA7	11.7061	5.00914e-27	3.14364e-23	0.575262	0.476407	0.399386	0.0770208	0
cg24874025		11.636	9.10761e-27	5.67145e-23	0.3612	0.541327	0.484254	0.0570729	0
cg08326300		11.5862	1.38984e-26	8.58816e-23	0.537908	0.643221	0.562343	0.0808778	0
cg07431106		11.5558	1.79955e-26	1.1035e-22	0.692176	0.858256	0.787462	0.070794	0
cg17767203		11.4962	2.9821e-26	1.8148e-22	0.474931	0.433436	0.357692	0.0757444	0
cg12363607		11.462	3.98023e-26	2.40401e-22	0.736835	0.772329	0.676674	0.0956554	0
cg09415298		11.4575	4.13416e-26	2.46506e-22	0.533447	0.650325	0.567627	0.0826978	0
cg10140943		11.4574	4.14269e-26	2.46506e-22	0.676181	0.861845	0.799056	0.0627891	0
cg14804237		11.4545	4.24372e-26	2.50661e-22	0.437169	0.708907	0.648226	0.0606804	1
cg04102734		11.433	5.17764e-26	3.03592e-22	0.732091	0.921412	0.878623	0.0427891	1
cg09971754	ANKRD11	11.4274	5.44515e-26	3.16964e-22	0.686998	0.0341042	0.0126546	0.0214495	1
cg24214638	ZMIZ1-AS1	11.4151	5.91789e-26	3.42004e-22	0.455697	0.613249	0.542073	0.0711768	0
cg07621645	ARHGAP15	-11.3973	6.97653e-26	4.00305e-22	-1.08161	0.465178	0.611192	-0.146014	0
cg06804411	LELP1	11.3409	1.10545e-25	6.29797e-22	0.52346	0.77633	0.707283	0.069047	0
cg25918611	CHN2	11.3046	1.49949e-25	8.48273e-22	0.418265	0.535506	0.462753	0.0727528	0
cg06636870	ZNF423	11.2974	1.59307e-25	8.94906e-22	0.441909	0.607364	0.541485	0.0658791	0
cg24377563	KRT74	11.2741	1.93759e-25	1.08088e-21	0.539126	0.697249	0.614691	0.082558	0
cg09400963	AVL9	11.2667	2.06178e-25	1.14223e-21	0.401221	0.868985	0.832826	0.0361586	0
cg07098455	ZNF423	11.2434	2.50486e-25	1.37819e-21	0.483087	0.321503	0.255424	0.0660788	0
cg03223392		11.227	2.87508e-25	1.57113e-21	0.322485	0.586532	0.536371	0.0501615	1
cg05803533	KRT74	11.2025	3.52827e-25	1.91505e-21	0.524176	0.476914	0.389979	0.0869354	0
cg22136726	CAMTA1	11.1855	4.06662e-25	2.19244e-21	0.560835	0.602841	0.51363	0.0892107	0
cg13631318	SPON1	11.1594	5.05901e-25	2.70928e-21	0.664061	0.315953	0.231794	0.0841582	0
cg11496432	LOC728024	-11.1534	5.31924e-25	2.82978e-21	-0.252159	0.588513	0.631413	-0.0429001	1
cg19814746	PRR9	11.1428	5.80876e-25	3.06987e-21	0.627776	0.565677	0.46102	0.104658	0
cg18237330	LOC283050	11.0553	1.20493e-24	6.3263e-21	0.756676	0.768234	0.669691	0.0985438	0
cg13860211	N4BP2	-11.0137	1.70094e-24	8.87252e-21	-0.392077	0.795859	0.837416	-0.0415573	1
cg07001875		11.0028	1.86169e-24	9.64838e-21	0.254113	0.421383	0.380257	0.041126	0
cg26236972		10.9689	2.46599e-24	1.26983e-20	0.569482	0.483326	0.390803	0.0925236	0
cg18419754	DPEP2	10.9499	2.88408e-24	1.47566e-20	0.658091	0.768495	0.679837	0.0886582	1
cg04843085	C11orf45	10.9463	2.97154e-24	1.51079e-20	0.20174	0.512405	0.478038	0.0343672	1
cg11928797	CAMTA1	10.9351	3.26165e-24	1.64786e-20	0.575809	0.748343	0.669514	0.0788294	0
cg16940606	ZMIZ1-AS1	10.9227	3.61301e-24	1.81396e-20	0.461359	0.683251	0.610917	0.072334	0
cg17232883		-10.907	4.112e-24	2.05167e-20	-0.425179	0.0961301	0.123895	-0.0277651	1
cg12841013		10.9034	4.23576e-24	2.10037e-20	0.642202	0.683917	0.579517	0.1044	0
cg14323977		10.8905	4.71128e-24	2.32183e-20	0.313481	0.711324	0.665191	0.0461329	0
cg19946676	SPON1	10.8714	5.51804e-24	2.70284e-20	0.647292	0.453556	0.351249	0.102307	0
cg18795022	CAMTA1	10.8705	5.55798e-24	2.7059e-20	0.493576	0.42291	0.347325	0.0755853	0
cg00998782	LCE6A	10.8569	6.21851e-24	2.99122e-20	0.531917	0.728699	0.656156	0.0725433	0
cg03449150	SPRR2F	10.857	6.21001e-24	2.99122e-20	0.390771	0.773998	0.729026	0.0449718	0
cg04929544	CAMTA1	10.8512	6.51427e-24	3.11484e-20	0.368159	0.395439	0.33593	0.0595088	0
cg08763351	SPRR4	10.8257	8.05573e-24	3.82911e-20	0.745495	0.795292	0.700059	0.0952329	0
cg02371119	PLD1	10.8146	8.80913e-24	4.16259e-20	0.469843	0.162267	0.124619	0.0376475	0
cg03421236		10.8086	9.2513e-24	4.34596e-20	0.713595	0.174688	0.116282	0.0584055	0
cg05763710	LOC284395	10.8067	9.39812e-24	4.38927e-20	0.455307	0.680854	0.614726	0.0661282	0
cg24621042	SERPINA1	10.7971	1.01719e-23	4.72321e-20	0.644094	0.566226	0.464194	0.102032	0
cg08783804	ASIC2	10.79	1.07807e-23	4.97266e-20	0.541784	0.820449	0.760235	0.060214	0
cg22866121	IQCA1	10.7894	1.0833e-23	4.97266e-20	0.566475	0.880639	0.829221	0.0514183	0
cg26085232	CACNA1C	10.7766	1.20304e-23	5.49095e-20	0.488979	0.356179	0.288141	0.0680384	0
cg15593279	CSNK2A1	10.7606	1.37258e-23	6.22936e-20	0.413002	0.255434	0.207062	0.0483716	0
cg11959806	ASIC2	10.758	1.40175e-23	6.32602e-20	0.388519	0.884642	0.855954	0.0286876	0
cg26161885	CAMTA1	10.7524	1.46801e-23	6.58801e-20	0.463153	0.484279	0.407702	0.076577	0
cg26859099		10.7387	1.64183e-23	7.32713e-20	0.506029	0.347189	0.274374	0.0728145	0
cg05244331	CACNA1C-IT2	10.7309	1.75035e-23	7.76828e-20	0.491323	0.571166	0.490587	0.0805788	0
cg22567305	SPRR2G	10.7138	2.01343e-23	8.88679e-20	0.561864	0.733869	0.654473	0.0793955	0
cg26027325	CAMTA1	10.707	2.1287e-23	9.34423e-20	0.360258	0.855545	0.819702	0.0358431	0
cg11046985		10.691	2.42564e-23	1.05511e-19	0.433095	0.274092	0.218793	0.0552998	0
cg18353912		10.6908	2.42992e-23	1.05511e-19	0.610828	0.7789	0.700564	0.0783368	0
cg08903939		10.6823	2.60549e-23	1.12527e-19	0.554036	0.679278	0.600713	0.0785647	0
cg13545247		10.6775	2.7093e-23	1.16384e-19	0.355713	0.393899	0.337421	0.0564779	0
cg10412763		10.6748	2.76875e-23	1.18305e-19	0.369826	0.577188	0.516351	0.060837	0
cg14388901	MEG3	10.6652	2.99567e-23	1.27324e-19	0.493768	0.32388	0.254157	0.069723	0
cg21670266	TMEM177	-10.6491	3.41737e-23	1.43747e-19	-0.29436	0.396912	0.444681	-0.0477691	0
cg22579625		10.6491	3.41785e-23	1.43747e-19	0.681788	0.729501	0.632895	0.096606	0
cg01909656	KRT73	10.6441	3.56022e-23	1.48955e-19	0.506468	0.523202	0.435687	0.0875142	0
cg01301538	ZNF423	10.6393	3.70347e-23	1.54145e-19	0.759094	0.675379	0.568575	0.106804	0
cg14547604		10.6376	3.75318e-23	1.55409e-19	0.542759	0.701906	0.625344	0.0765618	0
cg17966709	ZDHHC5	-10.6366	3.78391e-23	1.55878e-19	-0.409808	0.132123	0.16558	-0.033457	0
cg00422169	KRT5	10.6333	3.88564e-23	1.59252e-19	0.327319	0.517322	0.46289	0.0544317	0
cg20371265		10.6274	4.07756e-23	1.6627e-19	0.667147	0.665958	0.560747	0.105211	0
cg03425163	SPATA13	10.6265	4.10868e-23	1.66693e-19	0.445255	0.385129	0.312759	0.0723705	0
cg14872583	DCAF8	10.5872	5.65748e-23	2.28376e-19	0.505806	0.909163	0.871682	0.0374808	0
cg06883490		10.5751	6.24154e-23	2.49445e-19	0.70593	0.613247	0.501412	0.111835	0
cg07282778		10.5753	6.23075e-23	2.49445e-19	0.556913	0.876802	0.833206	0.0435956	0
cg11567758		10.5664	6.69844e-23	2.6638e-19	0.770449	0.220617	0.145034	0.0755834	0
cg10761141	SERPINA1	10.5353	8.65838e-23	3.42626e-19	0.821529	0.678201	0.56104	0.117161	0
cg03695692	CAMTA1	10.5314	8.90669e-23	3.50551e-19	0.626145	0.727047	0.635591	0.0914561	0
cg03841398		10.5308	8.94595e-23	3.50551e-19	0.431157	0.191317	0.15071	0.0406071	0
cg18328891	SPON1	10.5296	9.0348e-23	3.52315e-19	0.507752	0.466608	0.382044	0.0845642	0
cg22877779		10.5206	9.71673e-23	3.77076e-19	0.608088	0.331945	0.24684	0.0851057	1
cg22124859	LCE6A	10.5181	9.91578e-23	3.82951e-19	0.550899	0.614717	0.521365	0.0933522	0
cg03466342	KRT85	10.5086	1.07074e-22	4.11545e-19	0.488073	0.76451	0.700564	0.0639461	0
cg03618918		10.4855	1.2914e-22	4.93992e-19	0.375158	0.656096	0.594896	0.0612007	1
cg10812889	SPRR2D	10.4821	1.32752e-22	5.05402e-19	0.648889	0.387767	0.28848	0.0992871	0
cg10573505	CACNA1E	10.4774	1.37932e-22	5.22647e-19	0.661526	0.668821	0.566844	0.101978	0
cg23356236	GRIP1	10.4646	1.52952e-22	5.7684e-19	0.370938	0.73837	0.688303	0.0500673	1
cg00646731	LOC404266	10.4532	1.67777e-22	6.29794e-19	0.418993	0.915419	0.892073	0.0233454	1
cg07470273		10.434	1.95912e-22	7.31986e-19	0.578195	0.542064	0.447394	0.0946698	0
cg16743289	CACYBP	-10.4193	2.20611e-22	8.20451e-19	-0.284525	0.244063	0.284498	-0.0404354	1
cg25385687		10.3478	3.92427e-22	1.45271e-18	0.378907	0.562332	0.499747	0.0625854	0
cg03442837		10.348	3.94909e-22	1.45519e-18	0.912735	0.548213	0.406528	0.141686	0
cg00002186	WDFY4	10.3462	3.97385e-22	1.45763e-18	0.707663	0.486918	0.371779	0.115138	0
cg00923744	GALNT2	10.3425	4.09369e-22	1.49476e-18	0.383599	0.443943	0.3878	0.0561428	0
cg17662782	LOC284395	10.3397	4.18874e-22	1.52255e-18	0.430683	0.209834	0.16519	0.0446443	0
cg01856754	SERPINA1	10.3391	4.20775e-22	1.52257e-18	0.535703	0.594666	0.507373	0.0872933	0
cg21595342		10.3364	4.29937e-22	1.54874e-18	0.721996	0.342892	0.243813	0.0990781	0
cg10938486	ACSM5	10.3328	4.42429e-22	1.57958e-18	0.303957	0.629995	0.581517	0.0484782	0
cg13658163		10.333	4.41984e-22	1.57958e-18	0.327606	0.508617	0.456414	0.0522039	1
cg21534951		10.3314	4.47666e-22	1.5912e-18	0.220855	0.544958	0.508945	0.0360125	0
cg08621445		10.3274	4.62388e-22	1.63629e-18	0.427176	0.470228	0.402164	0.0680646	0
cg08739399	CACNA1C	10.3233	4.77598e-22	1.6827e-18	0.357642	0.397262	0.348935	0.0483267	0
cg07981980	CROCC	-10.3162	5.05599e-22	1.76586e-18	-0.404901	0.291446	0.342252	-0.0508061	1
cg09674340	PPP1R12B	-10.3164	5.05086e-22	1.76586e-18	-0.49962	0.556611	0.634263	-0.0776518	1
cg10438048	PCAT29	10.312	5.22988e-22	1.81869e-18	0.497077	0.594041	0.50975	0.0842916	0
cg21162779	MMEL1	10.3093	5.34711e-22	1.85144e-18	0.451087	0.577947	0.502618	0.0753294	0
cg03277540		10.307	5.4453e-22	1.87735e-18	0.495312	0.715481	0.643589	0.0718924	0
cg12682589	ABHD2	10.3033	5.60707e-22	1.92486e-18	0.318978	0.728204	0.687571	0.040633	1
cg04694512		10.2952	5.98341e-22	2.04532e-18	0.596275	0.839768	0.777072	0.0626957	0
cg08943293		10.2873	6.37808e-22	2.17099e-18	0.485903	0.484385	0.407322	0.077063	0
cg07539108	ARHGAP15	-10.2854	6.47572e-22	2.19492e-18	-0.596922	0.551387	0.635336	-0.0839487	0
cg16452539		10.2829	6.60412e-22	2.22904e-18	0.370326	0.409976	0.350446	0.0595307	0
cg27631593	SPRR2E	10.277	6.92739e-22	2.32837e-18	0.61151	0.614784	0.514495	0.100289	0
cg05479750		-10.2587	8.01915e-22	2.68409e-18	-0.470379	0.145128	0.192002	-0.0468743	0
cg09340935	CACNA1C	10.2579	8.07245e-22	2.69072e-18	0.398368	0.757739	0.710146	0.0475931	0
cg05928186	HOXA6	10.2453	8.92826e-22	2.96368e-18	0.348072	0.565602	0.517132	0.0484705	0
cg13521328		10.2304	1.00542e-21	3.32368e-18	0.539283	0.733108	0.657363	0.0757454	0
cg14968300		10.2271	1.03255e-21	3.39938e-18	0.371434	0.539471	0.484159	0.0553118	0
cg11139633		10.2115	1.16942e-21	3.83427e-18	0.38273	0.296368	0.247333	0.049035	0
cg26605406	ZNF175	10.2103	1.23557e-21	4.03471e-18	2.27057	0.267212	0.0716774	0.195534	0
cg10805628		10.2009	1.27244e-21	4.13826e-18	0.294675	0.631735	0.588102	0.0436329	0
cg03943115	SPRR2D	10.1921	1.37385e-21	4.45008e-18	0.80117	0.137465	0.0870328	0.0504326	0
cg19247838		10.1879	1.4149e-21	4.56463e-18	0.736118	0.759111	0.657104	0.102007	0
cg22586577		10.1856	1.4375e-21	4.619e-18	0.481781	0.504767	0.426913	0.0778538	0
cg14757776		10.1824	1.47479e-21	4.71993e-18	0.567226	0.322396	0.247772	0.0746237	0
cg19348688		10.1734	1.58473e-21	5.05165e-18	0.37403	0.571305	0.509586	0.0617188	0
cg04552921		10.1713	1.61112e-21	5.11548e-18	0.638112	0.732445	0.642155	0.0902895	0
cg21819962		10.1664	1.67596e-21	5.3004e-18	0.522185	0.630184	0.548778	0.0814053	0
cg12119997	CACYBP	-10.1623	1.73106e-21	5.45321e-18	-0.351461	0.168351	0.206534	-0.0381824	1
cg05864370	ZNF618	10.1541	1.84783e-21	5.79832e-18	0.531331	0.785128	0.718157	0.0669713	0
cg25439374	CACYBP	-10.1531	1.86335e-21	5.82427e-18	-0.394939	0.246446	0.301241	-0.054795	1
cg03680093		10.1512	1.89145e-21	5.88917e-18	0.468328	0.344575	0.277871	0.0667039	0
cg05290740	ASIC2	10.146	1.97184e-21	6.11577e-18	0.50896	0.549122	0.464637	0.0844842	0
cg01631657	SPON1	10.1418	2.0377e-21	6.29574e-18	0.400559	0.754661	0.702934	0.051727	0
cg21778348	HOXA7	10.1126	2.57163e-21	7.91493e-18	0.527772	0.628588	0.55788	0.0707078	0
cg01414882		10.0958	2.9383e-21	9.00897e-18	0.541621	0.672861	0.605848	0.0670129	0
cg18780284	SPRR1B	10.0951	2.95497e-21	9.02562e-18	0.484525	0.558264	0.4768	0.0814639	0
cg07485518		10.0883	3.11691e-21	9.48419e-18	0.554689	0.686134	0.605501	0.0806334	0
cg15197679		10.0836	3.23562e-21	9.73477e-18	0.380503	0.69327	0.636779	0.0564907	0
cg17409297		10.0838	3.23193e-21	9.73477e-18	0.386674	0.697362	0.643741	0.0536213	0
cg26565737		10.0846	3.21141e-21	9.73477e-18	0.219657	0.848212	0.828734	0.0194778	0
cg13198551		10.0826	3.26169e-21	9.77659e-18	0.509125	0.193414	0.150213	0.0432014	0
cg13523445	SUSD6	10.0812	3.2994e-21	9.85285e-18	0.311238	0.646647	0.598515	0.0481323	0
cg13546935	SPDYA	-10.0804	3.31842e-21	9.87295e-18	-0.518881	0.144217	0.190309	-0.0460912	1
cg20078881		10.0777	3.39254e-21	1.00562e-17	0.337581	0.637188	0.584816	0.0523715	0
cg09306107		10.0693	3.6241e-21	1.07031e-17	0.637749	0.680084	0.588978	0.091106	0
ch.10.80061816F		10.0677	3.67191e-21	1.08046e-17	0.397733	0.154706	0.124891	0.0298143	0
cg08929980	CAMTA1	-10.0649	3.75304e-21	1.1003e-17	-0.5962	0.1835	0.243473	-0.059973	0
cg12063709	ATP8B1	10.0632	3.80417e-21	1.11124e-17	0.282078	0.711561	0.669875	0.0416854	1
cg17592734	ZNF175	10.0664	3.83795e-21	1.11704e-17	1.81081	0.255573	0.0879728	0.167601	0
cg11202495		10.0559	4.03164e-21	1.16918e-17	0.433815	0.81562	0.768695	0.0469255	0
cg20696478	ZNF175	10.0603	4.06227e-21	1.17382e-17	2.37076	0.284502	0.0805319	0.20397	0
cg07908290	ZNF300	10.0553	4.15253e-21	1.1956e-17	1.60223	0.346796	0.191788	0.155007	0
cg17400654	IVL	10.0358	4.72621e-21	1.35592e-17	0.595518	0.32181	0.245337	0.0764728	0
cg08064228	ZNF423	10.0304	4.93295e-21	1.4102e-17	0.671862	0.761167	0.672446	0.0887215	0
cg18820268	LRFN2	10.0285	5.01101e-21	1.42743e-17	0.609061	0.850558	0.792208	0.0583494	0
cg14726583		10.0277	5.04009e-21	1.43064e-17	0.436533	0.485226	0.412744	0.0724813	0
cg17960556		10.0232	5.22194e-21	1.47704e-17	0.318812	0.64062	0.593835	0.046785	0
cg06682252		10.007	5.93588e-21	1.67309e-17	0.369614	0.605255	0.552241	0.0530138	0
cg06905789	BCL11B	10.0016	6.19391e-21	1.73921e-17	0.410845	0.560182	0.49348	0.0667028	0
cg19597170		10.0012	6.21376e-21	1.73921e-17	0.546275	0.764399	0.695534	0.0688645	0
cg02455446	SERPINA2	9.99356	6.59831e-21	1.84043e-17	0.542489	0.844322	0.789512	0.0548095	0
cg07186199		9.98325	7.15771e-21	1.98955e-17	0.449183	0.338229	0.275469	0.0627605	0
cg02726274	DAB1	9.9688	8.02157e-21	2.22198e-17	0.484176	0.638404	0.55765	0.0807537	0
cg21018834		9.96318	8.38485e-21	2.31463e-17	0.575088	0.818566	0.756943	0.0616233	0
cg09898217		9.96218	8.45112e-21	2.32494e-17	0.569147	0.853721	0.799554	0.0541666	0
cg25744957	FLJ36777	9.94662	9.55299e-21	2.61909e-17	0.291484	0.733354	0.695533	0.0378214	0
cg02091781		9.94575	9.63713e-21	2.62649e-17	0.780118	0.358236	0.253881	0.104356	0
cg11570233	IRF6	-9.9454	9.64537e-21	2.62649e-17	-0.507276	0.434837	0.513492	-0.0786554	0
cg22782074	ZNF423	9.9377	1.0248e-20	2.78117e-17	0.561519	0.688356	0.605116	0.0832403	0
cg19958721	ARHGAP15	-9.93597	1.04902e-20	2.83731e-17	-0.943321	0.459569	0.587215	-0.127646	0
cg11514575	LCE6A	9.93379	1.05681e-20	2.84878e-17	0.596723	0.427163	0.331368	0.0957944	0
cg00535683	SPRR2C	9.92361	1.14492e-20	3.07599e-17	0.430581	0.723099	0.661144	0.0619549	0
cg11762329		9.92089	1.16962e-20	3.13186e-17	0.576056	0.831486	0.770636	0.0608491	0
cg19572826	PDPN	9.90007	1.37751e-20	3.67626e-17	0.617616	0.57347	0.480916	0.0925537	0
cg16720981	C10orf128	9.8963	1.41887e-20	3.77413e-17	0.367933	0.426722	0.367344	0.0593778	0
cg03442220		9.8829	1.57625e-20	4.17891e-17	0.428485	0.547499	0.47862	0.068879	0
cg26381870		9.86878	1.76084e-20	4.65293e-17	0.38412	0.739119	0.682275	0.0568435	0
cg07050715		9.86035	1.88105e-20	4.95426e-17	0.303706	0.388683	0.340223	0.0484602	0
cg20640266	ZNF618	9.8487	2.06083e-20	5.41003e-17	0.495687	0.796583	0.740193	0.0563897	0
cg08806670		9.845	2.12126e-20	5.55054e-17	0.629985	0.526694	0.428104	0.0985905	0
cg14030268	PDZD8	-9.83696	2.25916e-20	5.89217e-17	-0.414888	0.0211164	0.0305138	-0.00939742	1
cg23814696		9.83541	2.2867e-20	5.94469e-17	0.5687	0.506701	0.408298	0.0984027	0
cg25325192	TMSL3	9.83379	2.31578e-20	6.00087e-17	0.224039	0.558914	0.520713	0.0382008	0
cg15732650	CAMTA1	9.81661	2.64872e-20	6.84157e-17	0.356014	0.500203	0.442826	0.0573777	0
cg10534463		9.81287	2.72733e-20	6.99958e-17	0.554754	0.641657	0.554971	0.0866853	0
cg12282311	ZNF2	-9.81289	2.72689e-20	6.99958e-17	-0.434053	0.0343826	0.0466757	-0.0122931	0
cg19383121	LRP3	9.8091	2.80893e-20	7.18605e-17	0.251717	0.45065	0.414104	0.0365458	0
cg03108347		-9.80734	2.84771e-20	7.26213e-17	-0.33246	0.454498	0.508769	-0.0542711	0
cg09290242		9.80699	2.85695e-20	7.26266e-17	0.616174	0.831868	0.762349	0.0695189	0
cg17090989		9.80329	2.9393e-20	7.44843e-17	0.441436	0.683383	0.616568	0.0668158	0
cg08047192	ZNF423	9.80111	2.98986e-20	7.55271e-17	0.484735	0.650626	0.58125	0.0693756	0
cg27480444		-9.80068	2.99985e-20	7.55418e-17	-0.585554	0.362365	0.441129	-0.0787633	0
cg15942422		9.78748	3.32542e-20	8.34788e-17	0.385007	0.646673	0.58006	0.0666127	0
cg25082710	IVL	9.78066	3.50709e-20	8.77651e-17	0.527385	0.569464	0.480353	0.0891105	0
cg12698626	CCL2	9.77815	3.57659e-20	8.92263e-17	0.598674	0.461837	0.368328	0.0935083	0
cg05511980		9.77256	3.73588e-20	9.29116e-17	0.318138	0.429758	0.378811	0.0509472	0
cg16104635		9.76783	3.876e-20	9.60988e-17	0.345891	0.548295	0.493963	0.0543314	0
cg23086479	SERPINA2	9.76243	4.04257e-20	9.99203e-17	0.595261	0.73196	0.646418	0.0855423	0
cg02389513		9.75885	4.15695e-20	1.02432e-16	0.421641	0.781629	0.735924	0.0457055	0
cg19633027		9.74758	4.53851e-20	1.11492e-16	0.403014	0.495899	0.425636	0.0702629	1
cg24565090	ARHGAP15	-9.74394	4.68359e-20	1.14705e-16	-0.775849	0.400367	0.507786	-0.107419	0
cg25497938	KRT82	9.73109	5.15964e-20	1.2598e-16	0.370541	0.886598	0.856615	0.0299823	0
cg22566518	SIRT6	9.72893	5.24703e-20	1.27726e-16	0.293215	0.0508341	0.0417908	0.00904324	0
cg00494644		9.72753	5.3044e-20	1.28732e-16	0.478041	0.682482	0.611664	0.0708174	0
cg26413192		9.71564	5.81819e-20	1.40776e-16	0.414396	0.574082	0.508621	0.0654604	0
cg01431455	SERPINA1	9.70127	6.53061e-20	1.57539e-16	0.635901	0.863514	0.800198	0.0633162	0
cg14414288	SPRR1B	9.69849	6.64735e-20	1.59875e-16	0.477638	0.857001	0.815285	0.0417159	0
cg06901278		9.69784	6.68049e-20	1.60193e-16	0.545725	0.837587	0.78349	0.0540973	0
cg06968912	PTRF	9.69142	7.04685e-20	1.68475e-16	0.610546	0.0727086	0.0471569	0.0255517	0
cg03902093	RAB7A	9.69019	7.08925e-20	1.68986e-16	0.399379	0.611456	0.544383	0.0670725	0
cg01707663	CRACR2A	9.66993	8.29556e-20	1.97155e-16	0.348606	0.904862	0.874423	0.0304386	0
cg26825108	PTPN1	9.66743	8.45774e-20	2.00417e-16	0.442305	0.0803664	0.0627852	0.0175812	0
cg14417896		9.66465	8.64203e-20	2.04181e-16	0.344977	0.854455	0.824005	0.0304505	0
cg06261836		9.64985	9.69138e-20	2.28275e-16	0.443305	0.800559	0.750909	0.04965	0
cg14801864	BFSP1	9.64911	9.74705e-20	2.28275e-16	0.336162	0.741695	0.694898	0.046797	0
cg20119380	ZNF423	9.64941	9.72435e-20	2.28275e-16	0.416418	0.676969	0.616721	0.0602475	0
cg20564283		9.64656	9.94092e-20	2.32139e-16	0.562505	0.308661	0.238961	0.0697003	0
cg06679881	ZNF423	9.64523	1.01186e-19	2.35604e-16	0.738236	0.84281	0.768994	0.0738166	0
cg18379413	ZNF175	9.63928	1.08298e-19	2.51433e-16	1.69788	0.262042	0.0776849	0.184357	0
cg09179637	LRFN2	9.63328	1.10171e-19	2.55044e-16	0.377134	0.61475	0.554543	0.0602072	0
cg01021493	KRT82	9.63283	1.10557e-19	2.55202e-16	0.272811	0.501917	0.455038	0.0468781	0
cg20097430		9.62643	1.16163e-19	2.67374e-16	0.305934	0.542336	0.488112	0.0542231	0
cg25207248		9.62565	1.16862e-19	2.68216e-16	0.508386	0.321643	0.254873	0.0667697	0
cg19023350		9.61189	1.2997e-19	2.97451e-16	0.436758	0.536897	0.469698	0.0671992	0
cg03408779	ARHGAP15	-9.6089	1.33799e-19	3.05343e-16	-0.834366	0.406451	0.514896	-0.108446	0
cg17292729		-9.60397	1.3817e-19	3.14426e-16	-0.354352	0.205823	0.249242	-0.0434193	0
cg11679293		9.59907	1.43497e-19	3.25625e-16	0.312496	0.398247	0.349233	0.049014	0
cg06590319		9.59525	1.47789e-19	3.34421e-16	0.363099	0.301289	0.253383	0.0479057	0
cg11318133	OAS2	9.59459	1.48545e-19	3.35188e-16	0.540781	0.250656	0.191377	0.0592796	0
cg26116551	ZNF536	9.58939	1.54626e-19	3.47931e-16	0.466506	0.630326	0.558621	0.0717049	0
cg02905059	ZNF423	9.58772	1.56627e-19	3.5145e-16	0.487595	0.671494	0.603414	0.0680798	0
cg02072464	MIR320E	9.57937	1.67046e-19	3.73783e-16	0.2774	0.882664	0.860756	0.0219081	1
cg02742119	CAMTA1	9.5789	1.67652e-19	3.74098e-16	0.344346	0.496339	0.435907	0.0604325	0
cg02381488		9.57551	1.72092e-19	3.81883e-16	0.397602	0.450905	0.389118	0.0617873	0
cg24595844		9.57577	1.71746e-19	3.81883e-16	0.427771	0.472875	0.40083	0.0720459	0
cg01827761	KLHDC7A	9.57483	1.7299e-19	3.8282e-16	0.283291	0.565469	0.519796	0.045674	0
cg24299813	TMEM109	9.55519	2.01234e-19	4.44098e-16	0.297032	0.508572	0.460681	0.0478901	1
cg07804289	SPRR2C	9.54805	2.12613e-19	4.67925e-16	0.520914	0.625225	0.539216	0.0860085	0
cg13524257		9.54131	2.23918e-19	4.91459e-16	0.32162	0.436065	0.384738	0.0513277	0
cg08955294		9.53375	2.37318e-19	5.19451e-16	0.475498	0.649051	0.576808	0.0722428	0
cg15334916	COL13A1	9.52601	2.51878e-19	5.49821e-16	0.454098	0.71544	0.653275	0.0621649	0
cg16182938		9.5164	2.71163e-19	5.90314e-16	0.365692	0.799887	0.759366	0.0405213	0
cg12984001	ARHGAP15	-9.51217	2.82084e-19	6.1243e-16	-0.862683	0.423862	0.536443	-0.112582	0
cg12413242	CACNA1C	9.50379	2.9873e-19	6.46822e-16	0.480961	0.790377	0.732934	0.0574423	0
cg02620533	DAB1	9.48146	3.54511e-19	7.65536e-16	0.421441	0.350027	0.291263	0.0587647	0
cg24314679		9.47901	3.61231e-19	7.77956e-16	0.552188	0.711018	0.628942	0.0820763	0
cg09118276		9.47217	3.80683e-19	8.17657e-16	0.407554	0.749157	0.693098	0.0560587	0
cg08382827		9.46854	3.91404e-19	8.38442e-16	0.543292	0.183125	0.130953	0.0521725	0
cg00828439		9.46364	4.06371e-19	8.68188e-16	0.359031	0.474528	0.420342	0.0541858	0
cg10921886	HSD11B1	9.45689	4.27911e-19	9.11783e-16	0.36495	0.612329	0.551393	0.0609362	0
cg15849445		9.45352	4.39095e-19	9.33139e-16	0.463506	0.669162	0.597361	0.0718009	0
cg04893733	TSHZ3	9.44568	4.66199e-19	9.88124e-16	0.584183	0.779373	0.705788	0.0735854	0
cg00663139	GREB1	9.4431	4.7552e-19	1.00523e-15	0.403309	0.511058	0.440716	0.0703419	0
cg22695084		9.44106	4.8299e-19	1.01834e-15	0.466103	0.463261	0.388447	0.0748141	0
cg09003509		9.43674	4.99608e-19	1.04788e-15	0.615355	0.817145	0.752708	0.0644366	0
cg24288319		9.43664	4.99568e-19	1.04788e-15	0.538297	0.572727	0.481203	0.0915241	0
cg25761899		-9.42454	5.47962e-19	1.1463e-15	-0.580481	0.589231	0.676699	-0.0874686	0
cg18939478	CACNA1C	9.4224	5.56959e-19	1.1621e-15	0.416952	0.769003	0.714452	0.0545511	0
cg04646078	PGBD5	9.41707	5.8011e-19	1.20726e-15	0.442827	0.866439	0.829998	0.036441	0
cg00339740		-9.40653	6.33259e-19	1.31108e-15	-0.823428	0.638287	0.743245	-0.104958	0
cg14975237	SEPHS1	9.40584	6.32011e-19	1.31108e-15	0.343102	0.779572	0.737199	0.0423733	0
cg00160027	ZNF423	9.40261	6.47786e-19	1.33771e-15	0.528004	0.649316	0.56849	0.0808266	0
cg17262642	BCL11B	9.39854	6.68197e-19	1.37632e-15	0.578778	0.781276	0.708549	0.0727272	0
cg02845345	ASIC2	9.39525	6.87122e-19	1.40744e-15	0.68657	0.780829	0.700912	0.079917	0
cg12451342		9.39501	6.86428e-19	1.40744e-15	0.348414	0.618717	0.561111	0.0576062	0
cg19258310		9.3946	6.88562e-19	1.40744e-15	0.279792	0.339105	0.300319	0.0387859	0
cg12498326		9.38894	7.18897e-19	1.46572e-15	0.462544	0.716006	0.65298	0.0630256	0
cg17566735	PLD1	9.37582	7.94469e-19	1.6157e-15	0.326181	0.284659	0.242056	0.0426029	0
cg10059324	PER3	9.37479	8.00712e-19	1.62428e-15	0.405219	0.705485	0.642273	0.0632126	0
cg02383399		9.37273	8.13386e-19	1.64583e-15	0.533252	0.780996	0.713239	0.0677562	0
cg07953307	LAT	9.35234	9.49856e-19	1.91714e-15	0.192873	0.655511	0.625704	0.0298073	1
cg02144303	ZNF300	-9.35167	9.54675e-19	1.92204e-15	-0.51691	0.746868	0.808122	-0.0612538	0
cg05684715		9.34365	1.01466e-18	2.0377e-15	0.466719	0.615164	0.546128	0.0690361	0
cg05119883	ZMIZ1-AS1	9.34225	1.02558e-18	2.05449e-15	0.351254	0.515495	0.455221	0.0602746	0
cg03986557	PPP1R12B	-9.34128	1.03314e-18	2.06449e-15	-0.329136	0.860254	0.880888	-0.0206337	0
cg17565550	ST8SIA6	9.33407	1.09125e-18	2.16997e-15	0.311254	0.853004	0.825231	0.0277735	0
cg20620585		9.33406	1.09133e-18	2.16997e-15	0.262834	0.327456	0.28993	0.0375258	0
cg04200292	MMEL1	9.33055	1.12082e-18	2.2231e-15	0.383421	0.644181	0.58616	0.0580211	0
cg26396443	BCL11B	9.32749	1.15493e-18	2.28512e-15	0.857145	0.473709	0.350843	0.122866	0
cg11601093		9.31891	1.22435e-18	2.41651e-15	0.547263	0.550233	0.459703	0.0905296	0
cg00279867	ZNF423	9.31157	1.29446e-18	2.54865e-15	0.325945	0.721321	0.68215	0.0391707	0
cg08245989		9.30574	1.35294e-18	2.65726e-15	0.418137	0.435253	0.371814	0.0634385	0
cg11704839	HIBCH	9.30249	1.3867e-18	2.71693e-15	0.327879	0.811042	0.775502	0.03554	1
cg02019746		9.29971	1.41625e-18	2.76807e-15	0.227573	0.494063	0.459686	0.0343772	0
cg06722996	ZNF618	9.29492	1.46857e-18	2.86336e-15	0.488195	0.791231	0.731493	0.0597386	0
cg15935965		9.29338	1.48582e-18	2.88999e-15	0.289427	0.245931	0.209276	0.0366554	0
cg15544748		9.2911	1.51161e-18	2.93304e-15	0.398869	0.308835	0.258064	0.0507712	0
cg07163057	PLA2G5	9.29064	1.51689e-18	2.93621e-15	0.375242	0.522006	0.460504	0.0615014	0
cg15080628		9.28575	1.57418e-18	3.03977e-15	0.491459	0.683449	0.608695	0.0747541	0
cg13633992	BCL11B	9.28359	1.60009e-18	3.08238e-15	0.504304	0.65604	0.582172	0.0738677	0
cg01712924	GABBR2	9.27185	1.7487e-18	3.36061e-15	0.362835	0.497897	0.43778	0.0601177	0
cg12433190		-9.27037	1.76836e-18	3.39028e-15	-0.549605	0.454711	0.537959	-0.0832476	0
cg03073365	LRFN2	9.26978	1.77634e-18	3.39748e-15	0.455415	0.830674	0.782609	0.0480651	0
cg25968219	SERPINA1	9.27053	1.7839e-18	3.40383e-15	0.818654	0.844384	0.762998	0.0813858	0
cg04134965	PARVB	9.26408	1.85457e-18	3.53028e-15	0.474131	0.309434	0.243943	0.0654914	0
cg24815737		9.2628	1.87263e-18	3.55624e-15	0.473522	0.695425	0.623823	0.0716021	0
cg01382982	ZNF175	9.25957	1.98217e-18	3.75538e-15	2.11511	0.218966	0.0554806	0.163485	0
cg27301002		9.25453	1.99336e-18	3.7677e-15	0.483884	0.780625	0.71605	0.0645747	0
cg09581452	SPRR2G	9.24241	2.1844e-18	4.11909e-15	0.58984	0.660193	0.569558	0.0906354	0
cg27002534	ZMIZ1-AS1	9.23946	2.23361e-18	4.20203e-15	0.499577	0.59987	0.52078	0.0790896	0
cg02730299		-9.23506	2.30901e-18	4.33373e-15	-0.376645	0.824909	0.862374	-0.0374651	0
cg14950044	BCAS4	9.2264	2.46497e-18	4.61567e-15	0.19343	0.482965	0.450804	0.0321616	0
cg11533565		9.22571	2.47769e-18	4.62868e-15	0.411181	0.746855	0.693848	0.053007	0
cg17095758	CAMTA1	9.22358	2.51782e-18	4.69275e-15	0.394127	0.623546	0.557808	0.0657376	0
cg03117487	CACNA1E	9.21833	2.61951e-18	4.87096e-15	0.541654	0.755913	0.684055	0.071858	0
cg14187504	CAMTA1	9.21791	2.62774e-18	4.875e-15	0.30111	0.412652	0.364451	0.0482013	0
cg08765533		9.2087	2.81667e-18	5.21346e-15	0.286441	0.401747	0.358852	0.0428957	0
cg07001736		9.19907	3.05119e-18	5.63456e-15	0.714216	0.857693	0.788009	0.0696839	0
cg03495498		9.19736	3.0677e-18	5.65204e-15	0.555922	0.505412	0.41751	0.087902	0
cg14426999	TOX2	9.18661	3.32636e-18	6.11459e-15	0.307187	0.221027	0.186922	0.0341045	0
cg26232121		9.1836	3.40252e-18	6.2403e-15	0.352741	0.621059	0.567869	0.0531901	0
cg00285537	LRFN2	9.18059	3.48041e-18	6.36862e-15	0.298443	0.3794	0.335842	0.0435579	0
cg08890097	CAMTA1	9.17976	3.50208e-18	6.3937e-15	0.450615	0.827794	0.780129	0.0476656	0
cg08600854	CAMTA1	9.17807	3.54693e-18	6.46091e-15	0.42408	0.432649	0.360844	0.071805	0
cg11319939	RAB30-AS1	9.16893	3.82509e-18	6.95182e-15	0.826557	0.174929	0.11438	0.0605488	0
cg26473818		9.16765	3.83571e-18	6.95538e-15	0.380503	0.852689	0.811755	0.0409341	0
cg25133453	PRR9	9.16725	3.84725e-18	6.9606e-15	0.353202	0.584699	0.525809	0.0588904	0
cg21300044	SERPINA2	9.16479	3.91994e-18	7.07345e-15	0.620067	0.755113	0.674342	0.0807715	0
cg02989351	YWHAQ	-9.16451	3.92723e-18	7.07345e-15	-0.501947	0.127189	0.162922	-0.0357326	1
cg08610041	LRFN2	9.15971	4.07143e-18	7.31675e-15	0.454222	0.637007	0.56151	0.0754969	0
cg09637311	AMBP	9.15753	4.13863e-18	7.4044e-15	0.448249	0.693695	0.625741	0.067954	0
cg17456265	ASAP2	-9.1577	4.13329e-18	7.4044e-15	-0.279213	0.604234	0.645768	-0.0415344	0
cg21284823	LRFN2	9.15377	4.25717e-18	7.59954e-15	0.421832	0.433654	0.36492	0.0687337	0
cg19571412	GOLSYN	9.14329	4.60563e-18	8.20337e-15	0.537154	0.19948	0.149379	0.050101	0
cg14037728	ZNF618	9.12759	5.19861e-18	9.23906e-15	0.741533	0.571467	0.455078	0.116389	0
cg02904606	SLC1A6	-9.12561	5.26732e-18	9.34051e-15	-0.565042	0.0559887	0.0780053	-0.0220166	0
cg00993174		9.12316	5.35563e-18	9.4762e-15	0.36455	0.577606	0.524248	0.0533589	0
cg10854819		9.12065	5.45722e-18	9.63473e-15	0.625833	0.361865	0.274891	0.0869739	0
cg11079129		9.10858	5.97353e-18	1.05231e-14	0.349461	0.635981	0.583012	0.0529691	0
cg08086873	EBF2	9.10767	6.01408e-18	1.05714e-14	0.527057	0.684883	0.602855	0.0820277	0
cg04471888	CACNA1C	9.10558	6.10876e-18	1.07144e-14	0.483726	0.777418	0.718709	0.0587085	0
cg24003832		9.10246	6.25338e-18	1.09441e-14	0.483209	0.330747	0.262002	0.0687454	0
cg25807274	LRFN2	9.10136	6.3049e-18	1.10103e-14	0.556	0.731208	0.649469	0.0817388	0
cg17435324		9.09744	6.49242e-18	1.13132e-14	0.285673	0.592739	0.547398	0.0453408	0
cg03435104	WDFY4	9.09604	6.5606e-18	1.14072e-14	0.581373	0.709077	0.625524	0.0835527	0
cg04513411	SERPINA5	9.09292	6.71587e-18	1.1652e-14	0.556791	0.822982	0.768887	0.0540946	0
cg10613121		9.08929	6.90012e-18	1.19459e-14	0.487577	0.667376	0.59579	0.0715858	0
cg20725013	HOXA7	9.08618	7.06264e-18	1.2201e-14	0.541537	0.676285	0.608755	0.0675301	0
cg20285594		9.08462	7.14531e-18	1.23173e-14	0.382505	0.433293	0.371539	0.0617544	0
cg14078615	ZMIZ1-AS1	9.08372	7.19358e-18	1.23739e-14	0.485359	0.800056	0.742957	0.0570987	0
cg22735601	HSP90AB2P	9.08193	7.29071e-18	1.25142e-14	0.307411	0.870151	0.848781	0.0213699	1
cg15326564	TAF12	9.07884	7.4605e-18	1.27783e-14	0.269278	0.778404	0.744911	0.0334931	0
cg27406823		9.07654	7.59008e-18	1.29726e-14	0.589991	0.21121	0.155908	0.0553028	0
cg02930107		9.0687	8.04742e-18	1.37251e-14	0.499984	0.395565	0.324099	0.0714662	0
cg26402743		9.06487	8.28103e-18	1.40936e-14	0.525573	0.707671	0.631856	0.0758154	0
cg07410666	ZMIZ1-AS1	9.05823	8.70173e-18	1.47783e-14	0.323496	0.834274	0.798602	0.0356719	0
cg05059710	PPP2R2C	9.05106	9.17961e-18	1.55365e-14	0.269808	0.660894	0.620381	0.0405131	0
cg25764605		9.05095	9.1869e-18	1.55365e-14	0.374562	0.593515	0.539115	0.0544004	0
cg19665390	PTPRE	9.05036	9.2273e-18	1.55721e-14	0.42575	0.577167	0.507729	0.0694375	0
cg06430925	HIVEP3	9.0454	9.57496e-18	1.61249e-14	0.356354	0.641322	0.584478	0.0568439	0
cg02706575	CCL13	9.04305	9.75138e-18	1.63877e-14	0.655106	0.655111	0.551809	0.103301	0
cg11953749		9.04252	9.7827e-18	1.6406e-14	0.36975	0.404981	0.347459	0.0575215	0
cg11961359	KCNMA1	9.04029	9.94641e-18	1.66458e-14	0.352851	0.228946	0.189911	0.039035	0
cg06202149	TP73	9.03729	1.01711e-17	1.69864e-14	0.359214	0.502105	0.441736	0.0603688	0
cg00324748		9.03367	1.04492e-17	1.74146e-14	0.433212	0.788983	0.743571	0.045412	0
cg04183315		9.03182	1.05937e-17	1.75637e-14	0.536293	0.763562	0.695283	0.0682791	0
cg18979006		9.03225	1.06205e-17	1.75637e-14	0.79754	0.642556	0.523021	0.119535	0
cg19538549		9.03142	1.06261e-17	1.75637e-14	0.37684	0.6656	0.604538	0.0610625	0
cg22272752		9.03328	1.05946e-17	1.75637e-14	1.0349	0.463781	0.316974	0.146807	0
cg02588183		9.02662	1.10122e-17	1.81645e-14	0.314544	0.604958	0.55327	0.0516879	0
cg11990488		9.02559	1.10967e-17	1.82111e-14	0.593786	0.714836	0.632862	0.0819739	0
cg12428378	PGLYRP3	9.02545	1.11084e-17	1.82111e-14	0.362261	0.737364	0.689244	0.0481196	0
cg22346570		9.02588	1.10734e-17	1.82111e-14	0.455268	0.366026	0.297868	0.0681582	0
cg27571604	ZMIZ1-AS1	9.02205	1.13932e-17	1.86399e-14	0.331217	0.525005	0.466612	0.0583933	0
cg22433759	C17orf54	9.01432	1.20671e-17	1.97023e-14	0.278462	0.258926	0.225859	0.0330673	0
cg26038022		-9.01506	1.21103e-17	1.97327e-14	-0.85665	0.700529	0.802322	-0.101793	0
cg09861855		9.00849	1.26022e-17	2.04927e-14	0.489748	0.621486	0.544516	0.0769704	0
cg12163018		9.00443	1.29879e-17	2.10773e-14	0.454562	0.408255	0.336307	0.0719477	0
cg23211119	CACNA1C	9.00402	1.30275e-17	2.10989e-14	0.329432	0.875773	0.846415	0.0293583	0
cg01915345		9.00097	1.33264e-17	2.15395e-14	0.349793	0.504089	0.44054	0.0635493	0
cg16773028	KCNA2	8.9998	1.34427e-17	2.16839e-14	0.314725	0.701096	0.654794	0.0463015	0
cg18397517	SERPINA5	8.99718	1.37069e-17	2.20657e-14	0.302195	0.589929	0.543363	0.0465656	0
cg08973419	ZMIZ1-AS1	8.99638	1.37893e-17	2.21098e-14	0.51275	0.68266	0.603047	0.0796128	0
cg24716039	KAT7	8.99658	1.37682e-17	2.21098e-14	0.547665	0.778778	0.705359	0.0734191	0
cg07044785		8.98768	1.47085e-17	2.34899e-14	0.580161	0.449264	0.354085	0.0951796	0
cg26275046		8.98794	1.46807e-17	2.34899e-14	0.443315	0.792695	0.741981	0.0507148	0
cg22942794	IQCA1	8.98712	1.47706e-17	2.35422e-14	0.284763	0.598405	0.55461	0.0437946	0
cg01646691		8.98547	1.49519e-17	2.37839e-14	0.274393	0.45514	0.40736	0.0477802	0
cg00618291	SKI	8.98419	1.50953e-17	2.39646e-14	0.301878	0.83449	0.804085	0.0304044	1
cg27186103		8.9773	1.58867e-17	2.51712e-14	0.368109	0.645074	0.588041	0.0570329	0
cg23757168		8.97521	1.61729e-17	2.55319e-14	0.699274	0.631502	0.513053	0.118449	0
cg27081787		8.97485	1.61778e-17	2.55319e-14	0.410692	0.802838	0.753901	0.0489364	0
cg10785929	EPHB1	8.97434	1.62394e-17	2.55787e-14	0.458393	0.819684	0.773469	0.0462141	0
cg16542942		-8.97356	1.63342e-17	2.56777e-14	-0.610067	0.524831	0.617289	-0.0924581	0
cg03621841	ZNF423	8.97231	1.64855e-17	2.58649e-14	0.618606	0.602528	0.518481	0.084047	0
cg03602746		-8.97054	1.67031e-17	2.61553e-14	-0.437922	0.200238	0.25026	-0.0500221	1
cg03199192	C15orf29	-8.9693	1.68578e-17	2.63462e-14	-0.31074	0.876495	0.901473	-0.024978	1
cg00927104	ZNF618	8.96732	1.71067e-17	2.66833e-14	0.527324	0.689667	0.613046	0.0766206	0
cg14322323		8.96537	1.73559e-17	2.70195e-14	0.381181	0.388824	0.33224	0.0565841	0
cg25538877	PPP1R12B	-8.9624	1.77431e-17	2.75688e-14	-0.217826	0.91381	0.924107	-0.0102966	1
cg16957923	ZNF618	8.96219	1.78016e-17	2.76063e-14	0.678107	0.684086	0.590173	0.0939134	0
cg25568337	ARID1B	-8.96095	1.79339e-17	2.77579e-14	-0.350994	0.0397294	0.0499938	-0.0102644	1
cg23438828		8.95666	1.85134e-17	2.85997e-14	0.399283	0.684803	0.622968	0.0618359	0
cg06849477	PRR5	8.95365	1.89307e-17	2.91883e-14	0.287169	0.216143	0.184442	0.0317009	0
cg11239358	STK10	8.93965	2.09978e-17	3.23134e-14	0.531154	0.825555	0.77192	0.0536351	0
cg00008500		8.93765	2.13827e-17	3.28428e-14	0.617575	0.844743	0.788953	0.05579	0
cg02405312	ASIC2	8.93654	2.1487e-17	3.29401e-14	0.322079	0.352974	0.305885	0.0470884	0
cg02983436		8.93452	2.18097e-17	3.3371e-14	0.14181	0.737075	0.718056	0.0190183	1
cg13251292	SERPINA6	8.93402	2.19048e-17	3.34529e-14	0.657474	0.573713	0.464505	0.109208	0
cg15486123	IVL	8.93288	2.20761e-17	3.36505e-14	0.436657	0.507518	0.433678	0.0738402	0
cg13373757	CACNA1C	8.92983	2.25804e-17	3.43539e-14	0.289248	0.670942	0.63279	0.0381516	0
cg14280384		8.9285	2.28033e-17	3.46276e-14	0.408969	0.657009	0.590248	0.0667608	0
cg15530474	BCL11B	8.92244	2.38482e-17	3.6146e-14	0.566162	0.434459	0.354023	0.0804362	0
cg06725540		8.91976	2.43252e-17	3.67995e-14	0.326521	0.467067	0.421092	0.0459747	0
cg00068428		8.91914	2.44367e-17	3.68986e-14	0.364897	0.428381	0.369094	0.0592867	0
cg18874570		8.91243	2.56775e-17	3.86995e-14	0.315399	0.919656	0.898107	0.021549	0
cg23123731		8.91218	2.57264e-17	3.87005e-14	0.346269	0.6616	0.616353	0.0452471	0
cg24445601		8.91087	2.59768e-17	3.90042e-14	0.390575	0.709002	0.650027	0.058975	0
cg01211137	SPON1	8.91	2.61436e-17	3.91814e-14	0.399735	0.776856	0.726859	0.0499974	0
cg17572196	PRR9	8.90705	2.67268e-17	3.99808e-14	0.623822	0.15724	0.112531	0.0447086	0
cg13820475	LINC00841	8.90334	2.74609e-17	4.10027e-14	0.573341	0.795261	0.727699	0.0675628	0
cg05214947	PTPRE	8.89767	2.86353e-17	4.25978e-14	0.324956	0.364548	0.317561	0.046987	0
cg19290577		8.8977	2.86286e-17	4.25978e-14	0.392283	0.488768	0.428414	0.0603532	0
cg01985446	ZMIZ1	8.88669	3.10501e-17	4.61046e-14	0.359564	0.178777	0.146422	0.0323553	0
cg00028929	KRT5	8.88562	3.12949e-17	4.63825e-14	0.495602	0.462582	0.382447	0.0801344	0
cg18437971		8.878	3.31045e-17	4.8974e-14	0.348851	0.892246	0.868406	0.02384	0
cg20732763		8.87736	3.32592e-17	4.91125e-14	0.358362	0.643263	0.592018	0.0512453	0
cg13936422	PCAT29	8.8737	3.41688e-17	5.03631e-14	0.460092	0.846147	0.800697	0.04545	0
cg24417997		8.87143	3.47439e-17	5.1117e-14	0.36031	0.484073	0.429571	0.0545025	0
cg21712893		8.87068	3.49365e-17	5.13064e-14	0.295668	0.281588	0.242913	0.0386754	0
cg11643285	RFTN1	-8.87032	3.50287e-17	5.13479e-14	-0.34741	0.265712	0.30986	-0.0441482	1
cg11576408		8.86971	3.51878e-17	5.14872e-14	0.252971	0.437694	0.394613	0.0430804	0
cg12052203	B3GNT1	8.86726	3.58294e-17	5.23307e-14	0.408249	0.0385082	0.0255621	0.0129461	1
cg08433492		8.86551	3.62928e-17	5.29113e-14	0.344911	0.764277	0.722471	0.0418067	0
cg05787265		-8.86331	3.68843e-17	5.36762e-14	-0.52656	0.217093	0.281434	-0.0643411	0
cg00804934		8.86213	3.72073e-17	5.40483e-14	0.289411	0.663346	0.624335	0.0390108	0
cg15686274		8.85878	3.8136e-17	5.52975e-14	0.326941	0.391477	0.33887	0.0526075	0
cg10488454	WDFY4	8.85545	3.90803e-17	5.65646e-14	0.398515	0.58449	0.516643	0.0678479	0
cg23393637		8.85268	3.98856e-17	5.76263e-14	0.466689	0.685384	0.616043	0.0693404	0
cg10047026	ARRB2	-8.84994	4.06974e-17	5.86936e-14	-0.432434	0.111474	0.144077	-0.0326034	1
cg03535610	ERG	8.84941	4.0856e-17	5.88167e-14	0.50208	0.604348	0.520248	0.0841	0
cg05199755	EIF4A2	8.84684	4.16363e-17	5.98328e-14	0.33756	0.202378	0.167152	0.0352254	1
cg03699072		8.84482	4.22604e-17	6.06212e-14	0.272952	0.778194	0.743714	0.0344799	0
ch.12.4168779F		8.83794	4.44492e-17	6.36473e-14	0.495679	0.0964269	0.071084	0.0253429	0
cg16110645	SERPINA1	8.83816	4.46047e-17	6.37565e-14	0.691315	0.821847	0.742839	0.0790073	0
cg04858776		-8.83212	4.66538e-17	6.65668e-14	-0.630473	0.0511127	0.0763696	-0.0252569	1
cg18719158		8.83052	4.69412e-17	6.68581e-14	0.374504	0.601636	0.543038	0.0585983	0
cg09732307	PDPN	8.82968	4.73608e-17	6.73364e-14	0.661034	0.764759	0.686477	0.0782828	0
cg00664688	LRFN2	8.82627	4.84281e-17	6.87323e-14	0.319846	0.642764	0.592394	0.0503707	0
cg05136561	OTOG	8.82578	4.86043e-17	6.88607e-14	0.397998	0.231182	0.188499	0.042684	0
cg13024068	ST8SIA5	8.82406	4.92191e-17	6.96088e-14	0.32206	0.475023	0.422467	0.0525557	0
cg18477558	KRT82	8.82109	5.03043e-17	7.10187e-14	0.367941	0.709602	0.65663	0.0529718	0
cg01680961	SPRR4	8.8196	5.086e-17	7.16772e-14	0.400331	0.450483	0.382708	0.0677755	0
cg06529528		8.81859	5.12377e-17	7.19716e-14	0.408535	0.513031	0.447615	0.065416	0
cg09169531	SPRR2A	8.81856	5.12481e-17	7.19716e-14	0.395464	0.692558	0.631941	0.0606167	0
cg16265542	LCE6A	8.81361	5.31507e-17	7.45133e-14	0.639207	0.194798	0.140249	0.0545493	0
cg07951674	BCL11B	8.81381	5.33502e-17	7.46626e-14	0.777928	0.677016	0.568107	0.108909	0
cg15332782	LCE4A	8.81227	5.36666e-17	7.49748e-14	0.339448	0.499274	0.43826	0.0610147	0
cg27018212		8.80414	5.69656e-17	7.94456e-14	0.392143	0.639145	0.579439	0.0597058	0
cg00789143		8.80257	5.77715e-17	8.02132e-14	0.576178	0.858434	0.806268	0.0521657	0
cg09822063	SLC37A2	8.80212	5.78156e-17	8.02132e-14	0.322718	0.404218	0.35525	0.0489676	0
cg11267546	HOXA3	8.80222	5.77729e-17	8.02132e-14	0.596284	0.429333	0.357891	0.071442	0
cg07949722		8.80092	5.90022e-17	8.17184e-14	1.07495	0.623702	0.46525	0.158452	0
cg21627774		8.79352	6.15761e-17	8.51364e-14	0.396793	0.556114	0.493396	0.0627179	0
cg04677582	LOC284788	8.78763	6.4288e-17	8.87332e-14	0.353238	0.360602	0.307964	0.052638	0
cg02107816	CAMTA1	8.78675	6.47057e-17	8.91566e-14	0.428499	0.696524	0.631105	0.0654189	0
cg01650295	KAZN	8.77889	6.85352e-17	9.42715e-14	0.536918	0.648233	0.581595	0.0666386	0
cg23889047	CAMTA1	8.77633	6.98308e-17	9.58893e-14	0.198893	0.523006	0.487252	0.0357538	0
cg01043150		8.77528	7.03701e-17	9.64651e-14	0.269944	0.468331	0.423358	0.0449729	0
cg17063111		8.77484	7.05941e-17	9.66073e-14	0.340247	0.428177	0.372403	0.0557741	0
cg02886578	LELP1	8.77285	7.16311e-17	9.78597e-14	0.414039	0.356066	0.293463	0.0626029	0
cg17025219		8.77256	7.17847e-17	9.79031e-14	0.370377	0.689537	0.639489	0.0500471	0
cg02571470	SFXN5	8.77222	7.19644e-17	9.79817e-14	0.18714	0.621143	0.590843	0.0303004	1
cg02327909	KRT73	8.77173	7.22202e-17	9.81637e-14	0.383078	0.468246	0.403289	0.0649578	0
cg21115760	KRT72	8.76825	7.40827e-17	1.00525e-13	0.258654	0.428701	0.386676	0.042025	0
cg17129642		-8.76727	7.46146e-17	1.01076e-13	-0.595019	0.502085	0.583385	-0.0813007	0
cg17749152	LOC101928386	-8.76547	7.5647e-17	1.02302e-13	-0.639046	0.51894	0.616166	-0.0972257	0
cg24402372		8.76096	7.81349e-17	1.05489e-13	0.462644	0.781782	0.721487	0.0602952	0
cg10443344		8.75498	8.16254e-17	1.10017e-13	0.556838	0.725116	0.641922	0.0831942	0
cg25408857	SERPINA1	8.7521	8.34248e-17	1.12254e-13	0.645161	0.542991	0.440952	0.102039	0
cg01951573		8.74885	8.60487e-17	1.15591e-13	0.880309	0.716241	0.58421	0.132032	0
cg26856367		8.74322	8.8946e-17	1.19283e-13	0.427455	0.255933	0.205733	0.0502001	0
cg21917728		8.73801	9.23896e-17	1.23695e-13	0.312776	0.436216	0.388074	0.0481417	0
cg02282604	CAMTA1	8.73419	9.49985e-17	1.26976e-13	0.459622	0.603929	0.523262	0.0806671	0
cg13720762	ERG	8.73354	9.54507e-17	1.27369e-13	0.307699	0.373003	0.321474	0.0515284	0
cg16011217	LCE1C	8.73298	9.58399e-17	1.27676e-13	0.569838	0.441104	0.346909	0.0941951	0
cg26107250		8.72904	9.86387e-17	1.3097e-13	0.403159	0.374333	0.311194	0.0631383	0
cg26330912	KCNJ15	-8.72924	9.84918e-17	1.3097e-13	-0.239487	0.858288	0.877073	-0.0187849	0
cg24831168		8.72516	1.0147e-16	1.34506e-13	0.319871	0.645545	0.595124	0.0504207	0
cg05562034	KRT82	8.72041	1.05043e-16	1.39013e-13	0.298798	0.922666	0.904368	0.0182981	0
cg12244526		8.71869	1.06368e-16	1.40536e-13	0.428012	0.556304	0.485293	0.071011	0
cg03764585	FMOD	8.71811	1.06816e-16	1.40897e-13	0.390237	0.207964	0.169612	0.0383529	0
cg11714451	SERPINA10	8.71669	1.07928e-16	1.42129e-13	0.361437	0.373433	0.319229	0.0542037	0
cg01566155	CCL13	8.71325	1.1134e-16	1.46144e-13	0.807762	0.635632	0.509602	0.126031	0
cg05859325		8.71246	1.11302e-16	1.46144e-13	0.538756	0.536038	0.452814	0.0832234	0
cg05710933	COL27A1	8.71025	1.13105e-16	1.48218e-13	0.395454	0.849062	0.808092	0.0409705	0
cg03282283	CACNA1C	8.71	1.13315e-16	1.48252e-13	0.372218	0.684421	0.627981	0.0564392	0
cg13977618	CACNA1C-AS4	8.70968	1.13583e-16	1.4836e-13	0.523858	0.784728	0.718255	0.0664729	0
cg23414456	ARHGAP22	8.70877	1.14331e-16	1.49095e-13	0.342791	0.301236	0.252772	0.0484638	0
cg17280619	ZNF423	8.70775	1.15183e-16	1.49962e-13	0.397379	0.485081	0.420823	0.0642582	0
cg01170214		8.7068	1.15985e-16	1.50763e-13	0.399601	0.556571	0.490109	0.0664615	0
cg05926837	WDFY4	8.70424	1.18165e-16	1.53347e-13	0.33575	0.5591	0.503513	0.0555868	0
cg20883174	ZEB2	-8.70011	1.22267e-16	1.58415e-13	-0.748556	0.424772	0.535044	-0.110272	0
cg19688761	PTPRE	8.69916	1.2262e-16	1.58617e-13	0.406246	0.627281	0.56096	0.0663207	0
cg16793318		8.6988	1.22936e-16	1.58769e-13	0.439662	0.826537	0.776449	0.0500888	0
cg25294185	RNASEH2C	8.69781	1.24073e-16	1.59981e-13	0.644495	0.134357	0.096055	0.0383023	1
cg20048529	SMURF1	8.69438	1.26953e-16	1.63432e-13	0.328715	0.204838	0.171668	0.0331697	0
cg08048809	PTPRE	8.69171	1.29445e-16	1.66373e-13	0.451915	0.780678	0.72365	0.0570272	0
cg23067221		8.69047	1.3062e-16	1.67615e-13	0.460407	0.421014	0.350273	0.0707401	0
cg04164467	GREB1	8.68742	1.33547e-16	1.71098e-13	0.354805	0.713766	0.661727	0.0520394	0
cg19082111		8.68486	1.37061e-16	1.75321e-13	0.865324	0.6401	0.507589	0.132511	0
cg00498617		8.6836	1.37309e-16	1.75359e-13	0.349154	0.507675	0.451045	0.0566296	0
cg08008573		8.68181	1.39098e-16	1.77362e-13	0.500354	0.317655	0.251603	0.0660526	0
cg19450111	BCL11B	8.67927	1.42207e-16	1.81039e-13	0.733116	0.537039	0.429139	0.107901	0
cg08002500		8.66983	1.51746e-16	1.92572e-13	0.290429	0.320491	0.279777	0.0407136	0
cg26867630	PEPD	8.66989	1.51678e-16	1.92572e-13	0.44582	0.700862	0.635002	0.0658601	0
cg11872231	GTDC1	-8.6688	1.53106e-16	1.93991e-13	-0.564609	0.782311	0.849701	-0.0673905	0
cg06336319		8.66553	1.56557e-16	1.98051e-13	0.360536	0.717816	0.665669	0.0521466	0
cg26785823	LOC115110	8.6605	1.62381e-16	2.05097e-13	0.268275	0.635511	0.602439	0.0330716	0
cg00613113	LOC283050	8.65874	1.64463e-16	2.074e-13	0.407352	0.431194	0.367624	0.0635705	0
cg01172604		8.65601	1.67751e-16	2.11215e-13	0.324912	0.581666	0.525366	0.0562995	0
cg02375258	ZNF175	8.65818	1.69441e-16	2.13008e-13	2.48265	0.267099	0.0846023	0.182496	0
cg05814746		8.65317	1.71241e-16	2.14935e-13	0.442926	0.537168	0.46423	0.0729381	0
cg01401534	C6orf201	8.65218	1.72475e-16	2.16147e-13	0.294434	0.688265	0.64434	0.0439251	1
cg07787354	NRD1	8.65149	1.73339e-16	2.16891e-13	0.409565	0.682958	0.623697	0.0592609	0
cg16554148	TP73	8.64913	1.76331e-16	2.19952e-13	0.471365	0.597543	0.519317	0.0782261	0
cg17960993		8.64913	1.76333e-16	2.19952e-13	0.630406	0.240255	0.173624	0.066631	0
cg26218365	PCAT29	8.64659	1.79616e-16	2.23699e-13	0.315094	0.31905	0.272477	0.0465723	0
cg05284050		8.64628	1.80018e-16	2.23853e-13	0.421582	0.592333	0.522731	0.0696016	0
cg10692363		8.64378	1.83305e-16	2.27588e-13	0.528291	0.580877	0.499046	0.0818311	0
cg21993426	ZNF618	8.64111	1.86893e-16	2.31471e-13	0.473121	0.364497	0.297864	0.0666335	0
cg11297993	PAX7	8.64146	1.87008e-16	2.31471e-13	0.674722	0.750732	0.667355	0.0833778	1
cg27222147	CACNA1C	8.63658	1.93129e-16	2.38678e-13	0.312968	0.795328	0.759954	0.0353735	0
cg08127053		8.63562	1.94475e-16	2.39973e-13	0.446732	0.739982	0.682075	0.0579075	0
cg11358589	ZNF423	8.63324	1.97854e-16	2.43767e-13	0.404094	0.911983	0.878973	0.0330101	0
cg06857925		8.63273	1.98586e-16	2.44295e-13	0.285325	0.335482	0.296662	0.0388194	0
cg13455069	SORCS2	8.62997	2.02584e-16	2.48832e-13	0.405113	0.293393	0.2403	0.0530931	0
cg24565489	IVL	8.62758	2.0613e-16	2.52802e-13	0.438182	0.712828	0.651681	0.0611468	0
cg11750696	CAMTA1	8.62485	2.10239e-16	2.57099e-13	0.29995	0.534066	0.484506	0.0495597	0
cg13057190	LOC643339	-8.62483	2.10274e-16	2.57099e-13	-0.158977	0.637616	0.662609	-0.0249932	0
cg12046677	CACNA1C	8.62025	2.17347e-16	2.65093e-13	0.369358	0.786686	0.741153	0.0455327	0
cg27232278		8.62017	2.17473e-16	2.65093e-13	0.364514	0.640536	0.581052	0.0594842	0
cg20908131	C14orf64	8.61885	2.19569e-16	2.67243e-13	0.588374	0.494025	0.398999	0.0950265	0
cg18728921	LINC00299	8.61347	2.28269e-16	2.77411e-13	0.542323	0.761614	0.695441	0.0661728	0
cg10993086		8.61172	2.3118e-16	2.80525e-13	0.319183	0.802967	0.76779	0.0351771	0
cg24176678	C20orf166	8.60629	2.42147e-16	2.9339e-13	0.776195	0.129561	0.07754	0.0520209	0
cg01714932	PZP	8.60233	2.47423e-16	2.9933e-13	0.546016	0.774944	0.705011	0.0699332	0
cg12264060	C8A	8.5998	2.51979e-16	3.04384e-13	0.544587	0.52584	0.433375	0.0924649	0
cg00393158		8.5981	2.55086e-16	3.07675e-13	0.392212	0.899649	0.870706	0.0289428	0
cg05657067	KCND3	8.59717	2.56801e-16	3.08816e-13	0.24388	0.773789	0.744494	0.0292952	0
cg11465372	KRT76	8.59737	2.56434e-16	3.08816e-13	0.366794	0.632071	0.574355	0.0577164	0
cg25438338	GMPR2	-8.59637	2.58298e-16	3.10151e-13	-0.396333	0.0804074	0.101605	-0.0211974	1
cg22719902		8.59579	2.59384e-16	3.10991e-13	0.430892	0.716073	0.663372	0.0527007	0
cg13266717	ARFRP1	-8.5942	2.62386e-16	3.14121e-13	-0.193692	0.0182226	0.0209416	-0.00271901	0
cg17295977		8.59219	2.66207e-16	3.18222e-13	0.424248	0.565442	0.499864	0.0655775	0
cg04162647	BCL11B	8.58397	2.82482e-16	3.37175e-13	0.406265	0.202043	0.163643	0.0383993	0
cg05849319	FRMD8	8.58321	2.84028e-16	3.38517e-13	0.214287	0.738731	0.711806	0.026925	0
cg14667514		8.58155	2.88938e-16	3.43858e-13	0.789145	0.501759	0.380907	0.120852	0
cg13490599	PCAT29	8.5784	2.9406e-16	3.49437e-13	0.386416	0.877783	0.846503	0.0312798	0
cg10810521		-8.57443	3.02612e-16	3.59068e-13	-0.44413	0.439223	0.502853	-0.0636304	0
cg08325519		8.57344	3.04761e-16	3.61085e-13	0.40957	0.593815	0.529845	0.0639701	0
cg18464802		-8.57312	3.05476e-16	3.61399e-13	-0.451243	0.169873	0.212675	-0.0428018	1
cg01315919	LOC284788	8.56879	3.1516e-16	3.72307e-13	0.417373	0.695332	0.632323	0.0630089	0
cg24751928		-8.563	3.28579e-16	3.87589e-13	-0.438509	0.0892196	0.116434	-0.027214	1
cg05070042		8.56245	3.29891e-16	3.88567e-13	0.320649	0.514991	0.460087	0.0549037	0
cg02992588	SERPINA6	8.55747	3.43523e-16	4.04031e-13	0.710613	0.784658	0.690934	0.0937237	0
cg17625389	PAX7	8.55532	3.47623e-16	4.08255e-13	0.666889	0.325339	0.245498	0.0798411	0
cg15454582		8.55464	3.48969e-16	4.09238e-13	0.406422	0.83419	0.793126	0.0410637	0
cg16389610	SERPINA1	8.55371	3.51954e-16	4.12136e-13	0.654451	0.676445	0.579078	0.0973676	0
cg03996090	HSD11B1	8.55318	3.52669e-16	4.12373e-13	0.34625	0.81914	0.782603	0.0365369	0
cg08677240		8.54753	3.67285e-16	4.28839e-13	0.283677	0.525718	0.481038	0.0446802	0
cg23208120		8.54247	3.80906e-16	4.44097e-13	0.292303	0.639899	0.595208	0.0446911	0
cg24117315	CAMTA1	8.54217	3.81727e-16	4.4441e-13	0.318253	0.507483	0.450641	0.0568414	0
cg09958060	DTX1	8.54172	3.82958e-16	4.45197e-13	0.277019	0.590573	0.543965	0.0466081	0
cg11331216	ZMIZ1-AS1	8.53953	3.89048e-16	4.51624e-13	0.345843	0.592796	0.541159	0.0516366	0
cg06683316		8.53913	3.90166e-16	4.52267e-13	0.460693	0.638584	0.565422	0.0731622	0
cg05418106		8.53882	3.91039e-16	4.52627e-13	0.3569	0.700018	0.650417	0.0496007	1
cg13185961	LINGO1	8.53394	4.0501e-16	4.68124e-13	0.293081	0.566912	0.522782	0.0441296	0
cg02261496		8.53039	4.15466e-16	4.78964e-13	0.511521	0.714911	0.644257	0.0706538	0
cg07164125	GFRA2	8.53035	4.15582e-16	4.78964e-13	0.325202	0.58553	0.528281	0.0572492	0
cg14425869		8.5297	4.17518e-16	4.80506e-13	0.349689	0.71607	0.671662	0.0444071	0
cg18817678		8.5275	4.24168e-16	4.87461e-13	0.32373	0.571226	0.524357	0.0468691	0
cg18026062	ODZ2	8.52492	4.3211e-16	4.95879e-13	0.26812	0.452619	0.413186	0.0394326	0
cg12575434	SPON1	8.52263	4.39297e-16	5.0269e-13	0.456646	0.670081	0.585937	0.0841444	0
cg20110479	KRT82	8.52265	4.39213e-16	5.0269e-13	0.492996	0.739738	0.671255	0.0684834	0
cg13898605	DHRS7C	8.52223	4.4054e-16	5.03396e-13	0.446885	0.80768	0.760082	0.0475979	0
cg03729889	MYO18B	8.52026	4.46838e-16	5.09867e-13	0.282516	0.357938	0.318482	0.039456	0
cg09918119	ZNF423	8.51954	4.49156e-16	5.11784e-13	0.334318	0.584499	0.532916	0.0515838	0
cg08820401	ARHGAP15	-8.51759	4.55457e-16	5.18229e-13	-0.578922	0.67672	0.745718	-0.068998	0
cg21489266	LRRC2	8.50826	4.86997e-16	5.53333e-13	0.167164	0.50327	0.476452	0.0268182	0
cg23191324	SMCP	8.50811	4.9063e-16	5.56673e-13	0.818434	0.643103	0.511904	0.131199	0
cg27584318	TRABD2B	8.50629	4.93933e-16	5.5963e-13	0.443494	0.604587	0.534577	0.0700109	0
cg23412637		8.50547	4.96863e-16	5.62157e-13	0.335166	0.870217	0.837044	0.0331737	0
cg02691505		8.49466	5.36916e-16	6.06619e-13	0.344234	0.636428	0.58159	0.0548379	0
cg07473304	DNAH17-AS1	8.49377	5.40348e-16	6.0964e-13	0.362579	0.778138	0.73471	0.0434284	0
cg06872683	RBM39	-8.48228	5.86671e-16	6.60974e-13	-0.38221	0.06997	0.0872834	-0.0173134	0
cg17149350		8.48176	5.88861e-16	6.61732e-13	0.456591	0.562005	0.488443	0.0735619	0
cg21419383	IVL	8.48173	5.88991e-16	6.61732e-13	0.34001	0.455969	0.399631	0.056338	0
cg26218606	ZNF175	8.4836	5.91338e-16	6.63441e-13	1.45178	0.277641	0.0930135	0.184628	0
cg15077922	TNIP2	8.47976	5.97384e-16	6.69289e-13	0.206488	0.749457	0.720585	0.0288722	0
cg06653480		8.47904	6.00446e-16	6.71318e-13	0.358972	0.611229	0.557406	0.0538232	0
cg11747904		8.47894	6.00866e-16	6.71318e-13	0.304534	0.54674	0.496626	0.0501137	0
cg03466717	ZNF423	8.47643	6.11756e-16	6.81969e-13	0.413818	0.674471	0.615256	0.059215	0
cg11523134	TP73	8.47636	6.12098e-16	6.81969e-13	0.467326	0.789961	0.733451	0.0565103	0
cg18885372	SERPINA13	8.47593	6.1395e-16	6.83086e-13	0.412899	0.591056	0.520876	0.0701801	0
cg23719534		-8.47703	6.1825e-16	6.86918e-13	-1.21994	0.66868	0.796159	-0.127479	1
cg17840021		8.46766	6.51384e-16	7.22733e-13	0.493307	0.851873	0.805552	0.0463208	0
cg19610615		8.46363	6.70458e-16	7.4287e-13	0.240937	0.490739	0.451195	0.0395439	0
cg21219966	GABBR2	8.46093	6.83503e-16	7.56281e-13	0.222168	0.555848	0.521754	0.0340941	0
cg13705216		8.45749	7.00509e-16	7.74032e-13	0.239449	0.473518	0.434139	0.0393785	0
cg25936889	ZNF175	8.45713	7.02338e-16	7.74987e-13	0.340462	0.831014	0.796456	0.0345576	1
cg22388683		8.45566	7.09759e-16	7.82101e-13	0.467179	0.769322	0.710117	0.059205	0
cg17067139		8.4547	7.14612e-16	7.8637e-13	0.379562	0.75368	0.708543	0.045137	0
cg04467557		8.4517	7.30094e-16	8.02308e-13	0.52387	0.7268	0.653211	0.0735891	0
cg21885778		8.45055	7.36106e-16	8.07808e-13	0.374941	0.832098	0.79496	0.0371377	0
cg23610588	PARVB	8.44971	7.40578e-16	8.11608e-13	0.273179	0.71353	0.674268	0.0392624	0
cg16544024		8.44583	7.61378e-16	8.33266e-13	0.216576	0.428203	0.395752	0.0324518	0
cg10654481		8.44518	7.64916e-16	8.34863e-13	0.414453	0.625669	0.556774	0.0688947	0
cg20748944		8.4453	7.6427e-16	8.34863e-13	0.317684	0.880162	0.858668	0.0214943	0
cg23691588	LOC102723330	8.43993	7.94121e-16	8.65563e-13	0.229447	0.440007	0.403499	0.0365071	0
cg11153681		8.43456	8.25143e-16	8.97883e-13	0.149497	0.540422	0.516757	0.023665	1
cg26104551	GPN1	-8.43617	8.26009e-16	8.97883e-13	-1.024	0.0694627	0.122475	-0.0530119	1
cg24229052		8.43392	8.28878e-16	8.9857e-13	0.346561	0.797252	0.757025	0.0402267	0
cg24764939		8.43399	8.28492e-16	8.9857e-13	0.49443	0.78471	0.721221	0.0634884	0
cg09855968	LINC01234	8.4296	8.54823e-16	9.25448e-13	0.279712	0.739561	0.701425	0.0381365	0
cg08471952		8.42819	8.63507e-16	9.33591e-13	0.232655	0.381665	0.346586	0.0350798	0
cg22890825	LOC283050	8.42707	8.70424e-16	9.39804e-13	0.249267	0.46393	0.422177	0.0417532	0
cg00294267	ZNF423	8.4262	8.75821e-16	9.44361e-13	0.342398	0.505796	0.447017	0.058779	0
cg11498219		8.42282	8.97173e-16	9.66088e-13	0.391578	0.532107	0.462697	0.0694093	0
cg19069360	CACNA2D4	8.42209	9.01851e-16	9.69826e-13	0.406028	0.771408	0.721441	0.0499669	0
cg05332960	C18orf34	-8.4167	9.47824e-16	1.0179e-12	-1.06596	0.100222	0.184793	-0.0845719	0
cg02704908	ZEB2	-8.41173	9.70937e-16	1.04133e-12	-0.586513	0.173469	0.230214	-0.0567454	0
cg16382969		8.40855	9.93208e-16	1.0638e-12	0.414268	0.667316	0.609513	0.0578028	0
ch.2.30942488F		8.40207	1.04004e-15	1.11247e-12	0.381898	0.0479671	0.0371291	0.010838	0
cg04811512	PAX1	8.40151	1.04424e-15	1.11548e-12	0.530458	0.484122	0.399044	0.0850781	0
cg06058015	SERPINA6	8.40131	1.04787e-15	1.11787e-12	0.658675	0.661685	0.560065	0.10162	0
cg06895752		8.39979	1.05709e-15	1.12621e-12	0.535459	0.806368	0.743243	0.0631252	0
cg10607142	ADAMTS14	8.39816	1.06943e-15	1.13785e-12	0.400439	0.351897	0.294144	0.0577527	0
cg05066693		8.39531	1.09325e-15	1.16165e-12	0.665471	0.207266	0.146034	0.0612313	0
cg23456304		8.39483	1.09504e-15	1.16202e-12	0.550496	0.43069	0.343739	0.0869512	0
cg03069764		8.38903	1.14117e-15	1.20937e-12	0.504134	0.143867	0.108097	0.0357699	0
cg01339650		8.38358	1.18624e-15	1.25351e-12	0.569234	0.378436	0.296401	0.0820354	0
cg25978011	SMCP	8.38343	1.1875e-15	1.25351e-12	0.380547	0.743187	0.687577	0.0556105	0
cg26216433		8.38363	1.18579e-15	1.25351e-12	0.331493	0.255838	0.212975	0.0428631	0
cg12951488		8.38024	1.21474e-15	1.28058e-12	0.440833	0.128856	0.100311	0.0285446	0
cg09112429	OTUD7A	8.37898	1.22559e-15	1.29033e-12	0.3475	0.785963	0.745165	0.0407981	0
cg24798888		8.37508	1.26005e-15	1.32413e-12	0.272218	0.862034	0.838136	0.0238975	0
cg27261916	RAB30-AS1	8.37498	1.26099e-15	1.32413e-12	0.484031	0.163688	0.122515	0.0411734	0
cg24536161	MEGF6	8.37377	1.27181e-15	1.33375e-12	0.353035	0.794864	0.750089	0.0447751	0
cg00075975	PGBD5	8.37285	1.28105e-15	1.34169e-12	0.624966	0.458195	0.358142	0.100053	0
cg04053295	ZMIZ1-AS1	8.36928	1.31304e-15	1.37339e-12	0.301926	0.568153	0.519866	0.048287	0
cg14826683	SPRR2D	8.36696	1.33482e-15	1.39436e-12	0.508753	0.237986	0.183072	0.0549136	0
cg26788812	MEGF6	8.36144	1.38816e-15	1.4482e-12	0.305447	0.712584	0.669054	0.0435304	0
cg01215728	WDFY4	8.35783	1.42415e-15	1.48382e-12	0.491073	0.621757	0.544684	0.0770734	0
cg25245387		8.35632	1.43951e-15	1.49788e-12	0.446988	0.799144	0.745256	0.0538872	0
cg10491253		8.35592	1.44359e-15	1.50018e-12	0.319285	0.583851	0.53267	0.0511808	0
cg05493881		8.35501	1.4529e-15	1.50767e-12	0.406764	0.284303	0.234457	0.0498461	0
cg11385008		8.35485	1.45455e-15	1.50767e-12	0.305103	0.70492	0.666298	0.0386227	0
cg13064777		8.35344	1.46918e-15	1.52087e-12	0.395511	0.881921	0.849315	0.0326062	0
cg11232460		8.35319	1.47184e-15	1.52166e-12	0.391831	0.684473	0.622275	0.0621982	0
cg09131949		8.35275	1.47634e-15	1.52436e-12	0.418436	0.401583	0.339273	0.0623092	0
cg20689224	PZP	8.35162	1.48826e-15	1.53469e-12	0.519702	0.583828	0.491354	0.0924738	1
cg07030612	LOC284395	8.34947	1.51112e-15	1.55627e-12	0.324958	0.444454	0.389407	0.0550471	0
cg00215204	BCL11B	8.34861	1.52038e-15	1.5638e-12	0.43098	0.658193	0.593595	0.0645979	0
cg12030946		8.34403	1.57055e-15	1.61333e-12	0.291353	0.440167	0.391558	0.0486096	0
cg03740673	PEPD	8.34288	1.5833e-15	1.62135e-12	0.351349	0.634757	0.576894	0.0578627	0
cg10581381		8.34279	1.58441e-15	1.62135e-12	0.33454	0.504379	0.448681	0.0556985	0
cg18456331		8.34302	1.58181e-15	1.62135e-12	0.424247	0.805239	0.764062	0.0411767	0
cg01451604		8.34231	1.58974e-15	1.62474e-12	0.485384	0.675602	0.608161	0.067441	0
cg23639134	ASAP2	-8.34132	1.60098e-15	1.63415e-12	-0.346778	0.557564	0.620533	-0.062969	0
cg11824422	PLCH2	8.33975	1.61882e-15	1.64817e-12	0.321924	0.736333	0.692882	0.0434511	0
cg12696488	SPON1	8.33989	1.61721e-15	1.64817e-12	0.524305	0.685367	0.603584	0.0817833	0
cg25058979		8.33869	1.63109e-15	1.65856e-12	0.408716	0.674455	0.606232	0.0682235	0
cg22731432		8.3329	1.69928e-15	1.72571e-12	0.455184	0.327503	0.265834	0.0616691	0
cg26571122	DAB1	8.33253	1.70371e-15	1.72802e-12	0.335188	0.380742	0.324946	0.0557963	0
cg06969055		8.32927	1.7435e-15	1.76615e-12	0.340567	0.561984	0.510303	0.0516812	0
cg13132761		8.32679	1.77436e-15	1.79515e-12	0.444373	0.643997	0.576555	0.0674421	0
cg19486756	ZNF300	-8.32665	1.77889e-15	1.79747e-12	-0.508519	0.825289	0.871869	-0.0465801	0
cg10970045	GREB1	8.32601	1.78426e-15	1.80063e-12	0.277005	0.597236	0.55174	0.0454968	0
cg09552123	SMCP	8.32144	1.84283e-15	1.85741e-12	0.381753	0.532626	0.468796	0.0638303	0
cg19414967		8.31839	1.88302e-15	1.89553e-12	0.406608	0.642748	0.583495	0.059253	0
cg26889427	ZMIZ1-AS1	8.31844	1.88887e-15	1.89904e-12	0.661211	0.779775	0.701499	0.078276	0
cg19583359	COL13A1	8.31594	1.91584e-15	1.92376e-12	0.320905	0.490703	0.434915	0.0557875	0
cg11711113		8.31305	1.95544e-15	1.96106e-12	0.557181	0.510204	0.416537	0.0936666	0
cg19458697		-8.31273	1.95985e-15	1.96303e-12	-0.336251	0.422574	0.480122	-0.0575485	0
cg12078527		8.31136	1.97898e-15	1.97973e-12	0.339462	0.752024	0.711948	0.0400765	0
cg10751914		8.30754	2.0331e-15	2.03111e-12	0.180736	0.63337	0.600774	0.0325957	0
cg18708075	ZNF175	8.31027	2.0354e-15	2.03111e-12	1.74737	0.285355	0.0899239	0.195431	0
cg18850337		8.30664	2.04603e-15	2.03919e-12	0.246521	0.388589	0.351712	0.0368762	0
cg02085777		8.30539	2.06421e-15	2.05421e-12	0.496652	0.77873	0.716041	0.0626893	0
cg18417901		-8.30525	2.06622e-15	2.05421e-12	-0.376244	0.18249	0.221089	-0.0385989	0
cg16163116	TP73	8.30489	2.07145e-15	2.05686e-12	0.475718	0.807099	0.754841	0.0522581	0
cg16383503	ZNF423	8.30306	2.09991e-15	2.07938e-12	0.575813	0.763327	0.691077	0.0722494	0
cg22480441	ZNF423	8.30371	2.09728e-15	2.07938e-12	0.711534	0.717512	0.621176	0.0963353	0
cg08420135		8.30283	2.10189e-15	2.07938e-12	0.323691	0.682614	0.632354	0.0502608	1
cg12334258	SERPINA6	8.30174	2.12306e-15	2.09774e-12	0.667935	0.64937	0.544608	0.104761	0
cg03712420		8.29795	2.17556e-15	2.14697e-12	0.235134	0.718086	0.686755	0.031331	0
cg14987787		8.29213	2.26666e-15	2.23413e-12	0.409308	0.618162	0.550028	0.0681337	0
cg09968361	SERPINA1	8.29157	2.27633e-15	2.24091e-12	0.577036	0.72611	0.648397	0.0777123	0
cg08111661	CACNA1C	8.28833	2.32839e-15	2.28935e-12	0.355932	0.324385	0.273671	0.050714	0
cg19241690		8.28567	2.37244e-15	2.32982e-12	0.339256	0.748172	0.702741	0.0454309	0
cg17897187	KIAA1026	8.28405	2.39975e-15	2.35376e-12	0.371577	0.880697	0.851794	0.0289032	0
cg11047279		8.28317	2.41468e-15	2.36551e-12	0.42594	0.615488	0.547053	0.0684353	0
cg21218627	FREQ	8.28276	2.42165e-15	2.36945e-12	0.255399	0.728945	0.696952	0.0319932	0
cg11769224	DNAH17	8.28234	2.42878e-15	2.37354e-12	0.339875	0.635134	0.583548	0.0515863	0
cg07411532	PMEPA1	8.27958	2.47648e-15	2.41721e-12	0.357684	0.529435	0.471527	0.0579084	0
cg18342673		8.27839	2.4974e-15	2.43467e-12	0.571566	0.676055	0.583784	0.0922705	0
cg12550852	EBF2	8.27776	2.5084e-15	2.44243e-12	0.357782	0.571599	0.511736	0.0598638	0
cg14243190		8.2774	2.51479e-15	2.44569e-12	0.356214	0.555292	0.493979	0.0613125	0
cg02535106	ZNF618	8.26911	2.66611e-15	2.58971e-12	0.52663	0.623453	0.537825	0.085628	0
cg21831183		8.26794	2.69083e-15	2.61057e-12	0.59516	0.754625	0.673314	0.0813113	0
cg02202484	SPRR4	8.26752	2.69614e-15	2.61256e-12	0.466557	0.833452	0.777756	0.0556953	0
cg01882871		8.26633	2.73434e-15	2.64639e-12	0.803141	0.604437	0.477737	0.126699	0
cg18511941	GTDC1	-8.26492	2.7595e-15	2.66753e-12	-0.657885	0.773031	0.850292	-0.0772607	0
cg06072769	WDFY4	8.26346	2.77424e-15	2.67855e-12	0.338512	0.624989	0.571522	0.0534672	0
cg04453124	DLG5	8.26161	2.81061e-15	2.70562e-12	0.384395	0.504788	0.441293	0.0634942	0
cg04868977	IGSF21	8.26152	2.81237e-15	2.70562e-12	0.252105	0.312163	0.276463	0.0356999	0
cg26612416		8.26163	2.81031e-15	2.70562e-12	0.209188	0.918417	0.906494	0.0119226	0
cg00205651		8.26116	2.81961e-15	2.70665e-12	0.399522	0.566317	0.497579	0.0687378	0
cg07188513		8.26113	2.82019e-15	2.70665e-12	0.356514	0.561438	0.506807	0.0546313	0
cg06785542		8.26094	2.82389e-15	2.70697e-12	0.279243	0.454792	0.408257	0.0465351	0
cg04632367		8.25865	2.86978e-15	2.74768e-12	0.365517	0.573904	0.512898	0.0610059	0
cg09417355	LCE6A	8.25772	2.88893e-15	2.76273e-12	0.597333	0.430636	0.332025	0.0986114	0
cg19590927		8.25688	2.90573e-15	2.77548e-12	0.405437	0.813084	0.766816	0.0462685	0
cg18367206	PGBD5	8.25583	2.9273e-15	2.79277e-12	0.508974	0.713934	0.641957	0.0719766	0
cg02205445		-8.25312	2.98371e-15	2.8432e-12	-0.323019	0.220611	0.256254	-0.0356438	0
cg13401840	SPRR2C	8.25032	3.04307e-15	2.89633e-12	0.482737	0.518659	0.442549	0.0761093	0
cg18407818	RAB30-AS1	8.24529	3.16491e-15	3.00874e-12	0.609264	0.0897187	0.0610682	0.0286504	0
cg09842685		8.24319	3.19953e-15	3.03805e-12	0.195313	0.531268	0.498385	0.0328824	0
cg21146797	KRT5	8.24183	3.23025e-15	3.0636e-12	0.390652	0.616671	0.552142	0.064529	0
cg12007054	SERPINA4	8.24129	3.2425e-15	3.07159e-12	0.452422	0.637523	0.56788	0.0696426	0
cg04996087	REEP3	8.23938	3.28624e-15	3.10936e-12	0.200916	0.813531	0.79075	0.0227819	0
cg07704773		8.2382	3.31365e-15	3.13161e-12	0.562391	0.610424	0.521659	0.0887644	0
cg18828137	KRT74	8.23237	3.4521e-15	3.25479e-12	0.429938	0.616259	0.542341	0.0739183	0
cg24378227		8.23253	3.44828e-15	3.25479e-12	0.310199	0.599476	0.554226	0.0452496	0
cg24467842	ASIC2	8.2278	3.56488e-15	3.35719e-12	0.412095	0.666458	0.603053	0.0634056	0
cg10736528	KRT84	8.22754	3.57134e-15	3.35933e-12	0.355145	0.639833	0.581421	0.0584117	0
cg15787009		8.22201	3.71268e-15	3.4877e-12	0.470404	0.236661	0.184676	0.0519855	0
cg24537734		8.22186	3.71649e-15	3.4877e-12	0.318119	0.570765	0.523634	0.0471308	0
cg26676376	CAMTA1	8.2183	3.81046e-15	3.57171e-12	0.398028	0.394859	0.332146	0.0627135	0
cg02394601		8.21487	3.9034e-15	3.65456e-12	0.349974	0.681625	0.627554	0.0540715	0
cg21904271	ZNF423	8.21444	3.91512e-15	3.66127e-12	0.462897	0.592432	0.519667	0.0727648	0
cg05936300	TP73	8.21228	3.97478e-15	3.70842e-12	0.429655	0.506194	0.442026	0.0641679	0
cg20883342	ZNF536	8.21231	3.97413e-15	3.70842e-12	0.36351	0.248018	0.212047	0.035971	1
cg06044899	TMSL3	8.21054	4.02366e-15	3.74967e-12	0.159507	0.518052	0.491145	0.0269072	1
cg02965041		8.20806	4.09419e-15	3.81098e-12	0.203527	0.223114	0.197486	0.025628	0
cg17828999	FOXN3	8.20654	4.13795e-15	3.84725e-12	0.24704	0.825787	0.80127	0.0245178	1
cg16460629	PRIMA1	8.20631	4.14456e-15	3.84894e-12	0.358723	0.601437	0.545545	0.0558925	0
cg24730705		8.20479	4.18909e-15	3.88581e-12	0.356327	0.346479	0.298131	0.048348	0
cg02869219		8.20376	4.21944e-15	3.90944e-12	0.341549	0.285227	0.238053	0.0471743	0
cg07103473	SYBU	8.20324	4.23488e-15	3.91923e-12	0.329594	0.526569	0.473021	0.0535477	0
cg12733244		8.19925	4.3548e-15	4.02557e-12	0.27845	0.282785	0.24843	0.0343546	0
cg26577201	CRYBA2	8.19918	4.38641e-15	4.05013e-12	0.898904	0.239122	0.158701	0.0804204	0
cg15639581	CACNA1A	8.19663	4.43558e-15	4.09083e-12	0.309966	0.489708	0.436812	0.0528956	0
cg18887230	SMURF1	8.19537	4.47486e-15	4.12233e-12	0.40993	0.589753	0.528227	0.0615256	0
cg12831349		8.19126	4.60535e-15	4.23768e-12	0.391458	0.662025	0.601352	0.0606734	0
cg24781461	TP73	8.18698	4.74549e-15	4.35665e-12	0.343311	0.668286	0.61637	0.0519159	0
cg19754707		-8.18701	4.74442e-15	4.35665e-12	-0.290774	0.0829932	0.0987872	-0.0157941	1
cg19968789		8.18644	4.76347e-15	4.36816e-12	0.421382	0.274093	0.221143	0.05295	0
cg02343962		8.18586	4.78281e-15	4.3809e-12	0.254002	0.631075	0.590625	0.0404504	0
cg01585030	ERG	8.18568	4.78888e-15	4.38146e-12	0.368202	0.199039	0.161022	0.0380168	0
cg23044572	LOC284395	8.18496	4.81301e-15	4.39852e-12	0.302995	0.427074	0.379453	0.0476214	0
cg10414488	ZNF423	8.18438	4.8326e-15	4.41141e-12	0.4083	0.806365	0.765288	0.0410769	0
cg07783381	ASAP2	-8.1836	4.86569e-15	4.43657e-12	-0.595205	0.681937	0.765917	-0.0839806	0
cg25103559		8.18101	4.94802e-15	4.50653e-12	0.263291	0.517976	0.468889	0.0490876	0
cg05211447		8.17537	5.14692e-15	4.68237e-12	0.377329	0.125798	0.0976461	0.0281522	0
cg25790164	BCL11B	8.17316	5.22717e-15	4.75e-12	0.473844	0.618902	0.550767	0.0681357	0
cg27501686	CACNA1C	8.17241	5.25437e-15	4.76932e-12	0.399506	0.78568	0.738092	0.0475879	0
cg22828990	SERPINA1	8.17005	5.35268e-15	4.85307e-12	0.638084	0.689378	0.596803	0.0925748	0
cg03695417		8.16923	5.37244e-15	4.8655e-12	0.351641	0.593778	0.538413	0.0553651	0
cg22011316	GTDC1	-8.1694	5.37943e-15	4.86634e-12	-0.644101	0.656036	0.742709	-0.0866733	0
cg17168172	PPPDE2	-8.16671	5.46811e-15	4.941e-12	-0.247856	0.043692	0.0528892	-0.00919719	1
cg10181109	ZNF423	8.16457	5.57891e-15	5.03546e-12	0.550591	0.896855	0.854663	0.0421924	0
cg09111686		8.16201	5.65033e-15	5.09419e-12	0.242381	0.416854	0.379028	0.037826	0
cg22780433		8.16129	5.67877e-15	5.1141e-12	0.36495	0.530405	0.469921	0.060484	0
cg05349089		8.1593	5.75822e-15	5.17984e-12	0.507881	0.613566	0.53112	0.0824458	0
cg24018174		8.15842	5.79404e-15	5.20623e-12	0.58907	0.547223	0.460822	0.086401	0
cg25179256	LOC284395	8.15791	5.81463e-15	5.2189e-12	0.462363	0.711384	0.648047	0.0633379	0
cg19405695		8.1567	5.86385e-15	5.2572e-12	0.389538	0.593827	0.529922	0.0639047	0
cg13102045		8.15563	5.90784e-15	5.29073e-12	0.399655	0.394987	0.339223	0.0557636	0
cg01134967	SFTPA1	8.15486	5.93987e-15	5.31349e-12	0.390593	0.70073	0.644614	0.0561168	0
cg24445935		8.15404	5.97367e-15	5.33779e-12	0.368078	0.42164	0.361025	0.0606157	0
cg08953836		8.15272	6.02906e-15	5.38129e-12	0.306282	0.856592	0.83016	0.0264319	0
cg24815951	AIM1L	8.14871	6.19988e-15	5.52762e-12	0.328726	0.110249	0.0928273	0.0174215	0
cg22593807		8.14448	6.38552e-15	5.68681e-12	0.424884	0.776613	0.723552	0.0530613	0
cg00446900	PTPRE	8.13897	6.63585e-15	5.90321e-12	0.283081	0.1747	0.148499	0.0262005	0
cg03348792	KRT1	8.13832	6.66575e-15	5.91939e-12	0.35176	0.51575	0.454707	0.0610429	0
cg09963191		8.13826	6.66877e-15	5.91939e-12	0.374934	0.52088	0.459126	0.0617543	0
cg17598337	KRT5	8.1368	6.73674e-15	5.97312e-12	0.291678	0.538393	0.490547	0.047846	0
cg15113351	LOC387810	8.13597	6.77614e-15	6.00143e-12	0.179716	0.330456	0.304739	0.0257172	0
cg12675345	SLIT3	8.13386	6.87617e-15	6.08331e-12	0.321095	0.381985	0.333826	0.0481584	0
cg26187876	NAB1	8.13364	6.88678e-15	6.086e-12	0.413532	0.192739	0.153519	0.0392203	0
cg27638284		8.13158	6.98669e-15	6.16751e-12	0.361121	0.528277	0.466895	0.0613823	0
cg13742977	LINC00840	8.12403	7.36346e-15	6.49297e-12	0.233836	0.579864	0.543635	0.0362295	0
cg05473085	CACNA1E	8.12328	7.40197e-15	6.51364e-12	0.498266	0.18195	0.142806	0.0391434	0
cg27505953	EBF2	8.12326	7.40313e-15	6.51364e-12	0.356832	0.5429	0.479843	0.0630568	0
cg10394988		8.12159	7.48953e-15	6.58246e-12	0.283301	0.814611	0.78404	0.0305707	0
cg03401283	UGCG	8.11847	7.65392e-15	6.71958e-12	0.428022	0.201259	0.162164	0.0390949	0
cg14804880		8.11663	7.75286e-15	6.79902e-12	0.276378	0.658312	0.616829	0.0414831	0
cg14725580	C6orf106	8.11579	7.79845e-15	6.83153e-12	0.388514	0.1854	0.151504	0.0338959	0
cg18436008		8.1134	7.92915e-15	6.93846e-12	0.376151	0.484614	0.427162	0.0574527	0
cg26929547	DAB1	8.11074	8.07694e-15	7.0601e-12	0.332494	0.688692	0.637738	0.0509539	0
cg13778848	LOC283050	8.10959	8.14212e-15	7.10934e-12	0.418236	0.595564	0.528488	0.067076	0
cg11380327		8.10561	8.37011e-15	7.30047e-12	0.51152	0.144328	0.108346	0.0359812	0
cg07452397		8.10398	8.46539e-15	7.37557e-12	0.390755	0.668705	0.608719	0.0599863	0
cg20572374	TNFRSF1B	8.10075	8.65808e-15	7.53528e-12	0.42244	0.0985265	0.0771897	0.0213368	0
cg00047843	TMTC2	8.10028	8.6862e-15	7.55157e-12	0.363529	0.582835	0.523112	0.0597229	0
cg15029812		8.0998	8.71531e-15	7.56869e-12	0.200592	0.547971	0.515328	0.0326423	0
cg06148562	PRIMA1	8.09877	8.77781e-15	7.61473e-12	0.501001	0.808198	0.748543	0.0596545	0
cg26880395		8.09777	8.83913e-15	7.65966e-12	0.290011	0.60867	0.562133	0.0465366	0
cg01763636	EP400NL	-8.09707	8.88224e-15	7.68872e-12	-0.376299	0.0602329	0.0768456	-0.0166127	1
cg01631738		8.09649	8.91817e-15	7.70322e-12	0.350643	0.722735	0.672184	0.0505511	0
cg06463964	ZNF618	8.09655	8.9141e-15	7.70322e-12	0.549153	0.4907	0.404126	0.0865742	0
cg14291442		8.09589	8.95501e-15	7.72673e-12	0.429372	0.873507	0.840101	0.0334067	0
cg03996150	OAS2	8.09563	8.97111e-15	7.73232e-12	0.339916	0.5682	0.513624	0.0545757	0
cg15393733	KRT3	8.0944	9.04847e-15	7.79064e-12	0.480648	0.773304	0.715684	0.0576198	0
cg09549505	ZNF618	8.08686	9.53447e-15	8.20029e-12	0.373532	0.748396	0.697679	0.0507172	0
cg20938359	SLC6A12	8.08251	9.827e-15	8.44284e-12	0.276588	0.563373	0.520746	0.0426272	0
cg25349939	GTDC1	-8.08033	9.97918e-15	8.56443e-12	-0.548743	0.693132	0.766586	-0.0734539	0
cg10502324		8.07733	1.01866e-14	8.73308e-12	0.381416	0.264929	0.216068	0.0488611	0
cg08306178	PDPN	8.07062	1.06713e-14	9.13891e-12	0.492328	0.598189	0.52199	0.0761989	0
cg23374992	CXCR4	8.06917	1.07878e-14	9.2288e-12	0.583829	0.149992	0.108669	0.0413228	0
cg08565703		8.06693	1.09476e-14	9.35561e-12	0.43387	0.686084	0.621949	0.0641346	0
cg12856870		8.06667	1.09676e-14	9.36275e-12	0.301724	0.743367	0.704802	0.0385653	0
cg24505973	KRT85	8.06532	1.10707e-14	9.44072e-12	0.320511	0.211686	0.17862	0.0330659	0
cg02403288	PTRF	8.06207	1.13224e-14	9.64507e-12	0.297817	0.19501	0.161842	0.0331679	0
cg02126235	SERPINA1	8.06163	1.13575e-14	9.66476e-12	0.422883	0.782158	0.726857	0.0553014	0
cg17468129		8.06097	1.14094e-14	9.69859e-12	0.349227	0.78828	0.745416	0.0428644	0
cg17077670		8.06064	1.14356e-14	9.71059e-12	0.312768	0.300576	0.259323	0.0412526	0
cg13183981		8.05958	1.15198e-14	9.77178e-12	0.372182	0.872452	0.841745	0.0307069	0
cg06736444	LOC100128788	-8.0553	1.18661e-14	1.00549e-11	-0.265471	0.495558	0.542095	-0.0465368	0
cg26406587	ZNF536	8.05469	1.19164e-14	1.00869e-11	0.273379	0.308952	0.273026	0.0359268	0
cg17362171	CACNA2D4	8.054	1.19737e-14	1.01248e-11	0.485024	0.229834	0.181858	0.0479758	0
cg20869266		8.05139	1.2192e-14	1.02985e-11	0.346468	0.837098	0.805118	0.0319799	0
cg23507713		8.0496	1.2344e-14	1.04159e-11	0.404626	0.672292	0.614485	0.0578072	0
cg22186223	CCL1	8.04732	1.25399e-14	1.05702e-11	0.391885	0.236391	0.187049	0.0493428	0
cg13872898		8.04541	1.27067e-14	1.06995e-11	0.373954	0.723448	0.675437	0.0480104	0
cg08486903	SMURF1	8.04504	1.2739e-14	1.07042e-11	0.298639	0.517801	0.471554	0.0462469	0
cg24007847		8.04506	1.27372e-14	1.07042e-11	0.290967	0.319644	0.276525	0.0431191	0
cg05595936	COL13A1	8.04478	1.27775e-14	1.07254e-11	0.568776	0.78109	0.711098	0.0699916	0
cg12258037	LOC100506985	8.04363	1.28641e-14	1.07868e-11	0.319646	0.595144	0.545669	0.0494754	0
cg06734169	LRRFIP2	8.04311	1.29104e-14	1.08143e-11	0.354413	0.155298	0.126902	0.0283962	0
cg03582047	GLP2R	8.04233	1.29801e-14	1.08614e-11	0.323743	0.64667	0.600106	0.0465648	0
cg06508062		8.0401	1.31816e-14	1.10186e-11	0.328318	0.482045	0.431517	0.0505279	0
cg01827818	CCDC60	8.03933	1.32524e-14	1.10648e-11	0.401593	0.850403	0.814008	0.0363943	0
cg18884834		8.0392	1.32645e-14	1.10648e-11	0.378516	0.7271	0.671103	0.0559972	0
cg16854265	CAMTA1	8.03928	1.32788e-14	1.10652e-11	0.60974	0.732623	0.640425	0.0921981	0
cg24824215		-8.03628	1.35518e-14	1.12811e-11	-0.546367	0.764062	0.822307	-0.0582453	0
cg02805994	CRYBA2	8.03541	1.3616e-14	1.13227e-11	0.384129	0.518673	0.455365	0.0633082	0
cg23929825		8.03426	1.37251e-14	1.14016e-11	0.470456	0.674883	0.603419	0.0714648	0
cg20577826	ZNF618	8.03405	1.37601e-14	1.1419e-11	0.571716	0.766439	0.698066	0.0683731	0
cg16318112	AGRN	-8.03278	1.38661e-14	1.1495e-11	-0.447016	0.059542	0.0764911	-0.0169492	1
cg25912428	GPR26	8.02886	1.42466e-14	1.17983e-11	0.293633	0.544456	0.495043	0.0494125	0
cg16188823	CCL7	8.02857	1.42755e-14	1.18057e-11	0.514662	0.346293	0.269728	0.0765655	0
cg20718469		-8.02847	1.4285e-14	1.18057e-11	-0.305048	0.465858	0.522697	-0.0568393	0
cg04793673		8.02554	1.45771e-14	1.20298e-11	0.475314	0.750405	0.687682	0.0627221	0
cg12321964	COL13A1	8.02538	1.45931e-14	1.20298e-11	0.429925	0.665334	0.602507	0.0628269	0
cg14609405	LINC01412	-8.0253	1.4601e-14	1.20298e-11	-0.46289	0.67621	0.745203	-0.0689933	0
cg10506497	DHRS7C	8.02533	1.47076e-14	1.21052e-11	0.741143	0.860322	0.800715	0.0596064	0
cg08292519		8.02208	1.49298e-14	1.22755e-11	0.185053	0.690181	0.662514	0.0276666	1
cg00846834	RAVER2	8.02041	1.51023e-14	1.24046e-11	0.28408	0.843202	0.812607	0.0305955	0
cg23469963	ASAP2	-8.02133	1.512e-14	1.24065e-11	-0.673958	0.83991	0.896755	-0.0568452	0
cg11622098	CAMTA1	8.01993	1.51526e-14	1.24205e-11	0.342796	0.6227	0.569682	0.0530183	0
cg11957638	KRT72	8.01936	1.52125e-14	1.2457e-11	0.345184	0.357652	0.304903	0.0527483	0
cg25354408	TRABD2B	8.01904	1.52457e-14	1.24714e-11	0.383962	0.657745	0.598591	0.0591537	0
cg10190509	CCL16	8.01741	1.54187e-14	1.25947e-11	0.379238	0.749685	0.699377	0.0503087	0
cg22912997		8.01732	1.54278e-14	1.25947e-11	0.288377	0.44978	0.405535	0.0442449	0
cg27342129	ZNF423	8.01711	1.54502e-14	1.26002e-11	0.33562	0.333299	0.28649	0.0468087	0
cg23590202	HOXA6	8.01583	1.55878e-14	1.26995e-11	0.269245	0.547505	0.509657	0.0378484	0
cg12587985		8.01479	1.57e-14	1.2778e-11	0.424444	0.788213	0.736362	0.0518507	1
cg04299787		8.01388	1.57983e-14	1.28449e-11	0.480707	0.437392	0.360099	0.0772925	0
cg13366738	LCE6A	8.01142	1.6091e-14	1.30697e-11	0.637696	0.382815	0.290122	0.0926922	0
cg16682291		8.01102	1.61131e-14	1.30744e-11	0.378621	0.410495	0.349233	0.061262	0
cg11871849		8.00907	1.63604e-14	1.32579e-11	0.59092	0.772446	0.696585	0.0758618	0
cg15073719		8.00871	1.63722e-14	1.32579e-11	0.255382	0.564084	0.522115	0.0419687	0
cg03511862		7.99821	1.76014e-14	1.4239e-11	0.369993	0.259851	0.213665	0.0461867	0
cg01692243	PLA2G2F	7.99628	1.78547e-14	1.44241e-11	0.581926	0.727129	0.653305	0.0738239	0
cg10576487	ZNF423	7.99604	1.78662e-14	1.44241e-11	0.347461	0.859013	0.827975	0.0310387	0
cg18575730	HS6ST3	7.99074	1.85308e-14	1.49456e-11	0.286694	0.535343	0.487188	0.0481554	0
cg03423138		7.99028	1.85899e-14	1.49782e-11	0.332017	0.550396	0.491918	0.058478	0
cg04423493		7.98985	1.86439e-14	1.50067e-11	0.392381	0.529503	0.462354	0.067149	0
cg03507326	LOC100128788	-7.98876	1.87852e-14	1.51053e-11	-0.449059	0.287711	0.35719	-0.0694795	1
cg02181506	SERPINA1	7.98752	1.89458e-14	1.52192e-11	0.448862	0.465637	0.391863	0.0737735	0
cg11066776	SPRR4	7.98666	1.90584e-14	1.52944e-11	0.505405	0.651106	0.566112	0.084994	0
cg04159546	TP73	7.98642	1.90892e-14	1.53038e-11	0.423255	0.476335	0.408208	0.0681271	0
cg04373605	COL12A1	-7.98656	1.91522e-14	1.5339e-11	-0.689308	0.0959851	0.15423	-0.0582445	0
cg14184715	CCNY	7.98552	1.92079e-14	1.53683e-11	0.314335	0.833682	0.804101	0.0295809	0
cg04288961		7.98403	1.94068e-14	1.5512e-11	0.287108	0.427009	0.381666	0.0453436	0
cg17984198		7.98122	1.97855e-14	1.57989e-11	0.52136	0.596147	0.507912	0.0882352	0
cg14152468	CACNA1C	7.97587	2.05265e-14	1.63744e-11	0.341333	0.627351	0.576717	0.0506346	0
cg03616544	ZMIZ1-AS1	7.97461	2.07107e-14	1.65049e-11	0.380628	0.913871	0.888087	0.0257843	0
cg17850642	KRT74	7.97335	2.08857e-14	1.66279e-11	0.327017	0.395669	0.343426	0.0522426	0
cg25480785		7.97287	2.10352e-14	1.67303e-11	0.724092	0.199338	0.141595	0.0577426	0
cg15368222		-7.97249	2.11024e-14	1.67672e-11	-0.663579	0.740684	0.808841	-0.0681565	0
cg06883956	MEGF6	7.97068	2.12734e-14	1.68863e-11	0.311425	0.527713	0.470462	0.0572508	0
cg10775273	CRYBA2	7.97121	2.13333e-14	1.69172e-11	0.886597	0.463365	0.346452	0.116913	0
cg17453386	EFCAB4B	7.96862	2.15762e-14	1.7093e-11	0.364538	0.811552	0.768408	0.0431432	0
cg01270064	LRFN2	7.96695	2.18243e-14	1.72725e-11	0.371752	0.77077	0.723042	0.0477275	0
cg11480627	SHANK2	7.96656	2.19817e-14	1.73799e-11	0.551982	0.881787	0.841721	0.0400659	0
cg05985455	LINC00841	7.96499	2.21217e-14	1.74734e-11	0.250581	0.605169	0.565131	0.0400372	0
cg26463200	PAX1	7.96234	2.25276e-14	1.77765e-11	0.418019	0.54519	0.474639	0.0705509	0
cg05287256		7.96181	2.26302e-14	1.78162e-11	0.604578	0.515511	0.421427	0.0940847	0
cg26377557	C19orf50	7.96174	2.26207e-14	1.78162e-11	0.19254	0.682417	0.655272	0.027145	0
cg27141751	C10orf72	7.96159	2.26444e-14	1.78162e-11	0.398979	0.715386	0.664634	0.0507513	0
cg13828899		7.95807	2.31981e-14	1.8234e-11	0.45633	0.835629	0.789921	0.045708	0
cg08314980		7.95596	2.35367e-14	1.8482e-11	0.210178	0.771476	0.745578	0.025898	1
cg08852773		-7.95408	2.38424e-14	1.87038e-11	-0.41728	0.0567569	0.0754233	-0.0186664	0
cg25563256	FGF11	7.9526	2.40858e-14	1.88763e-11	0.355879	0.555689	0.496707	0.0589819	0
cg24767237	NKX2-5	7.95155	2.42605e-14	1.89947e-11	0.389053	0.71367	0.658375	0.0552951	0
cg09508016		7.95123	2.4313e-14	1.90173e-11	0.325405	0.612131	0.558455	0.0536761	0
cg21211075	ZNF175	7.94881	2.49016e-14	1.94587e-11	0.956694	0.277973	0.130703	0.14727	0
cg13396653	ZNF423	7.94663	2.50919e-14	1.95883e-11	0.437732	0.71289	0.653318	0.059572	0
cg09739398		7.94317	2.58208e-14	2.01182e-11	0.534105	0.899893	0.862387	0.0375062	0
cg24092773		7.94258	2.57997e-14	2.01182e-11	0.261454	0.372056	0.330025	0.0420305	0
cg09607782		7.9413	2.60275e-14	2.02597e-11	0.355324	0.529065	0.475111	0.0539541	0
cg24009250		7.94076	2.61229e-14	2.03143e-11	0.473615	0.462431	0.394082	0.0683492	0
cg20441963		7.94051	2.6169e-14	2.03304e-11	0.257432	0.376455	0.335932	0.0405231	0
cg09154256	RAB1A	7.94013	2.62358e-14	2.03626e-11	0.324109	0.310113	0.268898	0.0412151	0
cg13650687	COL13A1	7.93974	2.6307e-14	2.03981e-11	0.42397	0.788762	0.741955	0.0468065	0
cg05926648		7.93898	2.64449e-14	2.04853e-11	0.422489	0.635509	0.570341	0.0651683	0
cg14741889		7.93732	2.6747e-14	2.06994e-11	0.39297	0.80434	0.762898	0.0414421	0
cg08763984	CXCL12	7.93561	2.7063e-14	2.09238e-11	0.5185	0.590216	0.507286	0.0829307	0
cg08077104		7.93339	2.74771e-14	2.12235e-11	0.383676	0.570478	0.509544	0.0609341	0
cg03127596		7.93072	2.7985e-14	2.15951e-11	0.300439	0.530353	0.478763	0.0515904	0
cg00509898		7.92973	2.81749e-14	2.17207e-11	0.404481	0.879733	0.841155	0.0385789	0
cg05965244	ARHGAP15	-7.92512	2.90785e-14	2.23669e-11	-0.500054	0.597443	0.670735	-0.0732914	0
cg11740731		7.92529	2.9044e-14	2.23669e-11	0.290287	0.749926	0.714388	0.0355379	0
cg18286235	CAMTA1	7.92503	2.90967e-14	2.23669e-11	0.554475	0.577483	0.500454	0.0770285	0
cg13256645	PDPN	7.92409	2.93239e-14	2.25023e-11	0.55955	0.78829	0.730017	0.0582729	0
ch.9.86947500F		7.924	2.93287e-14	2.25023e-11	0.475306	0.0708907	0.0533176	0.0175731	0
cg10672235	KRT82	7.92187	2.97328e-14	2.27905e-11	0.282012	0.791202	0.759097	0.0321048	0
cg05281206	CCL13	7.9163	3.09103e-14	2.36479e-11	0.607162	0.404785	0.310494	0.0942907	0
cg19634337		7.9162	3.09098e-14	2.36479e-11	0.240198	0.792591	0.763406	0.0291852	0
cg04005272	PAX7	7.91548	3.10626e-14	2.37419e-11	0.477989	0.805046	0.752513	0.0525337	0
cg08196644	ASIC2	7.912	3.18096e-14	2.42897e-11	0.462455	0.764933	0.713313	0.05162	0
cg16108710		7.91106	3.20149e-14	2.44232e-11	0.534915	0.745692	0.679253	0.0664391	0
cg24082440	MRAP	-7.90945	3.23702e-14	2.46709e-11	-0.254988	0.379476	0.425284	-0.0458077	0
cg13482911	ZNF618	7.90919	3.24278e-14	2.46913e-11	0.396668	0.403213	0.343957	0.0592559	0
cg11432960	ZEB2	-7.90938	3.24866e-14	2.47127e-11	-0.628415	0.717163	0.793701	-0.0765379	0
cg01856509	GRID1	7.90868	3.254e-14	2.47299e-11	0.339882	0.703947	0.652967	0.05098	0
cg02682520		7.90797	3.26988e-14	2.48271e-11	0.274176	0.366225	0.327772	0.0384529	0
cg07830126	MEGF6	7.90747	3.28102e-14	2.48881e-11	0.293212	0.805719	0.770563	0.0351555	0
cg02532341	ATP2B2	7.9066	3.30068e-14	2.49901e-11	0.298108	0.383865	0.336024	0.0478416	0
cg19056772	FGF11	7.90668	3.29899e-14	2.49901e-11	0.469973	0.586344	0.510564	0.0757799	0
cg25528501	ZNF423	7.90643	3.30464e-14	2.49965e-11	0.3411	0.785245	0.74212	0.043125	0
cg12360753		7.90615	3.31081e-14	2.50196e-11	0.272349	0.77651	0.745446	0.0310639	0
cg05181301	ASAP2	-7.90588	3.32269e-14	2.50858e-11	-0.496781	0.825924	0.876039	-0.0501151	0
cg16825281	ZNF618	7.9036	3.3691e-14	2.54123e-11	0.495662	0.629542	0.552699	0.0768422	0
cg06816659		-7.90241	3.39669e-14	2.55963e-11	-0.252675	0.19232	0.219245	-0.0269246	0
cg02103924		7.89973	3.45936e-14	2.60442e-11	0.210118	0.486998	0.453386	0.0336126	0
cg19179189	ZNF618	7.89915	3.47312e-14	2.61233e-11	0.263139	0.761951	0.726977	0.0349744	0
cg04007302	CHSY1	7.89835	3.49208e-14	2.62414e-11	0.179447	0.760711	0.74029	0.0204207	0
cg27271704	DAB1	7.8977	3.50775e-14	2.63344e-11	0.308991	0.876546	0.852383	0.0241626	0
cg25748524		7.89628	3.54199e-14	2.65667e-11	0.323604	0.759719	0.71738	0.0423393	0
cg07338200	LINC00299	7.89593	3.55039e-14	2.6599e-11	0.434571	0.772518	0.719575	0.0529427	0
cg16043604	PEPD	7.89582	3.55292e-14	2.6599e-11	0.338693	0.558763	0.499834	0.0589293	0
cg10893483	HDGF	7.89562	3.55792e-14	2.66116e-11	0.162447	0.849003	0.833474	0.0155293	1
cg02911689	TRABD2B	7.89458	3.58329e-14	2.67764e-11	0.450554	0.833293	0.788368	0.0449252	0
cg03333188		7.89157	3.65763e-14	2.73065e-11	0.473468	0.767264	0.705279	0.0619851	0
cg01199224		7.89117	3.6676e-14	2.73555e-11	0.323804	0.339303	0.297177	0.0421257	0
cg09329936		7.89009	3.69476e-14	2.75326e-11	0.348674	0.363919	0.311092	0.0528269	0
cg05358758	KRT71	7.89013	3.69939e-14	2.75415e-11	0.62752	0.503522	0.409923	0.0935987	0
cg27529515		7.88693	3.77531e-14	2.80807e-11	0.342413	0.450813	0.399109	0.0517041	0
cg00144745		7.88264	3.88761e-14	2.88892e-11	0.385102	0.423034	0.36691	0.0561244	0
cg01543184	MAFG	7.88223	3.89853e-14	2.89436e-11	0.529122	0.69618	0.629495	0.0666853	0
cg02167316	TP73	7.88192	3.90671e-14	2.89776e-11	0.369444	0.773725	0.724597	0.0491288	0
cg06138935	ZNF423	7.87982	3.96306e-14	2.93544e-11	0.414862	0.516558	0.449379	0.0671787	0
cg09343092	HOXA6	7.87975	3.96482e-14	2.93544e-11	0.472459	0.546742	0.486374	0.0603682	0
cg08251176	ATP6V1A	-7.87804	4.01137e-14	2.96717e-11	-0.303824	0.173834	0.202482	-0.0286474	1
cg05621934		7.87668	4.04875e-14	2.99206e-11	0.386221	0.677712	0.624608	0.0531039	0
cg16134607	ZC3H10	-7.87582	4.0727e-14	3.00699e-11	-0.396071	0.0846499	0.105985	-0.0213355	1
cg19845212	NLRP3	7.87457	4.10758e-14	3.02996e-11	0.253509	0.596417	0.55247	0.0439475	0
cg10330566	KCND3	7.87357	4.13549e-14	3.04775e-11	0.405538	0.804752	0.756677	0.0480746	0
cg02302005	CAMTA1	7.87301	4.15144e-14	3.0567e-11	0.294789	0.645368	0.597538	0.0478303	0
cg16585946		7.87172	4.18823e-14	3.08097e-11	0.385466	0.154564	0.125916	0.0286485	0
cg08384819	LOC101929555	7.86989	4.2408e-14	3.11679e-11	0.456184	0.635857	0.563294	0.0725628	0
cg08674813	LRFN2	7.86945	4.2535e-14	3.12264e-11	0.345859	0.564767	0.503399	0.0613679	0
cg11526113		7.86934	4.25653e-14	3.12264e-11	0.353124	0.490147	0.432976	0.0571706	0
cg10149723		7.86744	4.31221e-14	3.16059e-11	0.363421	0.824738	0.790292	0.0344464	0
cg11352256	CLRN3	7.86681	4.33066e-14	3.17122e-11	0.419906	0.584124	0.514869	0.0692548	0
cg17706274	CCL11	7.86667	4.34274e-14	3.17717e-11	0.64417	0.445473	0.338707	0.106765	0
cg17028595	LOC283050	7.86609	4.35203e-14	3.18107e-11	0.399642	0.719473	0.658009	0.0614642	0
cg13998369		7.8657	4.36344e-14	3.18652e-11	0.287344	0.898108	0.878224	0.0198841	0
cg02506248		7.86596	4.36992e-14	3.18835e-11	0.684078	0.666635	0.563845	0.102791	0
cg03406042		7.8639	4.41736e-14	3.22004e-11	0.218351	0.589514	0.555874	0.0336401	0
cg10085039		7.86303	4.44363e-14	3.23625e-11	0.398965	0.308857	0.252133	0.0567243	0
cg17056048	ARHGAP15	-7.86301	4.44836e-14	3.23676e-11	-0.599891	0.509663	0.594034	-0.0843708	0
cg03064488	HK2	7.86252	4.45902e-14	3.24158e-11	0.247988	0.895546	0.879594	0.0159517	0
cg27147615	LOC646982	7.86249	4.46466e-14	3.24274e-11	0.526123	0.098064	0.0713882	0.0266758	0
cg00922841	SPRR1A	7.8602	4.52999e-14	3.28552e-11	0.419002	0.785352	0.72866	0.0566915	0
cg11860203	CCL2	7.86015	4.53173e-14	3.28552e-11	0.387859	0.205615	0.167996	0.0376196	0
cg08993468		7.85953	4.55078e-14	3.29577e-11	0.34712	0.561324	0.500417	0.0609074	0
cg26938334	SERPINA1	7.85992	4.55408e-14	3.29577e-11	0.536703	0.8748	0.828342	0.0464588	0
cg21770772	C8B	7.85779	4.60496e-14	3.32959e-11	0.424487	0.476933	0.401954	0.0749793	0
cg02057621		7.85751	4.61386e-14	3.33303e-11	0.439635	0.764413	0.711038	0.053375	0
cg10214581		7.85713	4.62563e-14	3.33853e-11	0.560291	0.290554	0.221838	0.0687162	0
cg15496866	LRFN2	7.85626	4.65315e-14	3.35538e-11	0.3559	0.324697	0.280175	0.0445229	0
cg08034535	RAB33B	-7.85592	4.66406e-14	3.36023e-11	-0.346298	0.0642062	0.0804938	-0.0162877	1
cg20416222		7.8556	4.67414e-14	3.36447e-11	0.405022	0.167948	0.131854	0.0360937	0
cg04329429		7.85339	4.74512e-14	3.41251e-11	0.359803	0.888105	0.862847	0.0252583	0
cg03297163		7.8492	4.8838e-14	3.5091e-11	0.581902	0.466816	0.388737	0.0780792	0
cg09342963		7.84641	4.981e-14	3.57574e-11	0.544699	0.800253	0.737133	0.0631205	0
cg26578156		7.84606	4.98768e-14	3.57733e-11	0.432206	0.629792	0.564222	0.0655697	0
cg17630499		7.84372	5.06776e-14	3.63153e-11	0.244489	0.745674	0.718416	0.0272578	0
cg11798182	C14orf64	7.84294	5.09624e-14	3.64869e-11	0.521486	0.785839	0.725407	0.0604317	0
cg02874042	ZNF423	7.84277	5.11864e-14	3.66146e-11	0.628063	0.805722	0.738027	0.0676952	0
cg01434336	CRIM1	7.84161	5.14082e-14	3.67405e-11	0.315182	0.652315	0.59855	0.0537655	0
cg13003878	AMBP	7.84051	5.17959e-14	3.69847e-11	0.378145	0.600734	0.53922	0.0615137	0
cg03298305	ISOC2	7.84023	5.18943e-14	3.70221e-11	0.246473	0.0844786	0.0633581	0.0211205	0
cg07007986	SERPINA13	7.83984	5.20313e-14	3.70869e-11	0.318094	0.540525	0.485646	0.0548786	0
cg13727042	LINGO1	7.83574	5.35004e-14	3.81002e-11	0.303138	0.596891	0.55073	0.0461607	0
cg26036258		7.83532	5.36536e-14	3.81754e-11	0.363472	0.731235	0.677107	0.0541273	0
cg14401904		7.83456	5.39313e-14	3.83391e-11	0.449822	0.178881	0.141111	0.0377696	0
cg27500519	PRIMA1	7.8343	5.40275e-14	3.83735e-11	0.29319	0.367031	0.32328	0.0437511	0
cg15821583		7.83309	5.44739e-14	3.86564e-11	0.325863	0.713069	0.669593	0.0434759	0
cg02692390		7.83262	5.4649e-14	3.87464e-11	0.273339	0.603085	0.555163	0.0479216	0
cg05682482		7.83194	5.49014e-14	3.88568e-11	0.316682	0.592879	0.540518	0.0523611	0
cg15963095		7.83194	5.49013e-14	3.88568e-11	0.473824	0.720037	0.657839	0.0621974	0
cg00511884	LINC00299	7.82918	5.59391e-14	3.95564e-11	0.37453	0.69694	0.643893	0.0530468	0
cg20181004		7.82568	5.72847e-14	4.04722e-11	0.432757	0.553826	0.490173	0.0636521	0
cg14022258	ABCC8	7.8248	5.76276e-14	4.06787e-11	0.422767	0.825208	0.782514	0.0426939	0
cg04907289	PRND	7.82467	5.7679e-14	4.06793e-11	0.401368	0.544069	0.483113	0.0609566	0
cg15355740	GSG1L2	7.82442	5.77775e-14	4.0713e-11	0.402193	0.709939	0.654405	0.0555349	0
cg25342736	COL13A1	7.82366	5.80751e-14	4.08869e-11	0.343811	0.575512	0.530565	0.0449465	0
cg22792826	SCARNA9	7.82276	5.84336e-14	4.11032e-11	0.153714	0.916098	0.906106	0.00999189	0
cg11322819		7.82204	5.87197e-14	4.12683e-11	0.369859	0.188301	0.155886	0.0324153	0
cg00831909	PDPN	7.82073	5.92415e-14	4.15987e-11	0.411991	0.656892	0.597341	0.0595512	0
cg00589002	TP73	7.82005	5.95178e-14	4.17562e-11	0.327051	0.5644	0.505624	0.0587763	0
cg24575619	DDX17	-7.8185	6.01464e-14	4.21604e-11	-0.337825	0.0364709	0.0460029	-0.00953197	1
cg13768301	PGBD5	7.81707	6.07344e-14	4.25309e-11	0.464995	0.329536	0.265734	0.0638023	0
cg20522618	GRID1	7.81695	6.07809e-14	4.25309e-11	0.431831	0.597076	0.526183	0.0708933	0
cg21970463		7.81588	6.12248e-14	4.28042e-11	0.304356	0.200458	0.17236	0.0280981	0
cg23018755	MAFG	7.81436	6.18596e-14	4.32104e-11	0.514428	0.643927	0.572924	0.0710025	0
cg24474738		7.81368	6.2146e-14	4.33728e-11	0.377564	0.594533	0.531333	0.0632005	0
cg16507522	SERPINA3	7.81326	6.23224e-14	4.34267e-11	0.466878	0.567531	0.490217	0.0773143	0
cg17753162		7.81324	6.23314e-14	4.34267e-11	0.264351	0.881698	0.860496	0.0212022	0
cg20810838	ACCN1	7.81259	6.26053e-14	4.35797e-11	0.34407	0.64831	0.600261	0.0480494	0
cg03811558	ZNF423	7.81079	6.33738e-14	4.40765e-11	0.504264	0.521283	0.447708	0.0735753	0
cg05023063		7.80953	6.3918e-14	4.44165e-11	0.342257	0.556901	0.49944	0.0574603	0
cg07018725	OTOG	7.80898	6.41584e-14	4.4545e-11	0.237462	0.484251	0.445787	0.0384632	0
cg08230910	SEMA3C	-7.80688	6.51265e-14	4.51781e-11	-0.56417	0.65566	0.730961	-0.0753006	0
cg24254842	HIVEP3	7.80575	6.55774e-14	4.54517e-11	0.221444	0.454496	0.41883	0.0356653	0
cg04544908		7.80444	6.61608e-14	4.58165e-11	0.305423	0.667544	0.624867	0.0426775	0
cg23628350	FOXK2	7.80338	6.66386e-14	4.61077e-11	0.416628	0.671829	0.614023	0.0578061	0
cg11112979		7.80282	6.68938e-14	4.62444e-11	0.288856	0.658056	0.612549	0.0455069	0
cg02578106	CFLAR	7.80246	6.70577e-14	4.63178e-11	0.313519	0.174239	0.150472	0.0237675	0
cg27059228		7.79802	6.91049e-14	4.76908e-11	0.466662	0.235869	0.189601	0.0462685	0
cg27356001	ARHGAP15	-7.79827	6.91733e-14	4.76971e-11	-0.675985	0.363567	0.457361	-0.0937941	0
cg05112254	CACNA1C	7.79735	6.94188e-14	4.77434e-11	0.372128	0.668829	0.612142	0.0566863	0
cg08145377		7.79743	6.93814e-14	4.77434e-11	0.420592	0.238928	0.183816	0.0551125	0
cg20191437	HSD11B1	7.79755	6.93651e-14	4.77434e-11	0.589724	0.416668	0.32889	0.0877787	0
cg02060465	SPRR4	7.79593	7.00897e-14	4.80403e-11	0.254018	0.379744	0.339871	0.0398725	0
cg12241400	ZNF618	7.79639	7.00206e-14	4.80403e-11	0.439121	0.905184	0.872882	0.032302	0
cg16236851		7.79597	7.00722e-14	4.80403e-11	0.326531	0.343551	0.295875	0.047676	0
cg19844799		7.79595	7.00804e-14	4.80403e-11	0.401731	0.54968	0.48166	0.06802	0
cg24267300	MATR3	7.7955	7.02937e-14	4.81391e-11	0.262675	0.851069	0.828242	0.0228271	0
cg07711336		7.7954	7.0689e-14	4.83686e-11	0.697313	0.803524	0.720965	0.0825587	0
cg00693514	WDFY4	7.794	7.10124e-14	4.85485e-11	0.414331	0.851238	0.814486	0.0367514	0
cg17930023	PRIMA1	7.79189	7.20322e-14	4.92038e-11	0.316276	0.66524	0.617963	0.0472774	0
cg16008223		7.79064	7.26467e-14	4.95814e-11	0.404005	0.42706	0.359656	0.0674035	0
cg22894518		7.78935	7.32819e-14	4.99724e-11	0.191213	0.571565	0.539066	0.0324992	0
cg17777559	OTOG	7.78833	7.37906e-14	5.02767e-11	0.348841	0.61359	0.560853	0.0527375	0
cg00011513	LCE5A	7.78745	7.42301e-14	5.05333e-11	0.420877	0.531383	0.461572	0.0698115	0
cg08680887	RNF165	7.78689	7.45129e-14	5.06828e-11	0.410654	0.802187	0.758592	0.0435943	0
cg26663039		7.78464	7.56564e-14	5.14171e-11	0.267778	0.528251	0.485634	0.0426167	0
cg04732193	HSD11B1	7.78389	7.60376e-14	5.16325e-11	0.519723	0.739444	0.666198	0.0732466	0
cg17774559	IRX4	7.78409	7.62582e-14	5.17386e-11	0.557486	0.878188	0.83663	0.0415581	0
cg14197487		7.78299	7.65032e-14	5.1861e-11	0.328776	0.762344	0.723418	0.0389256	0
cg16508861		7.78257	7.67194e-14	5.19637e-11	0.293732	0.531476	0.482713	0.0487627	0
ch.1.4056800F		7.78175	7.71462e-14	5.22087e-11	0.396037	0.298109	0.246124	0.0519854	0
cg26015149		7.77975	7.82e-14	5.28773e-11	0.455505	0.248699	0.19678	0.0519181	0
cg24719020	HOXA6	7.77834	7.89508e-14	5.33401e-11	0.403868	0.567817	0.513854	0.0539636	0
cg18366639	SPON1	7.77525	8.06137e-14	5.44178e-11	0.387544	0.719315	0.661719	0.0575962	0
cg16438832	SORCS2	7.77371	8.14599e-14	5.49429e-11	0.230165	0.465975	0.426732	0.0392432	0
cg25204764	SRRM1	7.77358	8.17347e-14	5.5082e-11	0.636665	0.712175	0.620533	0.0916426	0
cg03084476		7.77286	8.19255e-14	5.51643e-11	0.471697	0.663586	0.593641	0.0699455	0
cg01636591	CCL8	7.77142	8.27298e-14	5.56592e-11	0.332383	0.684622	0.637934	0.0466879	0
cg13761159		7.76895	8.41195e-14	5.65468e-11	0.205723	0.544905	0.508482	0.0364228	0
cg14188346		7.76763	8.48731e-14	5.70057e-11	0.296264	0.891817	0.873642	0.0181749	0
cg26305608		7.7643	8.68058e-14	5.82551e-11	0.202804	0.785826	0.762937	0.0228888	0
cg13826459	SERPINA1	7.76316	8.79272e-14	5.89092e-11	0.8055	0.431925	0.32033	0.111595	0
cg19237113		7.76247	8.78844e-14	5.89092e-11	0.331353	0.468399	0.411	0.057399	0
cg11839095		7.75884	9.00627e-14	6.02897e-11	0.389199	0.552975	0.491177	0.0617974	0
cg12027161		7.75872	9.014e-14	6.02912e-11	0.426842	0.846473	0.804273	0.0421992	0
cg06262957	ASIC2	7.75812	9.05046e-14	6.04847e-11	0.366668	0.50726	0.447667	0.0595934	0
cg22383924	TP73	7.7564	9.15574e-14	6.11375e-11	0.244233	0.606831	0.570031	0.0368001	0
cg24176288	CACNA1C	7.75604	9.19661e-14	6.13593e-11	0.628823	0.646059	0.553729	0.0923302	0
cg14443286		7.75193	9.43638e-14	6.29068e-11	0.284114	0.606706	0.564678	0.0420282	0
cg04084600		7.75168	9.45242e-14	6.29615e-11	0.300849	0.429922	0.383364	0.0465578	1
cg06373817		7.75112	9.48818e-14	6.31473e-11	0.458043	0.729517	0.667813	0.061704	0
cg00842726		7.75007	9.5553e-14	6.35414e-11	0.257391	0.542407	0.497227	0.0451805	0
cg01005605	BCL11A	7.7494	9.59871e-14	6.37773e-11	0.307304	0.354775	0.310275	0.0445008	0
cg25580287		7.74751	9.72201e-14	6.45432e-11	0.446459	0.597746	0.528168	0.0695777	0
cg12223939		7.74734	9.73309e-14	6.45634e-11	0.323595	0.247157	0.208815	0.038342	0
cg22392752		7.74554	9.85202e-14	6.52983e-11	0.375916	0.827683	0.788113	0.0395697	0
cg03065891		7.743	1.00224e-13	6.63726e-11	0.336766	0.685644	0.638101	0.047543	0
cg14777939	PMEPA1	7.74152	1.01223e-13	6.69792e-11	0.310484	0.778872	0.744714	0.0341577	0
cg01735080		7.74101	1.01575e-13	6.71569e-11	0.427585	0.563302	0.491257	0.0720454	0
cg00824982	LOC101929555	7.73823	1.03498e-13	6.83719e-11	0.495395	0.804617	0.747749	0.0568689	0
cg23560140	SERPINA6	7.73799	1.0366e-13	6.84225e-11	0.324669	0.271376	0.231049	0.0403279	0
cg25747190	SND1	7.73343	1.06895e-13	7.05e-11	0.385349	0.788182	0.746444	0.0417382	0
cg16913954	LOC101929406	7.73285	1.07318e-13	7.07207e-11	0.34366	0.689927	0.64318	0.0467466	0
cg26881511	HMP19	7.73172	1.08135e-13	7.1201e-11	0.309535	0.631204	0.580712	0.0504921	0
cg20635370		7.72883	1.10258e-13	7.25078e-11	0.401139	0.456105	0.383932	0.0721728	0
cg27596890	ZNF423	7.72877	1.103e-13	7.25078e-11	0.467406	0.751941	0.691688	0.0602527	0
cg18262140		7.72651	1.11993e-13	7.35601e-11	0.269877	0.604677	0.564626	0.040051	0
cg06563667	DAB1	7.72591	1.12447e-13	7.37982e-11	0.423641	0.141875	0.110122	0.031753	0
cg02915748		7.72528	1.12928e-13	7.40533e-11	0.219532	0.633905	0.599829	0.0340759	0
cg13249813	IQCA1	7.72319	1.14545e-13	7.50524e-11	0.373201	0.90998	0.883954	0.0260262	0
cg02293445		7.72049	1.16623e-13	7.6352e-11	0.272043	0.188154	0.161837	0.0263171	0
cg26929394		7.72009	1.16941e-13	7.64979e-11	0.266922	0.25818	0.227541	0.0306394	0
cg23220609		7.71992	1.17069e-13	7.65192e-11	0.291004	0.31081	0.269129	0.0416808	0
cg13712829		7.7178	1.18754e-13	7.75569e-11	0.36663	0.866621	0.838268	0.0283525	0
cg17580782		7.71704	1.19364e-13	7.78926e-11	0.269433	0.667206	0.630717	0.0364897	0
cg02005443		7.7161	1.2012e-13	7.83218e-11	0.392616	0.528959	0.458441	0.0705181	0
cg02086722	DAB1	7.71557	1.20545e-13	7.85355e-11	0.428015	0.779959	0.736888	0.0430702	0
cg18881264	HIVEP3	7.71124	1.24112e-13	8.07935e-11	0.265641	0.50083	0.457102	0.0437273	0
cg06402572	SNORD121A	7.71037	1.24839e-13	8.12011e-11	0.245737	0.92763	0.915217	0.0124127	0
cg24340061		7.70808	1.26774e-13	8.23929e-11	0.302448	0.495198	0.447728	0.0474702	0
cg21458504		7.70739	1.27362e-13	8.27082e-11	0.384388	0.642589	0.582228	0.0603612	0
cg10832639	SERPINA1	7.70345	1.30774e-13	8.48557e-11	0.437443	0.790633	0.735811	0.0548224	0
cg02017489	KRT4	7.70215	1.3192e-13	8.55302e-11	0.172902	0.395525	0.37075	0.0247745	0
cg25824543	ZNF175	7.70427	1.323e-13	8.5638e-11	1.97001	0.513339	0.24301	0.270329	0
cg27525020	ZNF423	7.70194	1.32225e-13	8.5638e-11	0.566926	0.726992	0.6577	0.069292	0
cg15955410	TMEM123	7.70032	1.3356e-13	8.63841e-11	0.217525	0.650162	0.617338	0.0328239	0
cg03444659	SERPINA2	7.69996	1.3417e-13	8.67089e-11	0.547257	0.83487	0.779848	0.0550214	0
cg07869603	CACNA1E	7.69881	1.34914e-13	8.71196e-11	0.436726	0.715	0.655596	0.059404	0
cg24536818	KIAA0748	7.69798	1.35674e-13	8.75401e-11	0.390524	0.431682	0.368387	0.0632951	0
cg20073989	SERPINA2	7.69643	1.37086e-13	8.83803e-11	0.391369	0.891309	0.857204	0.0341053	0
cg27654173		7.6963	1.37208e-13	8.83877e-11	0.350654	0.491116	0.433581	0.0575353	0
cg05783613	AMBP	7.6959	1.37576e-13	8.85537e-11	0.251355	0.450079	0.410035	0.0400438	0
cg04580394		7.69572	1.37743e-13	8.85905e-11	0.335533	0.892149	0.867764	0.024385	0
cg14167452	PCAT29	7.6938	1.39535e-13	8.96709e-11	0.454179	0.747553	0.68375	0.063803	0
cg12671687	MPPED1	7.6931	1.40192e-13	9.00212e-11	0.309308	0.416881	0.366924	0.0499575	0
cg22058298	SPRR1A	7.6919	1.41489e-13	9.07815e-11	0.50624	0.841852	0.784551	0.0573017	0
cg21082558	SFTPA1	7.69074	1.42426e-13	9.13099e-11	0.289696	0.52945	0.479528	0.0499218	0
cg11059415	LINC00841	7.68907	1.44029e-13	9.22641e-11	0.395751	0.629491	0.568422	0.0610686	0
cg02081841		7.6867	1.4634e-13	9.36693e-11	0.516596	0.669722	0.595139	0.074583	0
cg22465130		7.6857	1.47319e-13	9.42211e-11	0.267613	0.53004	0.492583	0.0374575	0
cg05187055	TCF12	7.68481	1.48208e-13	9.46388e-11	0.12353	0.528207	0.508722	0.019485	0
cg10624529		7.68485	1.48169e-13	9.46388e-11	0.335916	0.341087	0.29496	0.0461272	0
cg22870037	ZNF423	7.68347	1.49542e-13	9.5415e-11	0.351095	0.364307	0.311245	0.0530621	0
cg20304287	CELF4	7.68317	1.49841e-13	9.55301e-11	0.293025	0.285364	0.246688	0.0386764	0
cg04772948	LOC284788	7.68274	1.50634e-13	9.59596e-11	0.645008	0.596511	0.491534	0.104977	0
cg25380021	STK10	7.68209	1.50929e-13	9.6071e-11	0.255983	0.314923	0.27817	0.0367533	0
cg01606800	SERPINA1	7.68077	1.53079e-13	9.73628e-11	0.731232	0.793686	0.709504	0.0841814	0
cg19446499		7.67864	1.5446e-13	9.81634e-11	0.272399	0.405759	0.362072	0.0436874	0
cg13728271	AMBP	7.67702	1.56153e-13	9.91604e-11	0.319062	0.635873	0.583622	0.0522508	0
cg23129930	HOXA6	7.67661	1.56583e-13	9.93553e-11	0.45925	0.534143	0.473162	0.0609802	0
cg06109275	CRCT1	7.67474	1.58553e-13	1.00526e-10	0.489244	0.68268	0.608037	0.0746422	0
cg12856114		7.67258	1.60869e-13	1.01914e-10	0.299671	0.190461	0.161365	0.029096	0
cg23263937		7.67307	1.61264e-13	1.02083e-10	0.865456	0.399402	0.295781	0.103622	0
cg05281645		7.67104	1.62532e-13	1.02805e-10	0.384061	0.368873	0.316445	0.0524283	0
cg02213497	COL12A1	-7.6708	1.62834e-13	1.02915e-10	-0.562221	0.37791	0.461438	-0.0835275	0
cg12811011		7.66924	1.64507e-13	1.03891e-10	0.446468	0.738172	0.676127	0.0620455	0
cg07211155	ARHGAP15	-7.669	1.65339e-13	1.04334e-10	-0.699005	0.492276	0.581132	-0.0888557	0
cg08826925		7.66391	1.70479e-13	1.07493e-10	0.384098	0.6779	0.619506	0.0583932	0
cg24039394		7.66369	1.70729e-13	1.07567e-10	0.369776	0.686546	0.638805	0.047741	0
cg00706775	FAM175A	7.66338	1.71088e-13	1.07708e-10	0.169716	0.920303	0.91188	0.00842287	0
cg01384111	GREB1	7.66322	1.7127e-13	1.07738e-10	0.351581	0.623651	0.565647	0.0580041	0
cg26423085		7.66252	1.72069e-13	1.08156e-10	0.455357	0.652677	0.580558	0.0721188	0
cg01714756	SERPINA6	7.66042	1.74504e-13	1.0943e-10	0.273338	0.579507	0.536152	0.0433552	0
cg04545219	RNF165	7.66059	1.74308e-13	1.0943e-10	0.325634	0.740794	0.697477	0.0433164	0
cg26328924		7.66044	1.7449e-13	1.0943e-10	0.462329	0.535344	0.460107	0.0752375	0
cg10861722	UNC5D	-7.66038	1.74803e-13	1.09532e-10	-0.566696	0.696609	0.763157	-0.0665472	0
cg15167113	PRIMA1	7.65992	1.75089e-13	1.09626e-10	0.315705	0.496957	0.443544	0.0534134	0
cg10204861	LOC115110	7.65974	1.75307e-13	1.09677e-10	0.199536	0.578247	0.548226	0.0300207	0
cg07781931		7.65899	1.76185e-13	1.1014e-10	0.380565	0.396495	0.334552	0.0619425	0
cg05325218	REL	7.65686	1.78714e-13	1.11634e-10	0.279494	0.802384	0.769168	0.0332164	0
cg03149058		7.656	1.79743e-13	1.1219e-10	0.412361	0.443756	0.379295	0.0644615	0
cg15335768	DIRC3	7.65505	1.80887e-13	1.1276e-10	0.279829	0.545091	0.496245	0.0488458	0
cg25869005	SERPINA5	7.65501	1.80938e-13	1.1276e-10	0.505244	0.751899	0.696983	0.054916	0
cg20296980	EPB41L1	7.65319	1.83159e-13	1.14056e-10	0.285739	0.695406	0.656906	0.0385001	0
cg00882451	ZP2	7.65166	1.85037e-13	1.15047e-10	0.290445	0.836539	0.807856	0.0286826	0
cg15668454		7.65174	1.84946e-13	1.15047e-10	0.354083	0.71603	0.667097	0.0489331	0
cg01566384	ZNF423	7.65112	1.85703e-13	1.15372e-10	0.269097	0.397611	0.353129	0.0444826	0
cg20141817	SPRR2G	7.64971	1.87463e-13	1.16375e-10	0.443228	0.82491	0.778917	0.0459925	0
cg26212586		7.64886	1.88539e-13	1.16953e-10	0.419938	0.704387	0.644351	0.0600366	0
cg04070358		7.64827	1.89281e-13	1.17323e-10	0.308069	0.628425	0.584824	0.0436012	0
cg15951944		7.64521	1.93196e-13	1.19657e-10	0.427733	0.504087	0.432806	0.0712809	0
cg02126277		7.64372	1.95121e-13	1.20756e-10	0.2152	0.805573	0.782053	0.0235196	0
cg11334644		7.64329	1.9569e-13	1.20922e-10	0.388596	0.618373	0.563365	0.0550075	0
cg23275119		7.64331	1.95657e-13	1.20922e-10	0.496712	0.601192	0.519084	0.0821086	0
cg16187986	ARHGAP15	-7.63974	2.00378e-13	1.23723e-10	-0.458307	0.312907	0.37611	-0.0632028	0
cg00564305	GTDC1	-7.63908	2.01428e-13	1.24276e-10	-0.520364	0.750552	0.818247	-0.0676947	0
cg19183317	SFTPA1	7.6384	2.02186e-13	1.24648e-10	0.251128	0.540892	0.496419	0.0444729	0
cg24555591	ZEB2	-7.63732	2.03643e-13	1.2545e-10	-0.47941	0.530221	0.60119	-0.0709695	0
cg22232704	COL4A2	7.63649	2.04784e-13	1.26056e-10	0.397097	0.524886	0.462855	0.0620303	0
cg21948655	SMCP	7.6352	2.06553e-13	1.27048e-10	0.453163	0.714408	0.641516	0.0728919	0
cg12197836		7.6344	2.07656e-13	1.27629e-10	0.253017	0.407587	0.368858	0.0387295	0
cg03497845		7.62808	2.16598e-13	1.33023e-10	0.303854	0.610082	0.563932	0.0461504	0
cg07096247		7.6259	2.19779e-13	1.34874e-10	0.40687	0.704388	0.644375	0.0600132	0
cg22168795		7.62556	2.20272e-13	1.35073e-10	0.484952	0.76289	0.698016	0.0648744	0
cg02778243		7.62382	2.22844e-13	1.36546e-10	0.425997	0.766964	0.716905	0.0500589	0
cg22877129	C8A	7.62341	2.23452e-13	1.36813e-10	0.346803	0.599658	0.529696	0.0699614	0
cg16600869	TRIT1	7.62244	2.24905e-13	1.37494e-10	0.271037	0.859832	0.836449	0.0233831	0
cg25444041		7.62251	2.24804e-13	1.37494e-10	0.274594	0.449594	0.406291	0.0433026	0
cg14397814		7.61921	2.29802e-13	1.40381e-10	0.352466	0.494675	0.444614	0.0500612	0
cg26514889		7.61718	2.3293e-13	1.42184e-10	0.204606	0.386195	0.359321	0.0268745	0
cg05339856	PLA2G2F	7.61548	2.35587e-13	1.43587e-10	0.373924	0.80524	0.761313	0.043927	0
cg13826070		-7.61573	2.35566e-13	1.43587e-10	-0.572169	0.690812	0.759683	-0.0688707	0
cg24799637		7.61532	2.3584e-13	1.43632e-10	0.321338	0.612968	0.562308	0.0506598	0
cg23791971		7.61315	2.39276e-13	1.45615e-10	0.405122	0.843026	0.803558	0.039468	0
cg25602232	ZNF423	7.60972	2.44807e-13	1.48868e-10	0.383702	0.654094	0.594673	0.0594212	0
cg03763973		7.60795	2.47696e-13	1.50511e-10	0.313803	0.493313	0.44602	0.0472935	0
cg05543626		7.60725	2.48861e-13	1.51081e-10	0.219293	0.380863	0.343449	0.0374143	0
cg09001715		7.60716	2.49011e-13	1.51081e-10	0.246137	0.622825	0.581734	0.041091	0
cg00676161		7.6046	2.533e-13	1.53567e-10	0.49173	0.34139	0.270642	0.0707478	0
cg06255307	TRPM8	7.60366	2.54889e-13	1.54414e-10	0.293709	0.552652	0.501466	0.0511856	0
cg00222842		7.60327	2.5554e-13	1.54687e-10	0.23915	0.540413	0.501265	0.0391485	0
cg00453264	PTP4A3	7.60316	2.55724e-13	1.54687e-10	0.279926	0.67408	0.632596	0.0414843	0
cg11145412	PITPNM2	-7.6023	2.57196e-13	1.5546e-10	-0.187562	0.615768	0.644471	-0.0287026	0
cg16566373		7.60077	2.59827e-13	1.56932e-10	0.50604	0.669275	0.590602	0.078673	0
cg15123795		7.59865	2.63521e-13	1.59044e-10	0.278098	0.422751	0.378314	0.0444376	0
cg01222290	KRT78	7.59852	2.63745e-13	1.59059e-10	0.280914	0.785526	0.752316	0.0332104	0
cg27209861	CAMTA1	-7.59786	2.64908e-13	1.59641e-10	-0.251823	0.31387	0.348954	-0.0350836	0
cg23878730		7.59714	2.66182e-13	1.60288e-10	0.261297	0.529002	0.483931	0.045071	0
cg16701852		7.5958	2.68565e-13	1.61602e-10	0.42678	0.418949	0.35879	0.0601591	0
cg26674158		7.59306	2.73513e-13	1.64457e-10	0.376949	0.623371	0.561569	0.0618028	0
cg18054172	HOXC4	7.5929	2.738e-13	1.64506e-10	0.198272	0.600187	0.569377	0.0308103	0
cg03552873	TMEM220-AS1	7.59278	2.74027e-13	1.64519e-10	0.414959	0.169369	0.136416	0.032953	0
cg26329822		7.59244	2.7463e-13	1.64758e-10	0.325769	0.677817	0.62895	0.0488671	0
cg08277921	C14orf132	7.59005	2.79635e-13	1.67636e-10	0.523469	0.851655	0.799429	0.0522259	0
cg06885857	CFLAR	7.58759	2.83642e-13	1.69911e-10	0.384153	0.35147	0.300138	0.0513321	0
cg17251401		7.58641	2.85863e-13	1.71114e-10	0.456029	0.464021	0.386778	0.0772428	0
cg18693547		7.58563	2.87352e-13	1.71877e-10	0.268458	0.658508	0.616396	0.0421114	0
cg08494572		7.58362	2.91226e-13	1.74064e-10	0.458158	0.615738	0.541965	0.073773	0
cg27619817		7.58286	2.92689e-13	1.74809e-10	0.317303	0.446726	0.395251	0.0514754	0
cg24681208	REM2	7.58214	2.94103e-13	1.75523e-10	0.226394	0.244522	0.218114	0.0264072	0
cg12304011	KCNJ15	7.58156	2.9523e-13	1.76065e-10	0.486849	0.517453	0.44166	0.0757928	0
cg09796646	ZNF423	7.58123	2.95891e-13	1.76328e-10	0.436132	0.627116	0.564136	0.0629792	0
cg08542473	KRT85	7.58107	2.96195e-13	1.76379e-10	0.336782	0.77915	0.734964	0.0441859	0
cg12235764	PRAC1	7.58026	2.97805e-13	1.77206e-10	0.287176	0.36024	0.320743	0.0394974	0
cg14207470		7.57993	2.98456e-13	1.77462e-10	0.247393	0.544045	0.501513	0.0425321	0
cg09022733	SERPINA1	7.57699	3.04343e-13	1.80828e-10	0.509106	0.526999	0.443929	0.0830701	0
cg02045760		7.57645	3.05437e-13	1.81277e-10	0.272057	0.815869	0.780012	0.0358566	0
cg20989305		7.57639	3.0555e-13	1.81277e-10	0.339838	0.659072	0.609497	0.0495757	0
cg03919649		7.57616	3.06011e-13	1.81417e-10	0.538239	0.304994	0.230399	0.0745949	0
cg07058174	GRID1	7.57558	3.07192e-13	1.81983e-10	0.310951	0.676169	0.632318	0.043851	0
cg25048171	PADI4	7.57466	3.09083e-13	1.82968e-10	0.289407	0.517738	0.471664	0.0460741	0
cg16761702		7.57354	3.1139e-13	1.84198e-10	0.4566	0.314833	0.259988	0.0548444	0
cg01605419	PLEKHH2	-7.57216	3.14245e-13	1.8575e-10	-0.273001	0.0785713	0.0909834	-0.0124121	0
cg04075738		7.56925	3.2038e-13	1.89237e-10	0.327218	0.827617	0.797052	0.0305658	0
cg24514522	CAPN13	7.56844	3.22115e-13	1.90122e-10	0.530655	0.532224	0.448859	0.0833648	0
cg22804770	CACNA1C	7.56543	3.28601e-13	1.93808e-10	0.247504	0.614908	0.573937	0.0409709	0
cg07153724		7.56502	3.29491e-13	1.9419e-10	0.30304	0.736834	0.694717	0.0421177	0
cg14139038	HSD11B1	7.56412	3.3194e-13	1.9549e-10	0.627678	0.294276	0.222124	0.0721522	0
cg22385175	KAZN	7.56291	3.34133e-13	1.96637e-10	0.348569	0.878529	0.851524	0.0270047	0
cg06009892		7.56113	3.38119e-13	1.98838e-10	0.308856	0.564074	0.511074	0.0529996	0
cg08445319		7.561	3.38397e-13	1.98855e-10	0.303852	0.689081	0.647865	0.0412166	0
cg09964091	COL13A1	7.55805	3.45078e-13	2.02633e-10	0.365021	0.810464	0.770259	0.0402055	0
cg02879776		7.55739	3.46604e-13	2.03381e-10	0.413753	0.376318	0.316221	0.060097	0
cg09963640	ASXL3	-7.55521	3.51672e-13	2.06204e-10	-0.375862	0.0348408	0.0444509	-0.00961016	0
cg13759533		7.5537	3.55192e-13	2.08116e-10	0.208836	0.652293	0.619913	0.0323799	0
cg22132663	KRT85	7.55326	3.56228e-13	2.0857e-10	0.283339	0.835377	0.807118	0.0282591	0
cg14355482	NCAM2	7.55235	3.60672e-13	2.11019e-10	0.926432	0.414005	0.295885	0.118119	0
cg01613048		7.5509	3.61832e-13	2.11543e-10	0.281789	0.54092	0.491676	0.0492439	0
cg27020040	PVRL1	7.54766	3.69686e-13	2.15978e-10	0.36177	0.793712	0.749035	0.0446767	0
cg08713439		7.54636	3.72871e-13	2.1768e-10	0.346264	0.818428	0.777456	0.0409717	0
cg25310081	RBMS2	7.54265	3.82141e-13	2.2293e-10	0.216206	0.381808	0.349957	0.0318502	0
cg00236922	COL13A1	7.53927	3.90787e-13	2.27808e-10	0.306135	0.538067	0.487901	0.050166	0
cg18784831		7.538	3.9409e-13	2.29568e-10	0.482013	0.767994	0.70598	0.0620132	0
cg25212571	SPRR2C	7.53774	3.94785e-13	2.29806e-10	0.250815	0.873697	0.856168	0.0175296	0
cg20450198		7.53661	3.97724e-13	2.31349e-10	0.314882	0.321667	0.277996	0.0436713	0
cg05875648		7.53592	3.99566e-13	2.32252e-10	0.417247	0.48457	0.415631	0.0689391	0
cg05950572	SPON1	7.5348	4.02523e-13	2.33802e-10	0.245648	0.852998	0.833325	0.0196734	0
cg02858888		7.53455	4.03198e-13	2.34025e-10	0.304133	0.526012	0.478938	0.0470738	0
cg22844894	SERPINA6	7.53271	4.08134e-13	2.36718e-10	0.530423	0.648849	0.564669	0.0841802	0
cg05461529	LINC01016	7.5321	4.09789e-13	2.37025e-10	0.391233	0.493718	0.431231	0.0624865	0
cg08641570	GFRA2	7.53208	4.09843e-13	2.37025e-10	0.270147	0.543963	0.502682	0.0412803	0
cg08936253	ST8SIA5	7.5321	4.09772e-13	2.37025e-10	0.416655	0.6595	0.600324	0.0591759	0
cg26516287	SCIN	-7.5323	4.09246e-13	2.37025e-10	-0.240009	0.422927	0.457144	-0.0342163	1
cg04423119		7.53206	4.11356e-13	2.37729e-10	0.526009	0.880221	0.839352	0.0408691	0
cg20299935		-7.53006	4.15334e-13	2.39855e-10	-0.38537	0.545832	0.620928	-0.0750962	1
cg18289141		7.52978	4.16114e-13	2.40133e-10	0.307671	0.231176	0.197049	0.0341268	0
cg24604618		7.5293	4.17551e-13	2.4079e-10	0.490471	0.809195	0.754384	0.0548111	0
cg21573916	CHMP4B	7.52871	4.19067e-13	2.41491e-10	0.207713	0.773278	0.749449	0.0238285	0
cg13623664	WDFY4	7.52785	4.21452e-13	2.42691e-10	0.427977	0.699784	0.632935	0.0668493	0
cg16812621		-7.52739	4.22756e-13	2.43267e-10	-0.327842	0.251054	0.29175	-0.0406958	0
cg26136722	C14orf132	7.52652	4.25185e-13	2.4449e-10	0.487911	0.745515	0.67872	0.0667951	0
cg12524488	SPRR2G	7.52567	4.27826e-13	2.45826e-10	0.57837	0.368541	0.287813	0.0807282	0
cg12703306		7.52548	4.2812e-13	2.45826e-10	0.472928	0.766409	0.708585	0.0578233	0
cg00424402		7.52362	4.33418e-13	2.4869e-10	0.386802	0.64851	0.590289	0.0582206	0
cg06030611		7.52344	4.33927e-13	2.48804e-10	0.270293	0.456983	0.413499	0.0434844	0
cg06948658	CACNA1C	7.52252	4.3657e-13	2.50141e-10	0.41336	0.855458	0.813378	0.04208	0
cg20870559	OAS2	7.51778	4.50453e-13	2.57912e-10	0.156466	0.436059	0.408393	0.0276657	0
cg02514691	LOC101929555	7.51646	4.54409e-13	2.59991e-10	0.419825	0.744636	0.689232	0.0554042	0
cg11147155	ENSA	7.51604	4.55669e-13	2.60527e-10	0.324906	0.422051	0.369849	0.0522021	0
cg23767977	KRT71	7.5156	4.57e-13	2.61102e-10	0.309753	0.788204	0.755023	0.0331805	0
cg08176395	ASAP2	-7.51523	4.58108e-13	2.61549e-10	-0.403421	0.764489	0.810473	-0.0459844	0
cg03189753		7.51483	4.5933e-13	2.62016e-10	0.246298	0.853807	0.832783	0.0210237	0
cg16709734		7.51475	4.59579e-13	2.62016e-10	0.346573	0.16503	0.139239	0.0257907	0
cg03602064	GPR39	-7.51278	4.65573e-13	2.6487e-10	-0.474803	0.454109	0.531772	-0.0776635	0
cg10611451	SPON1	7.51296	4.65032e-13	2.6487e-10	0.394313	0.856862	0.825676	0.0311864	0
cg22510091	RAP1B	7.51279	4.65548e-13	2.6487e-10	0.483761	0.18943	0.146422	0.0430085	0
cg00390511	AOAH	7.51183	4.685e-13	2.66346e-10	0.365172	0.688972	0.635265	0.0537068	0
cg10030162	ZNF423	7.50928	4.76806e-13	2.70877e-10	0.512057	0.7921	0.739177	0.052923	0
cg15568628		7.50894	4.7754e-13	2.71102e-10	0.271053	0.55037	0.500645	0.049725	0
cg01259782	CRYM	7.50729	4.82773e-13	2.73879e-10	0.463865	0.527734	0.456136	0.071598	0
cg21346980	GTDC1	-7.50333	4.97012e-13	2.81758e-10	-0.666489	0.488285	0.590314	-0.102029	0
cg19563510	MAFG	7.50241	4.9856e-13	2.82436e-10	0.402235	0.521254	0.458079	0.0631756	0
cg15252429	DHRS7C	7.50228	4.98982e-13	2.82476e-10	0.233587	0.55318	0.521417	0.0317633	0
cg23269710	KAZN	7.50112	5.03251e-13	2.84692e-10	0.483753	0.838201	0.796811	0.0413896	0
cg16313158	TRABD2B	7.50054	5.04725e-13	2.85325e-10	0.289047	0.513872	0.465222	0.0486506	0
cg04264072	CACNA1C-AS1	7.50042	5.05127e-13	2.85352e-10	0.225413	0.64032	0.607372	0.032948	0
cg14485185		7.49927	5.08988e-13	2.87331e-10	0.306838	0.330899	0.285322	0.045577	0
cg14429861	HOXA-AS3	7.49915	5.09397e-13	2.8736e-10	0.376126	0.564707	0.516978	0.0477292	0
cg25441737	HAAO	7.4985	5.11567e-13	2.88381e-10	0.211497	0.651005	0.620785	0.0302198	0
cg25648430	SEMA3C	-7.49784	5.13842e-13	2.89461e-10	-0.546144	0.384434	0.470643	-0.0862093	0
cg04190393		7.49529	5.22518e-13	2.94142e-10	0.358779	0.298816	0.254854	0.0439621	0
cg07570075	ADRA1B	-7.49277	5.31267e-13	2.98857e-10	-0.166051	0.0164182	0.0184156	-0.00199747	0
cg06581978		7.49241	5.32519e-13	2.99352e-10	0.369494	0.146219	0.12092	0.025299	0
cg12419334	WWC2	7.49227	5.33017e-13	2.99423e-10	0.262685	0.742405	0.711313	0.0310918	0
cg11820593	LINC00299	7.49186	5.34463e-13	3.00025e-10	0.300474	0.342138	0.295505	0.0466332	0
cg19322602		7.49114	5.36997e-13	3.01031e-10	0.440477	0.523558	0.453091	0.0704664	0
cg27129590		7.49114	5.37004e-13	3.01031e-10	0.234204	0.671137	0.634551	0.0365859	0
cg05116202		7.48939	5.43223e-13	3.04305e-10	0.33255	0.666345	0.613294	0.0530505	0
cg00530710	ZNF423	7.48907	5.44363e-13	3.04731e-10	0.398198	0.569145	0.509476	0.059669	0
cg00557943	SFMBT1	7.48857	5.46176e-13	3.05533e-10	0.25072	0.497516	0.458242	0.0392741	0
cg10849272		7.48779	5.48988e-13	3.06892e-10	0.36895	0.640468	0.581553	0.0589148	0
cg05519349		7.48725	5.50943e-13	3.07771e-10	0.199363	0.512124	0.477836	0.0342875	0
cg05171617		7.48683	5.52465e-13	3.08406e-10	0.442518	0.735495	0.680607	0.0548875	0
cg04362706	DAB1	7.48555	5.5713e-13	3.10795e-10	0.3009	0.59909	0.548947	0.050143	0
cg20827853	MYO3A	7.48456	5.608e-13	3.12625e-10	0.235159	0.536315	0.502226	0.0340894	0
cg21400802	PGLYRP4	7.48094	5.74307e-13	3.19932e-10	0.432355	0.568883	0.488762	0.0801211	0
cg02734932	CACNA1E	7.48042	5.76279e-13	3.20808e-10	0.329574	0.331455	0.285519	0.0459358	0
cg13295374		7.4798	5.78639e-13	3.21899e-10	0.365725	0.862656	0.831958	0.0306981	0
cg06185352		7.47933	5.80413e-13	3.22662e-10	0.419979	0.555269	0.487845	0.0674241	0
cg00073140	CACNA1C	7.47788	5.85988e-13	3.25537e-10	0.213476	0.918149	0.904317	0.0138323	0
cg02280719		7.47664	5.90816e-13	3.27765e-10	0.313	0.403044	0.352921	0.0501224	0
cg23626546	RNF182	7.47669	5.90588e-13	3.27765e-10	0.283932	0.549862	0.505696	0.0441664	0
cg06893549	SRD5A2	7.4741	6.00741e-13	3.33041e-10	0.393389	0.802979	0.760048	0.0429313	0
cg01249577		7.47372	6.02242e-13	3.33643e-10	0.26087	0.480187	0.435073	0.0451143	0
cg13696887	KRT82	7.47247	6.07247e-13	3.36184e-10	0.353659	0.798699	0.758349	0.0403506	0
cg05432083		7.47072	6.14248e-13	3.39826e-10	0.304178	0.259104	0.224415	0.0346885	0
cg24717079	ZNF423	7.4699	6.17589e-13	3.41439e-10	0.376882	0.721124	0.669485	0.0516387	0
cg14749705		7.46943	6.19476e-13	3.42224e-10	0.253407	0.615466	0.573459	0.0420069	0
cg20211502		7.46945	6.19861e-13	3.42224e-10	0.451519	0.862638	0.819267	0.0433717	0
cg02459787		-7.46755	6.27211e-13	3.46044e-10	-0.267028	0.602195	0.651072	-0.0488767	0
cg14534195		7.46742	6.27714e-13	3.46084e-10	0.45784	0.799061	0.74918	0.0498812	0
cg10070185	SERPINA1	7.46531	6.36507e-13	3.50691e-10	0.344045	0.595623	0.53588	0.0597431	0
cg03378756		7.45998	6.59185e-13	3.62937e-10	0.280111	0.548582	0.50473	0.0438519	0
cg05082708		7.45924	6.62442e-13	3.64481e-10	0.507326	0.135186	0.103872	0.0313136	0
cg06997771	WDFY4	7.45656	6.74165e-13	3.70677e-10	0.456023	0.798039	0.752244	0.0457948	0
cg17095436	TP73	7.45631	6.75276e-13	3.71033e-10	0.336464	0.578639	0.522581	0.0560583	0
cg18826637		-7.4554	6.79321e-13	3.73001e-10	-0.465007	0.231295	0.282031	-0.0507355	0
cg06245305	TRABD2B	7.45411	6.85109e-13	3.75922e-10	0.397193	0.294688	0.250209	0.0444794	0
cg02091489	PAPL	7.45238	6.92914e-13	3.79945e-10	0.269222	0.396453	0.355581	0.0408713	0
cg14823201		7.45196	6.96396e-13	3.81594e-10	0.599873	0.749469	0.672805	0.0766645	0
cg20222843		7.45053	7.01375e-13	3.84061e-10	0.433575	0.419518	0.353205	0.0663132	0
cg02258751	ARHGAP15	-7.44847	7.10914e-13	3.88868e-10	-0.456523	0.365127	0.423403	-0.0582761	0
cg02617721	ATP10A	7.44843	7.11123e-13	3.88868e-10	0.260258	0.60288	0.565633	0.0372467	0
cg10042846	CCL13	7.44752	7.15356e-13	3.90917e-10	0.337136	0.636423	0.581936	0.0544879	0
cg11039361	MARK2	7.44723	7.16738e-13	3.91406e-10	0.395448	0.732282	0.674783	0.057499	0
cg01035334		7.44616	7.21789e-13	3.93896e-10	0.288758	0.547592	0.497755	0.0498368	0
cg13545750	TCL1A	7.44507	7.2699e-13	3.96465e-10	0.186865	0.605094	0.576997	0.0280973	0
cg03478444	C16orf78	7.44319	7.35986e-13	4.01099e-10	0.484433	0.685989	0.612225	0.0737636	0
cg15061245	COX18	7.44027	7.50244e-13	4.08592e-10	0.229739	0.776592	0.752978	0.0236144	0
cg09009784	ASIC2	7.44027	7.51714e-13	4.09115e-10	0.557678	0.801861	0.740691	0.0611695	0
cg25886396	LRFN2	7.43972	7.5293e-13	4.09499e-10	0.31054	0.417654	0.37047	0.0471848	0
cg13752645	GABBR2	7.43911	7.55971e-13	4.10875e-10	0.340095	0.771455	0.729322	0.0421321	0
cg26747028	TNC	7.43868	7.58062e-13	4.11733e-10	0.404789	0.865012	0.822806	0.0422057	0
cg12891678		7.43769	7.63005e-13	4.14138e-10	0.344352	0.341971	0.287213	0.0547576	0
cg24102319		7.43569	7.73112e-13	4.1934e-10	0.396875	0.317582	0.265551	0.052031	0
cg02860186	ERG	7.43509	7.76131e-13	4.20492e-10	0.276653	0.245517	0.209956	0.0355607	0
cg10746244		7.43506	7.76282e-13	4.20492e-10	0.348886	0.56893	0.519384	0.0495463	0
cg22193912	MAFG	7.43444	7.79452e-13	4.21924e-10	0.508125	0.626008	0.553434	0.0725744	0
cg07085925	ZNF618	7.43423	7.80536e-13	4.22227e-10	0.255923	0.545642	0.499748	0.0458937	0
cg21018887	PIK3R5	7.43208	7.91584e-13	4.27915e-10	0.294239	0.688077	0.648927	0.0391509	0
cg06741809		7.42719	8.1738e-13	4.41562e-10	0.214655	0.397736	0.363849	0.0338872	0
cg01361290	GTDC1	-7.42604	8.26866e-13	4.46387e-10	-0.61611	0.778024	0.858915	-0.080891	0
cg23165310	SOX2OT	7.42528	8.27653e-13	4.46512e-10	0.421727	0.354361	0.299157	0.0552046	0
cg17544539	NCAM2	7.42617	8.29186e-13	4.47039e-10	1.03815	0.478908	0.339926	0.138982	0
cg05757307		7.42386	8.354e-13	4.50087e-10	0.464454	0.663586	0.592308	0.071278	0
cg09542291	SMCP	7.4232	8.3901e-13	4.51729e-10	0.458033	0.732588	0.665503	0.0670847	0
cg09322259		7.42283	8.41038e-13	4.52215e-10	0.479898	0.605679	0.538184	0.0674955	0
cg09426393	ABCC8	7.42289	8.40717e-13	4.52215e-10	0.268574	0.261449	0.230652	0.0307965	0
cg02963844		7.42054	8.53712e-13	4.58722e-10	0.330026	0.169445	0.142914	0.0265305	0
cg23602334		7.4189	8.62944e-13	4.63372e-10	0.302515	0.653595	0.607917	0.0456781	0
cg26032198		7.41811	8.70629e-13	4.67187e-10	0.659062	0.133706	0.0952281	0.0384782	0
cg14841828	BCL11B	7.41829	8.71737e-13	4.67469e-10	0.900192	0.577156	0.450584	0.126571	0
cg00205636	LRFN2	7.41625	8.78027e-13	4.70068e-10	0.320259	0.569167	0.515145	0.0540221	0
cg17974477	ASAP2	-7.41639	8.77228e-13	4.70068e-10	-0.434055	0.798378	0.842924	-0.0445467	0
cg22744818	ATF4	-7.4162	8.78339e-13	4.70068e-10	-0.385225	0.146864	0.180956	-0.034092	0
cg10388306		7.416	8.79466e-13	4.70358e-10	0.219222	0.684184	0.653956	0.0302273	0
cg00739266	KIAA0125	7.41466	8.87235e-13	4.74197e-10	0.244137	0.602408	0.559916	0.0424924	0
cg02966595		7.41438	8.88841e-13	4.74504e-10	0.254855	0.74035	0.703089	0.0372614	0
cg06654118	MAEA	7.41433	8.89129e-13	4.74504e-10	0.531018	0.202786	0.153328	0.0494575	0
cg26897524		7.41425	8.89581e-13	4.74504e-10	0.43028	0.665535	0.595189	0.0703458	0
cg06687184	SLC22A5	7.41405	8.9076e-13	4.74817e-10	0.367893	0.441816	0.381406	0.0604099	0
cg07133097		7.41254	8.99634e-13	4.7923e-10	0.348636	0.823406	0.788329	0.035077	0
cg09848700		7.41231	9.00959e-13	4.79617e-10	0.290595	0.59398	0.545907	0.0480737	0
cg26129677		7.41051	9.11608e-13	4.84965e-10	0.233163	0.541701	0.499777	0.0419241	0
cg14543630	ZNF618	7.40996	9.14915e-13	4.86402e-10	0.279007	0.897513	0.875635	0.0218781	0
cg24813733		7.40954	9.17413e-13	4.87408e-10	0.304096	0.473597	0.424188	0.0494097	0
ch.15.67797584R		7.40942	9.18146e-13	4.87475e-10	0.341135	0.161219	0.130343	0.0308753	0
cg23059919		7.40929	9.1894e-13	4.87574e-10	0.408656	0.691403	0.630888	0.0605141	0
cg00338479		7.40851	9.2362e-13	4.89734e-10	0.257991	0.356355	0.316362	0.0399931	0
cg14700707	NOTCH4	7.40655	9.35527e-13	4.9572e-10	0.313393	0.510585	0.46001	0.0505753	0
cg02005600	HOXA5	-7.4052	9.4382e-13	4.99785e-10	-0.415599	0.11884	0.157322	-0.0384823	0
cg00541303		7.4051	9.44478e-13	4.99804e-10	0.339649	0.296872	0.245717	0.0511551	0
cg04880620	OAS2	7.40433	9.49205e-13	5.01644e-10	0.246794	0.741594	0.710795	0.0307995	0
cg10408640	LOC101928386	-7.40465	9.49093e-13	5.01644e-10	-0.572834	0.71739	0.7872	-0.0698103	0
cg00625334	C18orf34	-7.40411	9.50779e-13	5.02146e-10	-0.438145	0.0500591	0.0960327	-0.0459736	0
cg12608149	TRABD2B	7.40172	9.65544e-13	5.08606e-10	0.33489	0.526203	0.469393	0.0568104	0
cg13918640		7.40176	9.65289e-13	5.08606e-10	0.304443	0.630918	0.583107	0.0478111	0
cg18798111		7.40174	9.65408e-13	5.08606e-10	0.298702	0.773685	0.73945	0.0342354	0
cg24040595	HOXA6	7.40243	9.63847e-13	5.08606e-10	0.668963	0.492605	0.407408	0.0851969	0
cg09740695		7.40124	9.68547e-13	5.09549e-10	0.348574	0.854512	0.826641	0.0278711	0
cg21302696	SERPINA1	7.40124	9.68603e-13	5.09549e-10	0.341424	0.368929	0.315501	0.0534283	0
cg23825768		7.40104	9.69856e-13	5.09875e-10	0.273798	0.32444	0.289285	0.0351546	0
cg08736638		7.39814	9.88415e-13	5.19291e-10	0.353865	0.484406	0.423748	0.0606589	0
cg18577456		7.39704	9.95536e-13	5.22691e-10	0.239676	0.502455	0.459434	0.0430215	0
cg26277606	ACVR1B	7.3965	9.99042e-13	5.24189e-10	0.344696	0.821026	0.790052	0.0309747	0
cg06077462		7.39577	1.00382e-12	5.25326e-10	0.385356	0.35467	0.308315	0.0463554	0
cg07580573		7.39601	1.00225e-12	5.25326e-10	0.246146	0.424835	0.384189	0.0406465	0
cg16958402		7.39588	1.00311e-12	5.25326e-10	0.472576	0.746763	0.683883	0.0628796	0
cg17896197		7.39579	1.00367e-12	5.25326e-10	0.335972	0.897686	0.873686	0.0240001	0
cg15660468		-7.39576	1.00606e-12	5.26151e-10	-0.633345	0.403564	0.496308	-0.0927439	1
cg01325448	PTPRE	7.39525	1.00724e-12	5.26429e-10	0.325357	0.507365	0.456001	0.0513643	0
cg08175125		7.39482	1.01008e-12	5.27317e-10	0.263836	0.553579	0.507511	0.0460688	0
cg18107235	SPON1	7.39477	1.01038e-12	5.27317e-10	0.424977	0.762263	0.701199	0.0610642	0
cg20768358	TP73	7.39469	1.01091e-12	5.27317e-10	0.512057	0.576138	0.504134	0.0720043	0
cg26111295		7.39281	1.02338e-12	5.33475e-10	0.448998	0.243667	0.193471	0.0501961	0
cg16166559	PRR5	7.39228	1.02694e-12	5.34983e-10	0.30538	0.151508	0.127209	0.0242996	0
cg09852144		7.39141	1.03278e-12	5.37675e-10	0.313879	0.709989	0.66151	0.0484792	0
cg26022064	SMURF1	7.39101	1.03549e-12	5.38739e-10	0.21447	0.45672	0.423461	0.0332592	0
cg19455952	SMIM19	7.38805	1.05565e-12	5.48874e-10	0.461469	0.704517	0.632971	0.0715453	0
cg10909080	MAFG	7.38673	1.06482e-12	5.53281e-10	0.309964	0.506638	0.458358	0.04828	0
cg07075322		7.38473	1.07883e-12	5.602e-10	0.265814	0.456596	0.414623	0.0419725	0
cg11404024		7.38326	1.08916e-12	5.65198e-10	0.321586	0.595887	0.542866	0.0530209	0
cg05300045	ACSM5	7.38219	1.09683e-12	5.68445e-10	0.435762	0.814719	0.770116	0.0446031	0
cg14318891	ZNF423	7.3829	1.09642e-12	5.68445e-10	0.574189	0.876952	0.822567	0.0543849	0
cg03690741		7.38099	1.10545e-12	5.72433e-10	0.409513	0.732179	0.683708	0.0484706	0
cg07717085		7.38092	1.10595e-12	5.72433e-10	0.273801	0.650689	0.609413	0.041276	0
cg12093270	ZEB2	-7.38067	1.10776e-12	5.72999e-10	-0.31353	0.45572	0.504325	-0.0486054	0
cg17479790		7.37965	1.11513e-12	5.76438e-10	0.478759	0.367432	0.298042	0.0693904	0
cg04842352		7.37876	1.12163e-12	5.79429e-10	0.26967	0.555553	0.50844	0.0471136	0
cg10766866	ASAP2	-7.37849	1.12361e-12	5.80075e-10	-0.318224	0.852337	0.877889	-0.0255517	0
cg07446730		7.37829	1.12507e-12	5.80459e-10	0.488848	0.470427	0.403214	0.0672132	0
cg27108990	DAB1	7.37772	1.12927e-12	5.82249e-10	0.36887	0.277665	0.23002	0.0476444	0
cg08805781	COL27A1	7.37663	1.13731e-12	5.86021e-10	0.333995	0.157934	0.130724	0.0272109	0
cg01685012		7.37635	1.1394e-12	5.8672e-10	0.267328	0.628781	0.586232	0.0425483	0
cg04344584	MEGF6	7.37379	1.15857e-12	5.96209e-10	0.22528	0.653783	0.617466	0.0363178	0
cg01760763	CAMTA1	7.37332	1.16209e-12	5.9764e-10	0.28659	0.85107	0.824701	0.026368	0
cg09560573		7.3723	1.16988e-12	6.01258e-10	0.47022	0.68963	0.618785	0.070845	0
cg10054027	BCL11B	7.37153	1.17588e-12	6.03956e-10	0.523486	0.633602	0.559712	0.0738897	0
cg12151640	MARK2	7.37131	1.17823e-12	6.04775e-10	0.543887	0.155124	0.113373	0.0417512	0
cg27266824	SERPINA9	7.37123	1.17935e-12	6.04967e-10	0.558955	0.150965	0.113272	0.0376932	0
cg05598084		7.37067	1.18233e-12	6.06106e-10	0.360128	0.76281	0.71997	0.04284	0
cg02978097		7.37014	1.18645e-12	6.07666e-10	0.344453	0.218981	0.185155	0.0338251	0
cg12857080	NACC2	7.37008	1.18688e-12	6.07666e-10	0.343866	0.915668	0.887444	0.028224	0
cg10866701	CACNA2D4	7.36502	1.22666e-12	6.27629e-10	0.243811	0.363264	0.328311	0.0349531	0
cg20912978	KCNB1	7.36453	1.23061e-12	6.29249e-10	0.394915	0.243959	0.199617	0.0443421	0
cg19236996		7.36435	1.23203e-12	6.29577e-10	0.384094	0.578435	0.511307	0.0671276	0
cg02101892	ZNF423	7.36389	1.23572e-12	6.31061e-10	0.432611	0.664121	0.596823	0.0672978	0
cg05768367	BCL11B	7.36301	1.24282e-12	6.34094e-10	0.401512	0.556532	0.497085	0.059447	0
cg06793849	ODZ2	7.36296	1.24324e-12	6.34094e-10	0.377601	0.76516	0.719417	0.0457438	0
cg04633676	CCL2	7.3622	1.24942e-12	6.35935e-10	0.515923	0.613137	0.530571	0.0825663	0
cg06513269	VWA2	7.36212	1.25002e-12	6.35935e-10	0.136104	0.768294	0.752462	0.0158319	0
cg15772260	BCL11B	7.36213	1.24994e-12	6.35935e-10	0.348108	0.743171	0.697904	0.0452676	0
cg26998150		7.36228	1.24874e-12	6.35935e-10	0.293641	0.424674	0.382737	0.041937	0
cg08166587	CACNA1C	7.362	1.25105e-12	6.36059e-10	0.48431	0.449736	0.374928	0.0748083	0
cg24876404		7.36218	1.25456e-12	6.37441e-10	0.748249	0.402384	0.296593	0.10579	0
cg01720296	COL13A1	7.36124	1.2572e-12	6.38378e-10	0.359442	0.546262	0.483323	0.0629383	0
cg08948808	SPRR4	7.35932	1.27303e-12	6.46005e-10	0.456152	0.287366	0.228554	0.058812	0
cg02531570		7.355	1.31018e-12	6.6376e-10	0.575748	0.331726	0.252279	0.0794473	0
cg04221650	LCE4A	7.35486	1.31049e-12	6.6376e-10	0.485697	0.693865	0.617657	0.0762081	0
cg05319033	ZNF423	7.35499	1.30937e-12	6.6376e-10	0.332788	0.78721	0.750019	0.0371913	0
cg19371652	OAS2	7.35456	1.31304e-12	6.64631e-10	0.220438	0.714176	0.682333	0.0318425	0
cg13308243	PDPN	7.35444	1.32082e-12	6.68147e-10	0.830168	0.471352	0.36869	0.102662	0
cg14405137	NCKAP5L	7.3521	1.33422e-12	6.74502e-10	0.243911	0.516605	0.477549	0.0390563	0
cg26673784	LOC283050	7.35081	1.34554e-12	6.79796e-10	0.512013	0.670548	0.58573	0.0848178	0
cg11437143		-7.35071	1.35163e-12	6.82443e-10	-0.635991	0.758446	0.823571	-0.0651244	0
cg14157768		7.34541	1.39358e-12	7.03157e-10	0.323129	0.554146	0.497758	0.0563883	0
cg23540901	LINC00673	7.34528	1.39528e-12	7.03157e-10	0.543771	0.528971	0.444921	0.0840507	0
cg16578815	SP1	-7.34523	1.39516e-12	7.03157e-10	-0.416171	0.0712382	0.0938651	-0.0226269	1
cg00727675	HOXA3	7.34369	1.4092e-12	7.0973e-10	0.37745	0.374933	0.32512	0.0498123	0
cg12940686	ASIC2	7.34336	1.4122e-12	7.10791e-10	0.440248	0.426489	0.353998	0.0724918	0
cg08814105	NKX2-5	7.34295	1.41815e-12	7.13338e-10	0.593002	0.598742	0.514643	0.0840994	0
cg05119754	LOC145837	7.34212	1.4237e-12	7.15684e-10	0.308379	0.546992	0.495954	0.0510377	0
cg08101739	LCE6A	7.34026	1.44096e-12	7.23906e-10	0.403872	0.512632	0.440856	0.0717765	0
cg12311002	CCL18	7.33892	1.45353e-12	7.29764e-10	0.352837	0.484552	0.427476	0.057076	0
cg04201675		7.33882	1.45452e-12	7.29806e-10	0.361004	0.693868	0.644092	0.0497763	0
cg03621129		7.33703	1.47148e-12	7.37854e-10	0.248997	0.5085	0.465415	0.0430849	0
cg21991803	CACNA1C	7.33596	1.48181e-12	7.4257e-10	0.314055	0.911596	0.886257	0.0253389	0
cg06649546	PEPD	7.33544	1.48679e-12	7.44601e-10	0.296634	0.582546	0.529115	0.0534312	0
cg00332882	LOC284788	7.33527	1.48842e-12	7.44956e-10	0.356758	0.431907	0.376629	0.055278	0
cg22386632		7.33436	1.49722e-12	7.48894e-10	0.363911	0.723159	0.675632	0.0475277	0
cg05741766	CHMP4B	7.33313	1.50924e-12	7.54434e-10	0.327353	0.823341	0.788516	0.0348255	0
cg25253445		7.3326	1.51446e-12	7.56571e-10	0.219655	0.53475	0.500329	0.034421	0
cg07177816	ZNF618	7.33236	1.51677e-12	7.57255e-10	0.283239	0.747718	0.708589	0.0391288	0
cg24804144		7.33144	1.5259e-12	7.6134e-10	0.373525	0.430215	0.372018	0.0581971	0
cg22365757	LCE1D	7.32846	1.55832e-12	7.77034e-10	0.62597	0.251696	0.183098	0.0685981	0
cg26385612	CACNA1C	7.32695	1.57096e-12	7.82854e-10	0.275956	0.773511	0.738197	0.0353147	0
cg20230708		7.32678	1.57273e-12	7.83247e-10	0.371078	0.759482	0.709304	0.0501785	0
cg04858371	KCNJ15	7.32631	1.57796e-12	7.85365e-10	0.505799	0.744151	0.676771	0.0673796	0
cg08396193	HOXA7	7.32675	1.58001e-12	7.85901e-10	0.683568	0.80224	0.740061	0.0621797	0
cg23555866	ARHGAP15	-7.32554	1.59114e-12	7.90946e-10	-0.706189	0.500875	0.603707	-0.102831	0
cg10115798	R3HDML	7.32294	1.61237e-12	8.0051e-10	0.292501	0.715566	0.680585	0.0349812	0
cg23055217		7.323	1.61172e-12	8.0051e-10	0.426628	0.734878	0.683976	0.0509019	0
cg25061863		7.32204	1.62186e-12	8.04721e-10	0.428661	0.360372	0.293839	0.0665331	0
cg01152374		7.32175	1.62492e-12	8.05741e-10	0.322151	0.711636	0.665199	0.0464366	0
cg22879863	PARVB	7.32049	1.63823e-12	8.11842e-10	0.352954	0.456412	0.395014	0.0613978	0
cg16681157	ZNF423	7.3183	1.66861e-12	8.26386e-10	0.621776	0.847934	0.784922	0.0630117	0
cg15911409	CXCR7	7.31568	1.6902e-12	8.36563e-10	0.533284	0.453792	0.373826	0.0799655	0
cg17316300	IQCA1	7.31556	1.69136e-12	8.3662e-10	0.336911	0.408194	0.349892	0.0583023	0
cg18390345	SLIT1	7.31467	1.70113e-12	8.40937e-10	0.201326	0.366146	0.335653	0.0304928	0
cg26919065	LOC401286	7.31453	1.70274e-12	8.41218e-10	0.261148	0.12436	0.107956	0.0164039	0
cg06980941		7.31399	1.70866e-12	8.43619e-10	0.427563	0.547403	0.479039	0.0683641	0
cg25903822	CAMK1G	7.31304	1.71925e-12	8.48329e-10	0.298137	0.514631	0.463199	0.0514314	0
cg14772487		7.31271	1.72287e-12	8.49592e-10	0.34902	0.651046	0.601124	0.0499223	0
cg13097168		7.31217	1.72891e-12	8.5205e-10	0.212637	0.234234	0.205656	0.0285777	0
cg22852845	COL12A1	-7.31194	1.73594e-12	8.54988e-10	-0.661644	0.319073	0.413201	-0.0941275	0
cg02720351		7.30947	1.75941e-12	8.65489e-10	0.458475	0.753233	0.686243	0.06699	0
cg15304903	TG	7.30955	1.75854e-12	8.65489e-10	0.27719	0.587091	0.539642	0.0474496	0
cg05144700		7.3089	1.76598e-12	8.67123e-10	0.37124	0.719961	0.66791	0.052051	0
cg19484680	KRT78	7.30892	1.76576e-12	8.67123e-10	0.315472	0.737531	0.700099	0.0374328	0
cg20404270		7.30895	1.76541e-12	8.67123e-10	0.234023	0.862027	0.843242	0.0187855	0
cg09916157		7.30571	1.8028e-12	8.84664e-10	0.304977	0.234786	0.204739	0.0300462	0
cg26430081		7.3042	1.8205e-12	8.92804e-10	0.315512	0.840767	0.811434	0.0293327	0
cg00386007	WDFY4	7.30386	1.82453e-12	8.93688e-10	0.338676	0.773692	0.735357	0.0383348	0
cg26682493		7.30388	1.82434e-12	8.93688e-10	0.277216	0.505172	0.463499	0.0416736	0
cg17284607		7.30245	1.84123e-12	9.01322e-10	0.339673	0.398591	0.345813	0.0527777	0
cg23360242		-7.30227	1.84644e-12	9.03319e-10	-0.595739	0.508955	0.60209	-0.0931342	0
cg09879334		7.30165	1.85076e-12	9.04565e-10	0.263682	0.46522	0.419424	0.0457959	0
cg18122500		7.30161	1.85124e-12	9.04565e-10	0.400894	0.777953	0.730785	0.0471679	0
cg12325755	VCL	7.30038	1.86605e-12	9.1125e-10	0.193708	0.636871	0.605934	0.0309371	0
cg01501912	BTNL9	-7.29934	1.87864e-12	9.1647e-10	-0.413618	0.23242	0.279059	-0.0466391	0
cg12973303	DAB1	7.29931	1.87903e-12	9.1647e-10	0.360301	0.485133	0.431185	0.0539477	0
cg03257387		7.29801	1.89495e-12	9.23117e-10	0.28898	0.432084	0.382825	0.0492593	0
cg09573515		7.29808	1.89411e-12	9.23117e-10	0.318136	0.343178	0.293536	0.0496421	0
cg26031393		7.29687	1.90898e-12	9.29387e-10	0.304103	0.426007	0.376372	0.049635	0
cg25683224		7.29601	1.91965e-12	9.34018e-10	0.455932	0.295186	0.234763	0.0604232	0
cg25270474		-7.29416	1.94274e-12	9.44681e-10	-0.219149	0.533178	0.572016	-0.0388379	0
cg04855697		7.29387	1.9463e-12	9.45836e-10	0.284056	0.769364	0.736784	0.0325808	0
cg02746334	SPRR2G	7.29246	1.96458e-12	9.54141e-10	0.436194	0.848463	0.807865	0.0405983	0
cg11357902	HIVEP3	7.29082	1.98512e-12	9.63536e-10	0.322502	0.802143	0.761887	0.0402565	0
cg17623923	COL27A1	7.29042	1.9903e-12	9.6547e-10	0.31917	0.433123	0.376756	0.0563667	0
cg01763410	CCDC178	-7.2878	2.02426e-12	9.81348e-10	-0.350597	0.067907	0.103478	-0.0355712	0
cg20787266	VAC14	7.28647	2.04176e-12	9.89236e-10	0.386584	0.563862	0.499873	0.0639897	0
cg05398019	COL27A1	7.28582	2.0503e-12	9.92324e-10	0.338886	0.704613	0.659265	0.0453479	0
cg09671951	C10orf26	7.28606	2.05061e-12	9.92324e-10	0.615263	0.42608	0.334129	0.091951	0
cg16114258	KRT34	7.28553	2.05419e-12	9.93461e-10	0.305676	0.339929	0.303858	0.0360713	0
cg08624200		7.28542	2.05562e-12	9.93552e-10	0.249407	0.633942	0.598408	0.0355342	0
cg06526095		7.28238	2.0964e-12	1.01266e-09	0.201569	0.354713	0.326371	0.0283425	0
cg02635949		7.28011	2.12736e-12	1.02699e-09	0.256343	0.386005	0.349472	0.0365336	0
cg10575367	LOC100128788	-7.27992	2.12991e-12	1.02713e-09	-0.287048	0.903584	0.922265	-0.0186805	0
cg13896105	CACNA1C	7.2799	2.13019e-12	1.02713e-09	0.234167	0.382412	0.352998	0.0294142	0
cg13205064	SLC20A2	-7.27904	2.14208e-12	1.03224e-09	-0.227078	0.334986	0.364959	-0.0299722	0
cg27130505		-7.27889	2.1441e-12	1.03259e-09	-0.377073	0.0997213	0.126835	-0.0271132	0
cg13819825	PLA2G2A	7.27868	2.14708e-12	1.03279e-09	0.369157	0.578759	0.519508	0.0592507	0
cg24404818	GTDC1	-7.27885	2.1463e-12	1.03279e-09	-0.450862	0.809673	0.865108	-0.0554346	0
cg21609461	CACNA2D4	7.27798	2.15674e-12	1.03681e-09	0.321585	0.76352	0.728267	0.0352527	0
cg06682073		7.27784	2.15881e-12	1.03719e-09	0.173823	0.479552	0.447413	0.0321384	0
cg25130809	ZNF618	7.27748	2.16603e-12	1.04004e-09	0.472328	0.84818	0.80076	0.0474197	0
cg16244889	PRIMA1	7.27721	2.16749e-12	1.04012e-09	0.272756	0.300435	0.260785	0.03965	0
cg27413732	CORO6	7.27624	2.18111e-12	1.04603e-09	0.359703	0.323546	0.274649	0.048897	0
cg24865247	CAMTA1	7.27483	2.20106e-12	1.05496e-09	0.222374	0.30258	0.27021	0.0323708	0
cg10239077		7.27463	2.20395e-12	1.05572e-09	0.297935	0.414395	0.37274	0.0416546	0
cg24023689		7.27375	2.21653e-12	1.06111e-09	0.200721	0.55304	0.519064	0.0339759	0
cg00326690		7.27338	2.22185e-12	1.06303e-09	0.232806	0.512523	0.470703	0.0418195	0
cg23325796		7.27095	2.25689e-12	1.07915e-09	0.19485	0.576527	0.54228	0.0342473	0
cg11832850	SLC13A5	7.27084	2.25857e-12	1.07931e-09	0.224194	0.380961	0.346988	0.0339722	0
cg16282839		-7.27063	2.26161e-12	1.08012e-09	-0.289237	0.307799	0.346412	-0.0386128	0
cg01943053		7.26668	2.31995e-12	1.10732e-09	0.375867	0.812558	0.771047	0.0415102	0
cg19328711	MARK2	7.26637	2.32455e-12	1.10868e-09	0.457653	0.156637	0.118196	0.0384412	0
cg26987302	CACNA2D4	7.2663	2.32555e-12	1.10868e-09	0.358806	0.69498	0.649804	0.045176	0
cg00535785	ZNF423	7.26555	2.33684e-12	1.1134e-09	0.298378	0.933065	0.918139	0.0149257	0
cg04259358		7.26544	2.33859e-12	1.11357e-09	0.348201	0.520916	0.466347	0.0545692	0
cg23145996	CACNA1C	7.26458	2.3515e-12	1.11906e-09	0.297289	0.268224	0.238084	0.0301398	0
cg14536426	KRT3	7.26408	2.35916e-12	1.12204e-09	0.273525	0.506876	0.463549	0.0433271	0
cg02931783	GALNT2	7.26213	2.38892e-12	1.13552e-09	0.40811	0.825129	0.782125	0.0430045	0
cg27382712		7.26179	2.3943e-12	1.1374e-09	0.312688	0.432639	0.384626	0.0480133	0
cg05234035		7.26172	2.40145e-12	1.14013e-09	0.639809	0.627341	0.539574	0.087767	0
cg21846488	LCE4A	7.26089	2.4082e-12	1.14265e-09	0.325257	0.552718	0.496751	0.0559673	0
cg02238504	ZNF423	7.26078	2.40983e-12	1.14275e-09	0.380999	0.800978	0.760893	0.040085	0
cg11054397	SERPINA6	7.25878	2.44497e-12	1.15873e-09	0.581466	0.734623	0.655794	0.0788294	0
cg14733624		7.25589	2.48843e-12	1.17799e-09	0.461745	0.835782	0.800073	0.035709	0
cg25372631		7.2558	2.48854e-12	1.17799e-09	0.495768	0.714389	0.642762	0.0716269	0
cg10403368	LOC102723330	7.25566	2.49075e-12	1.17834e-09	0.357899	0.321455	0.276445	0.0450104	0
cg08549810	ODF2L	7.25547	2.49381e-12	1.1791e-09	0.442926	0.434556	0.36597	0.0685859	0
cg02009648	MRPL14	7.25335	2.52803e-12	1.19412e-09	0.339021	0.691096	0.647043	0.0440535	0
cg02901916	GTDC1	-7.25392	2.52855e-12	1.19412e-09	-0.619035	0.774725	0.843753	-0.0690281	0
cg05517612	ATXN1	7.25128	2.56205e-12	1.20923e-09	0.318396	0.679959	0.625505	0.0544542	0
cg14668181	ZNF618	7.24873	2.61266e-12	1.23239e-09	0.681558	0.499832	0.405114	0.0947185	0
cg26077108	PCGF2	-7.24853	2.61578e-12	1.23314e-09	-0.477985	0.0379509	0.0522941	-0.0143433	1
cg19895297	NMD3	7.24723	2.62972e-12	1.23898e-09	0.206642	0.397295	0.36301	0.0342855	0
cg16845975	PGBD5	7.24696	2.63421e-12	1.24037e-09	0.274534	0.548228	0.502777	0.0454505	0
cg19425209	GRID1	7.24597	2.65103e-12	1.24756e-09	0.265209	0.233022	0.19927	0.0337522	0
cg17651625	ACTN4	7.24525	2.66347e-12	1.25268e-09	0.316647	0.282584	0.238336	0.044248	0
cg15865436		7.24506	2.66672e-12	1.25347e-09	0.228006	0.681143	0.64923	0.0319127	1
cg12311936	GTDC1	-7.24477	2.67169e-12	1.25508e-09	-0.450761	0.569698	0.644997	-0.0752995	0
cg12090001	KRT85	7.24495	2.67671e-12	1.2567e-09	0.435328	0.915674	0.88901	0.0266645	0
cg09939673		7.24145	2.7294e-12	1.28069e-09	0.318927	0.736624	0.695748	0.0408761	0
cg14016568		7.24086	2.73961e-12	1.28472e-09	0.324022	0.218917	0.185831	0.0330855	0
cg21931938	PLCB2	7.24042	2.74752e-12	1.28768e-09	0.233165	0.56471	0.527076	0.0376345	0
cg14260169		7.23838	2.78371e-12	1.30388e-09	0.40169	0.489518	0.427442	0.0620759	0
cg26746133		7.23667	2.81454e-12	1.31756e-09	0.33136	0.843862	0.812071	0.0317907	0
cg22371370	ASB18	7.23617	2.82361e-12	1.32103e-09	0.391014	0.796405	0.75153	0.0448751	0
cg03050669	TP73	7.23517	2.84187e-12	1.3288e-09	0.359485	0.72423	0.675517	0.0487131	0
cg24998347	ASTN2	7.23497	2.8455e-12	1.32973e-09	0.349642	0.612995	0.559161	0.0538348	0
cg14566231	TRABD2B	7.23425	2.85869e-12	1.33511e-09	0.24328	0.494583	0.45503	0.0395527	0
cg10638075	WDFY4	7.23333	2.87556e-12	1.34221e-09	0.309004	0.454203	0.403409	0.0507937	0
cg12063937	CAMTA1	7.23242	2.89255e-12	1.34936e-09	0.29562	0.643593	0.598709	0.0448842	0
cg03247944		7.23089	2.92101e-12	1.36106e-09	0.315598	0.514642	0.460907	0.0537354	0
cg25556225		7.23092	2.92058e-12	1.36106e-09	0.342667	0.731577	0.689829	0.0417477	0
cg12510035	KRT79	7.23023	2.93358e-12	1.36612e-09	0.208238	0.900065	0.886033	0.014032	0
cg18764753		7.22741	2.98707e-12	1.39022e-09	0.258435	0.873172	0.851709	0.021463	0
cg03127002		7.22726	2.98999e-12	1.39077e-09	0.315013	0.611185	0.559883	0.0513017	0
cg00146928	A2M	7.22414	3.05046e-12	1.41808e-09	0.481513	0.361903	0.296122	0.0657805	0
cg08734066		7.2242	3.05906e-12	1.42126e-09	0.620874	0.786581	0.709831	0.0767494	0
cg17185740		7.22232	3.09824e-12	1.43863e-09	0.720128	0.618259	0.513963	0.104295	0
cg27543334		7.22141	3.10446e-12	1.44068e-09	0.393742	0.240371	0.197116	0.0432546	0
cg09075215		7.22072	3.13394e-12	1.45353e-09	0.611736	0.885879	0.829307	0.0565722	0
cg16825062	RICH2	7.21982	3.13625e-12	1.45375e-09	0.187434	0.598506	0.573984	0.0245217	0
cg08390770		7.21909	3.15104e-12	1.45977e-09	0.311446	0.860343	0.832822	0.027521	0
cg12058385	ARHGAP15	-7.21852	3.1626e-12	1.46428e-09	-0.447195	0.286131	0.341034	-0.0549031	0
cg05647594	KCNB1	7.21839	3.1653e-12	1.46469e-09	0.326119	0.442339	0.388416	0.0539226	0
cg08713964	IGFBP5	7.21783	3.17657e-12	1.46906e-09	0.315	0.434815	0.385097	0.0497174	0
cg06101324	SPRR1A	7.21503	3.23427e-12	1.49488e-09	0.288452	0.297224	0.254513	0.0427115	0
cg22885891	GLP2R	7.21439	3.24764e-12	1.50019e-09	0.216131	0.512041	0.482314	0.0297271	0
cg18328837	TSHZ3	7.21395	3.26264e-12	1.50626e-09	0.440079	0.888753	0.855731	0.0330216	0
cg22192374		7.21302	3.27617e-12	1.51163e-09	0.209966	0.492618	0.461306	0.0313114	0
cg14784010	DOCK2	7.2126	3.28507e-12	1.51487e-09	0.369955	0.560411	0.496738	0.063673	0
cg08290076	ARHGAP20	7.21211	3.29545e-12	1.51879e-09	0.354196	0.634257	0.577813	0.0564447	0
cg13448923	ZNF423	7.21181	3.30175e-12	1.52082e-09	0.464645	0.577381	0.509365	0.0680157	0
cg00344270	DAB1	7.21106	3.31766e-12	1.5264e-09	0.332385	0.580375	0.521702	0.0586725	0
cg10813980	FAM49A	7.2111	3.31677e-12	1.5264e-09	0.314252	0.410929	0.367222	0.043707	0
cg15793716	PGBD5	7.21068	3.32587e-12	1.52842e-09	0.332116	0.219701	0.184668	0.0350328	0
cg26787379	SAV1	7.21071	3.32508e-12	1.52842e-09	0.320424	0.425641	0.371974	0.0536671	0
cg04481855		-7.21017	3.33672e-12	1.53253e-09	-0.217946	0.420741	0.456192	-0.0354511	0
cg19691425	ASIC2	7.20871	3.36877e-12	1.54637e-09	0.439349	0.837911	0.793235	0.0446753	0
cg14399552		-7.20785	3.38669e-12	1.5537e-09	-0.285076	0.759726	0.799373	-0.0396475	0
cg02856716	PAX7	7.207	3.40525e-12	1.56133e-09	0.439015	0.34092	0.27882	0.0621004	0
cg04656009	CCL8	7.20643	3.41771e-12	1.56615e-09	0.322595	0.283343	0.242688	0.0406548	0
cg04779737		7.20551	3.4378e-12	1.57445e-09	0.302425	0.292489	0.251432	0.0410563	0
cg05725666	CACNA1C	7.20457	3.45863e-12	1.58309e-09	0.359465	0.796269	0.753106	0.0431629	0
cg14995157	AMBP	7.20394	3.47261e-12	1.58858e-09	0.282314	0.409756	0.363061	0.0466947	0
cg01110172		7.20351	3.4822e-12	1.59207e-09	0.274877	0.239519	0.205457	0.0340617	0
cg26531371	LCE6A	7.20303	3.49301e-12	1.5961e-09	0.385002	0.493161	0.426828	0.0663325	0
cg03981742	C15orf32	7.20242	3.50669e-12	1.60144e-09	0.31791	0.597249	0.549108	0.0481406	0
cg14428178	GLP2R	7.20004	3.56054e-12	1.62511e-09	0.260658	0.563374	0.526876	0.0364986	0
cg03229638		7.19909	3.58217e-12	1.63396e-09	0.359499	0.71712	0.666957	0.0501628	0
cg22014834	SPRR2A	7.19901	3.58399e-12	1.63396e-09	0.38595	0.781913	0.728424	0.053489	0
cg20225593	PRR5	7.19881	3.58869e-12	1.63517e-09	0.244959	0.232661	0.203558	0.0291034	0
cg09405758	ZNF423	7.1973	3.62359e-12	1.65014e-09	0.280005	0.53411	0.490075	0.0440355	0
cg10297105		7.1969	3.63279e-12	1.65339e-09	0.218561	0.466502	0.434889	0.0316131	0
cg03985630	ZNF618	7.19661	3.64531e-12	1.65815e-09	0.515114	0.819163	0.76602	0.0531428	0
cg08897890		7.19611	3.65138e-12	1.65997e-09	0.27169	0.613033	0.565621	0.047412	0
cg18091117	HOXA-AS3	7.19459	3.68701e-12	1.67522e-09	0.31578	0.71457	0.687246	0.0273243	0
cg17690617		7.19399	3.70119e-12	1.68071e-09	0.43743	0.392892	0.329219	0.0636724	0
cg04131468	RICH2	7.1934	3.7153e-12	1.68617e-09	0.249035	0.696412	0.662738	0.0336736	0
cg26102435		7.19311	3.73247e-12	1.693e-09	0.614398	0.750788	0.67824	0.0725477	0
cg05792660	SERPINA9	7.1923	3.7416e-12	1.69618e-09	0.466796	0.230891	0.186641	0.0442503	0
cg18545089	CACNA2D4	7.19158	3.7588e-12	1.70302e-09	0.271162	0.605798	0.56489	0.0409082	0
cg26900686	ZNF423	7.1915	3.77335e-12	1.70865e-09	0.580315	0.842044	0.784067	0.0579769	0
cg04217206	ZNF618	7.19069	3.78023e-12	1.7108e-09	0.255564	0.591627	0.54557	0.0460568	0
cg06166583		7.19038	3.78775e-12	1.71324e-09	0.395698	0.701013	0.644988	0.0560251	0
cg16498647	GFRA2	7.18985	3.80064e-12	1.7177e-09	0.292123	0.565052	0.51062	0.0544328	0
cg26469387	OTUD7A	7.1898	3.80189e-12	1.7177e-09	0.340392	0.611847	0.556858	0.0549883	0
cg07610217		7.18808	3.84383e-12	1.73567e-09	0.357462	0.384019	0.331703	0.0523151	0
cg02699834	KRT2	7.18777	3.85154e-12	1.7372e-09	0.281691	0.416049	0.370986	0.0450626	0
cg14064148		7.18786	3.84938e-12	1.7372e-09	0.295492	0.0922359	0.0758228	0.0164131	0
cg14689183		7.18593	3.89715e-12	1.75678e-09	0.218433	0.635326	0.598448	0.0368778	0
cg14380909		7.18498	3.92099e-12	1.76654e-09	0.245397	0.403364	0.364862	0.0385022	0
cg16672308	VAC14	7.18389	3.94841e-12	1.7779e-09	0.400878	0.264863	0.213086	0.0517776	0
cg13917245	COL13A1	7.18229	3.9891e-12	1.79522e-09	0.318601	0.633307	0.588666	0.0446413	0
cg09852604		7.18192	3.99846e-12	1.79842e-09	0.268239	0.431014	0.391165	0.0398491	0
cg16383109	MPG	7.18157	4.0073e-12	1.80139e-09	0.25835	0.145424	0.129226	0.0161975	0
cg05999983	PROX1-AS1	7.18026	4.04113e-12	1.81456e-09	0.434991	0.526707	0.467471	0.059236	0
cg24669201	SH3RF3	-7.18029	4.04029e-12	1.81456e-09	-0.329648	0.651103	0.690154	-0.0390512	0
cg05159685	ASAP2	-7.17998	4.04829e-12	1.81676e-09	-0.267854	0.692572	0.726286	-0.0337146	0
cg01058027	SRRM2-AS1	-7.17972	4.0552e-12	1.81736e-09	-0.194949	0.487519	0.520539	-0.0330202	0
cg09404078		7.17984	4.05191e-12	1.81736e-09	0.245837	0.544814	0.502731	0.0420839	0
cg10543850	LOC102723330	7.17967	4.05641e-12	1.81736e-09	0.221864	0.405322	0.371456	0.0338668	0
cg00111657	SIGLEC15	7.17893	4.07571e-12	1.82499e-09	0.244862	0.399013	0.360281	0.0387326	0
cg03651886		7.17864	4.08309e-12	1.82626e-09	0.329013	0.734443	0.694567	0.0398767	0
cg22996718	MYO18B	7.17868	4.08213e-12	1.82626e-09	0.240514	0.700163	0.66887	0.0312929	0
cg05112220	HSD11B1	7.17815	4.09602e-12	1.83102e-09	0.326024	0.332027	0.283621	0.0484059	0
cg11075234	C6orf10	7.17781	4.10492e-12	1.83398e-09	0.310636	0.696091	0.651472	0.0446189	0
cg00637745		7.17747	4.11379e-12	1.83692e-09	0.500305	0.409159	0.339506	0.0696534	0
cg07881873	LOC100506457	7.17731	4.11814e-12	1.83784e-09	0.348522	0.656788	0.598256	0.0585317	0
cg07855824	GALNT2	7.17672	4.13373e-12	1.84275e-09	0.21056	0.880734	0.863512	0.0172228	0
cg25044544		7.17676	4.1326e-12	1.84275e-09	0.305975	0.265644	0.225572	0.0400723	0
cg07345108	WDFY4	7.17603	4.15179e-12	1.84978e-09	0.306786	0.72208	0.675757	0.0463224	0
cg04726102		7.17566	4.16165e-12	1.85267e-09	0.219469	0.406512	0.374336	0.0321767	0
cg04732087	GREM2	7.17562	4.1629e-12	1.85267e-09	0.281476	0.599708	0.549871	0.0498372	0
cg13149523	OTUD7A	7.17489	4.18213e-12	1.85917e-09	0.317236	0.878545	0.851889	0.0266559	0
cg27438152		7.17493	4.18105e-12	1.85917e-09	0.411238	0.681681	0.628267	0.0534138	0
cg00529563	GPR39	-7.17472	4.18685e-12	1.86024e-09	-0.476921	0.47427	0.552791	-0.0785205	0
cg10782146	LINC00523	7.17455	4.19122e-12	1.86115e-09	0.307662	0.517789	0.470373	0.0474159	0
cg27622408	ZNF423	7.17363	4.21594e-12	1.87109e-09	0.267172	0.739778	0.707181	0.0325969	0
cg17762927	COL13A1	7.17301	4.23286e-12	1.87674e-09	0.282961	0.643142	0.598613	0.0445288	0
cg21264675	ZNF423	7.17299	4.23334e-12	1.87674e-09	0.369198	0.538111	0.47562	0.0624913	0
cg25601207		7.17226	4.2532e-12	1.88451e-09	0.352822	0.640208	0.584219	0.055989	0
cg24419108		7.16925	4.33563e-12	1.91997e-09	0.437575	0.795341	0.750838	0.0445026	0
cg13927088	C1orf68	7.16901	4.34238e-12	1.9219e-09	0.366855	0.689711	0.630097	0.0596142	0
cg01962750		7.1683	4.36209e-12	1.92956e-09	0.365169	0.619157	0.563852	0.0553053	0
cg15951935		7.16758	4.3821e-12	1.93734e-09	0.453451	0.477012	0.404915	0.0720967	0
cg11476001	ACVRL1	7.16717	4.39355e-12	1.94134e-09	0.266368	0.707425	0.674149	0.0332766	0
cg11746651	KIAA0495	7.166	4.4266e-12	1.95486e-09	0.334225	0.460207	0.411006	0.049201	0
cg07350470		7.16525	4.44794e-12	1.96321e-09	0.458576	0.307749	0.252543	0.055206	0
cg24605948		7.16495	4.45629e-12	1.96582e-09	0.284398	0.773699	0.741255	0.032445	0
cg25007572	TMEM223	7.1646	4.47104e-12	1.97124e-09	0.518822	0.12052	0.0910982	0.0294215	0
cg13716409		7.16164	4.55159e-12	2.00541e-09	0.346213	0.746793	0.704365	0.0424287	0
cg27038634		7.16157	4.55354e-12	2.00541e-09	0.251281	0.595956	0.559581	0.0363746	1
cg20219320		7.16068	4.5805e-12	2.01618e-09	0.45971	0.817304	0.765065	0.0522391	0
cg26778516		7.16011	4.59618e-12	2.02198e-09	0.199601	0.542694	0.509826	0.0328676	0
cg27556839	ZMIZ1-AS1	7.15952	4.61355e-12	2.02851e-09	0.246261	0.596842	0.55081	0.0460325	0
cg07321536	LIAS	-7.15902	4.62843e-12	2.03393e-09	-0.296252	0.258011	0.292542	-0.0345307	1
cg20174247	FRMD4A	7.15866	4.63903e-12	2.03748e-09	0.230141	0.615719	0.58484	0.0308794	0
cg26266618	CD34	7.15798	4.65924e-12	2.04524e-09	0.245534	0.531055	0.488855	0.0421995	0
cg11184310		7.15653	4.70233e-12	2.06077e-09	0.496142	0.551032	0.473315	0.0777176	0
cg25818693	KRT3	7.1568	4.70205e-12	2.06077e-09	0.401794	0.908297	0.878018	0.0302787	0
cg22999268	ZMYM2	-7.1566	4.70045e-12	2.06077e-09	-0.238688	0.0454779	0.0550242	-0.00954634	1
cg05059891		7.15598	4.71897e-12	2.06694e-09	0.178067	0.353202	0.328153	0.0250487	0
cg07581070		7.15547	4.73431e-12	2.0714e-09	0.457066	0.303035	0.24474	0.0582943	0
cg11959697		7.15554	4.7322e-12	2.0714e-09	0.379071	0.29956	0.251954	0.0476061	0
cg01424263		7.15437	4.76781e-12	2.08492e-09	0.378864	0.725721	0.675572	0.0501496	0
cg25519930	CACNA1C	-7.15354	4.79286e-12	2.09473e-09	-0.298704	0.0540205	0.0657288	-0.0117083	0
cg05719838		7.15249	4.82523e-12	2.10773e-09	0.396882	0.640147	0.576801	0.0633457	0
cg07610173		7.15162	4.85193e-12	2.11825e-09	0.272613	0.425076	0.390133	0.0349431	0
cg17010972	LOC100506985	7.15044	4.88877e-12	2.13317e-09	0.291745	0.514886	0.465261	0.0496254	0
cg04685442		7.15034	4.8919e-12	2.13338e-09	0.306853	0.532634	0.4889	0.0437337	0
cg07257121	EBF2	7.14988	4.90857e-12	2.13948e-09	0.525755	0.653652	0.577283	0.0763694	0
cg04995846	SHC1	7.14957	4.91594e-12	2.14153e-09	0.28704	0.200414	0.171801	0.0286128	0
cg21591192		7.14942	4.92067e-12	2.14243e-09	0.500352	0.653944	0.571429	0.0825149	0
cg19629871	SYK	7.14616	5.02384e-12	2.18617e-09	0.162179	0.493359	0.469665	0.0236944	0
cg02562453		7.14575	5.03697e-12	2.1907e-09	0.161136	0.419783	0.392672	0.0271114	0
cg27599324		7.14586	5.0398e-12	2.19074e-09	0.542297	0.74806	0.683674	0.064386	0
cg27637706	MEGF6	7.14544	5.0469e-12	2.19264e-09	0.199705	0.785552	0.759665	0.0258867	0
cg12773787		7.14533	5.05049e-12	2.19301e-09	0.36513	0.542367	0.48725	0.0551168	0
cg05528196	GTDC1	-7.14473	5.07327e-12	2.20172e-09	-0.474277	0.771029	0.830241	-0.0592121	0
cg06849209	KRT75	7.14322	5.11902e-12	2.22037e-09	0.340024	0.807876	0.769878	0.0379983	0
cg27530576	SYNGAP1	7.14205	5.15722e-12	2.23573e-09	0.309305	0.460396	0.406954	0.0534419	0
cg10376216		7.14158	5.17471e-12	2.24174e-09	0.505897	0.720097	0.644549	0.0755475	0
cg26767158		7.14156	5.17665e-12	2.24174e-09	0.54401	0.586441	0.502584	0.0838575	0
cg12716832	PRR5	7.14011	5.22143e-12	2.25962e-09	0.230429	0.842928	0.815671	0.0272566	0
cg19168105		7.14004	5.22358e-12	2.25962e-09	0.296486	0.541554	0.490125	0.0514293	0
cg11243388	COL13A1	7.13929	5.24879e-12	2.2693e-09	0.274745	0.429164	0.38657	0.0425935	0
cg26381878	PRR5	7.13894	5.26031e-12	2.27306e-09	0.228707	0.420602	0.385043	0.0355588	0
cg17482368	LRP3	7.13812	5.28791e-12	2.28376e-09	0.237807	0.683565	0.650626	0.0329393	0
cg08440572		7.13689	5.32954e-12	2.3005e-09	0.319716	0.795795	0.762989	0.0328056	0
cg20724168		7.13714	5.34051e-12	2.304e-09	0.570207	0.862346	0.808409	0.0539368	0
cg00557924		7.13371	5.43845e-12	2.34499e-09	0.325628	0.830197	0.797441	0.0327559	0
cg15562176	ABCC8	7.13257	5.47792e-12	2.36074e-09	0.294918	0.542653	0.493088	0.0495647	0
cg24094850	LOC101928823	7.13202	5.49716e-12	2.36777e-09	0.397786	0.499492	0.440162	0.0593303	0
cg00478856		7.13149	5.51598e-12	2.3746e-09	0.158648	0.348948	0.325258	0.0236899	0
cg11041353	SORBS1	7.13137	5.52002e-12	2.37507e-09	0.336872	0.567538	0.51261	0.0549283	0
cg22994272		7.13056	5.54853e-12	2.38606e-09	0.205211	0.288202	0.26068	0.0275213	0
cg04644453	RBM19	-7.12913	5.59926e-12	2.40658e-09	-0.126577	0.415387	0.434055	-0.0186685	0
cg15647533	ARHGAP22	7.12732	5.6642e-12	2.43319e-09	0.271878	0.485525	0.440888	0.0446371	0
cg01604404		7.12685	5.68717e-12	2.44175e-09	0.497534	0.811032	0.753845	0.057187	0
cg08077846		7.12584	5.71785e-12	2.45362e-09	0.356395	0.846645	0.814266	0.0323794	0
cg17658888		7.12495	5.75033e-12	2.46624e-09	0.323327	0.404071	0.347873	0.0561975	0
cg27528226	MYO18B	7.12411	5.78254e-12	2.47873e-09	0.496712	0.741923	0.674013	0.0679094	0
cg11787952		7.12396	5.78655e-12	2.47912e-09	0.330659	0.213363	0.180408	0.0329545	0
cg08461160		7.1236	5.79958e-12	2.48338e-09	0.37138	0.301261	0.254042	0.0472192	0
cg12570032		-7.12254	5.83913e-12	2.49898e-09	-0.240992	0.604625	0.644821	-0.0401953	0
cg11609685	TESC	7.12031	5.92248e-12	2.53196e-09	0.296365	0.773519	0.736379	0.0371397	0
cg14340960		7.12031	5.9224e-12	2.53196e-09	0.266394	0.578832	0.540477	0.0383551	0
cg04993898		7.12	5.9339e-12	2.53549e-09	0.315377	0.268755	0.228385	0.0403693	0
cg13100117	PGBD5	7.11929	5.9608e-12	2.54563e-09	0.323521	0.450971	0.394822	0.056149	0
cg24260662	GPR39	-7.11928	5.97425e-12	2.55002e-09	-0.614739	0.5075	0.614172	-0.106672	0
cg08797047	ARHGAP15	-7.11734	6.03718e-12	2.57551e-09	-0.515447	0.61579	0.684246	-0.0684558	0
cg12504226	C8A	7.11669	6.06015e-12	2.58393e-09	0.414749	0.618395	0.545284	0.0731109	0
cg08460621		7.11627	6.07651e-12	2.58954e-09	0.391422	0.713567	0.664676	0.0488906	0
cg08655465		7.11525	6.11596e-12	2.60083e-09	0.301769	0.053402	0.0432816	0.0101205	0
cg13419240	KRT85	7.11546	6.10751e-12	2.60083e-09	0.175411	0.673075	0.648928	0.0241468	0
cg16617267	HCN4	7.1153	6.11401e-12	2.60083e-09	0.386277	0.763208	0.714282	0.0489262	0
cg23617643	ASIC2	7.11532	6.11304e-12	2.60083e-09	0.214253	0.366271	0.336123	0.0301478	0
cg18460375		7.11496	6.1271e-12	2.60419e-09	0.288912	0.866891	0.83833	0.0285613	0
cg19388881		7.11451	6.14465e-12	2.61027e-09	0.254214	0.321739	0.285264	0.0364744	0
cg21911841		7.11432	6.15218e-12	2.61208e-09	0.227118	0.581584	0.549245	0.0323387	0
cg02389590	GOLSYN	7.1116	6.25923e-12	2.65613e-09	0.277017	0.466328	0.422163	0.0441656	0
cg11533969	TRPM8	7.11145	6.26529e-12	2.6573e-09	0.369336	0.545537	0.4853	0.0602366	0
cg04207218	ERG	7.11056	6.30079e-12	2.67095e-09	0.397413	0.170645	0.134705	0.0359397	0
cg11872396		7.10952	6.34246e-12	2.68719e-09	0.225587	0.316804	0.288427	0.0283768	0
cg10537824	A2M	7.10925	6.35324e-12	2.69034e-09	0.429947	0.289112	0.238171	0.0509406	0
cg11077835		7.10898	6.3643e-12	2.6936e-09	0.250176	0.23052	0.20349	0.0270299	0
cg20877594		7.10867	6.39874e-12	2.70675e-09	0.696491	0.601744	0.494388	0.107355	1
cg03120711		7.10651	6.46506e-12	2.73193e-09	0.308233	0.666909	0.621463	0.0454465	0
cg03296285		7.10658	6.46192e-12	2.73193e-09	0.290358	0.80663	0.780447	0.0261828	0
cg24548728	GLP2R	7.10637	6.47053e-12	2.73281e-09	0.292038	0.497406	0.449332	0.0480732	0
cg02705163	NHSL1	7.10594	6.48817e-12	2.73882e-09	0.293754	0.418257	0.376819	0.0414385	0
cg24676612	KCNA2	7.10585	6.49222e-12	2.73909e-09	0.265892	0.736842	0.704779	0.0320635	0
cg26539501	ZMIZ1-AS1	7.10452	6.54805e-12	2.76119e-09	0.501872	0.67214	0.598172	0.0739679	0
cg03578495		-7.10426	6.55783e-12	2.76386e-09	-0.313107	0.77063	0.806976	-0.0363461	0
cg09838159	CAMTA1	7.10291	6.61424e-12	2.78472e-09	0.210086	0.579515	0.54667	0.0328458	0
cg15387161	TNC	7.10294	6.613e-12	2.78472e-09	0.336256	0.881313	0.853458	0.0278544	0
cg23620684		7.10168	6.66604e-12	2.80506e-09	0.286139	0.426567	0.387782	0.0387845	0
cg02466892		-7.10152	6.67298e-12	2.8065e-09	-0.391902	0.205523	0.244764	-0.0392412	0
cg14491186		7.10134	6.68036e-12	2.80814e-09	0.462463	0.750197	0.690668	0.0595295	0
cg02731237	TRABD2B	7.10043	6.71922e-12	2.823e-09	0.303604	0.591057	0.539729	0.0513275	0
cg21235929	LOC101929241	7.09954	6.75716e-12	2.83745e-09	0.455283	0.585331	0.51232	0.0730113	0
cg24137438	HIVEP3	7.09521	6.9453e-12	2.91493e-09	0.390551	0.808761	0.76093	0.0478312	0
cg03509956	PRMT8	7.09429	6.98576e-12	2.93038e-09	0.380357	0.639078	0.579186	0.0598913	0
cg12950817	CACNA1C	7.09387	7.01392e-12	2.94066e-09	0.462693	0.858527	0.81317	0.0453574	0
cg08348957		-7.09375	7.02143e-12	2.94227e-09	-0.591456	0.478391	0.572038	-0.093647	0
cg00698745	ZNF423	7.09337	7.02685e-12	2.94301e-09	0.432754	0.652072	0.58413	0.0679423	0
cg10870815	CACNA1C	7.09316	7.03631e-12	2.94543e-09	0.338914	0.440776	0.388388	0.0523873	0
cg18565036		7.09223	7.07771e-12	2.96122e-09	0.211339	0.342466	0.316272	0.0261941	0
cg03922363	OTOG	7.09059	7.15191e-12	2.99071e-09	0.296374	0.686168	0.643238	0.0429309	0
cg00385011		7.08891	7.22824e-12	3.02106e-09	0.228317	0.409465	0.373281	0.0361838	0
cg17404539	ZNF423	7.08839	7.2523e-12	3.02954e-09	0.29061	0.849691	0.822026	0.0276651	0
cg25920064	KLHDC7A	7.08828	7.25736e-12	3.03007e-09	0.260539	0.581843	0.541374	0.0404694	0
cg13984563	SERPINA5	7.08762	7.28766e-12	3.04114e-09	0.280543	0.233799	0.199068	0.0347316	0
cg11667683	DMTF1	-7.08631	7.34831e-12	3.06486e-09	-0.261407	0.0347129	0.0407293	-0.0060164	0
cg05175337	RNU5E	7.08548	7.38726e-12	3.0795e-09	0.330986	0.644525	0.598591	0.0459348	0
cg02889647	IVL	7.08509	7.40523e-12	3.0854e-09	0.494892	0.46464	0.383155	0.0814852	0
cg25095184		7.08423	7.44567e-12	3.10064e-09	0.261011	0.731057	0.696099	0.0349585	0
cg21081919		7.08381	7.46538e-12	3.10723e-09	0.357735	0.467404	0.407667	0.0597369	0
cg18528196	LRFN2	7.08361	7.47518e-12	3.1097e-09	0.280914	0.742935	0.703653	0.0392823	0
cg25643567	ZNF618	7.08247	7.52934e-12	3.13061e-09	0.43203	0.59956	0.528285	0.071275	0
cg06621864	ZEB2	-7.08219	7.5427e-12	3.13454e-09	-0.423492	0.560249	0.622852	-0.0626032	0
cg25659656		7.08116	7.59185e-12	3.15334e-09	0.412691	0.446156	0.377955	0.0682012	0
cg00665904		7.08128	7.59587e-12	3.15338e-09	0.538527	0.747844	0.674441	0.0734027	0
cg19580973	MUC3A	7.08075	7.61187e-12	3.15839e-09	0.318717	0.163068	0.136421	0.0266472	0
cg08825489	VAC14	7.07949	7.67242e-12	3.18187e-09	0.285206	0.433381	0.385925	0.0474559	0
cg16883475	LOC283050	7.07928	7.68303e-12	3.18463e-09	0.265677	0.704631	0.664336	0.0402944	0
cg01387036	CCL1	7.07861	7.71571e-12	3.19652e-09	0.317695	0.253701	0.215382	0.038319	0
cg05765267	SERPINA13P	7.0783	7.73065e-12	3.20106e-09	0.203882	0.438835	0.4049	0.0339345	0
cg27642112		7.07778	7.75622e-12	3.20999e-09	0.422149	0.760963	0.709305	0.0516583	0
cg02721536		7.07723	7.78305e-12	3.21944e-09	0.316121	0.438	0.38676	0.05124	0
cg17484331		7.07657	7.82413e-12	3.23476e-09	0.54558	0.674798	0.597104	0.077694	0
cg26242687		7.07602	7.84278e-12	3.24081e-09	0.375422	0.762963	0.720167	0.042796	0
cg25969878	STK32C	7.07523	7.88208e-12	3.25537e-09	0.333861	0.433082	0.379645	0.0534369	0
cg26960322	CXCR7	7.07506	7.89066e-12	3.25724e-09	0.484482	0.57805	0.504176	0.0738741	0
cg16357353		7.07495	7.89644e-12	3.25795e-09	0.33816	0.542698	0.49044	0.0522577	0
cg06860371	PDE1B	7.0737	7.959e-12	3.28208e-09	0.317424	0.343191	0.30076	0.042431	0
cg02706844		7.07355	7.96647e-12	3.28347e-09	0.266447	0.710193	0.669717	0.0404753	0
cg24615251	CCL13	7.07313	7.98793e-12	3.29063e-09	0.279476	0.819583	0.793009	0.0265747	0
cg20545490	PADI6	7.07263	8.01282e-12	3.29919e-09	0.324823	0.776961	0.739582	0.0373796	0
cg18392504		7.0723	8.02955e-12	3.30438e-09	0.36202	0.825232	0.790175	0.0350568	0
cg17307214	C1orf68	7.07218	8.03572e-12	3.30451e-09	0.270299	0.608405	0.565578	0.042827	0
cg27354094		7.07214	8.03808e-12	3.30451e-09	0.32131	0.39543	0.346957	0.0484728	0
cg08723158	KIAA1211L	-7.07181	8.05469e-12	3.30795e-09	-0.353004	0.654518	0.70897	-0.0544524	0
cg12510203	GTDC1	-7.07211	8.0544e-12	3.30795e-09	-0.568878	0.672305	0.750797	-0.0784915	0
cg27132159		7.07069	8.11207e-12	3.32981e-09	0.350527	0.469028	0.414621	0.054407	0
cg06353435	GTDC1	-7.06768	8.27134e-12	3.39231e-09	-0.451629	0.784032	0.840644	-0.0566123	0
cg14282823		7.06759	8.27276e-12	3.39231e-09	0.258274	0.560257	0.513377	0.0468801	0
cg12657491	COL13A1	7.06601	8.35542e-12	3.42445e-09	0.304234	0.478469	0.427215	0.0512539	0
cg09819083		7.06223	8.55753e-12	3.5055e-09	0.242056	0.10108	0.0876234	0.0134566	0
cg04650197		7.06209	8.56526e-12	3.50688e-09	0.387569	0.668902	0.610454	0.0584476	0
cg20953332	TRABD2B	7.06178	8.58198e-12	3.51194e-09	0.262311	0.678537	0.640507	0.03803	0
cg17118262	CCL1	7.06142	8.60175e-12	3.51823e-09	0.419091	0.118463	0.0896478	0.0288153	0
cg22768012		7.06007	8.67509e-12	3.54642e-09	0.267276	0.596175	0.554336	0.0418386	0
cg17765184		7.05966	8.69784e-12	3.55392e-09	0.258035	0.831965	0.807016	0.0249491	0
cg12085570	ADAMTS10	7.05922	8.72205e-12	3.562e-09	0.23115	0.546225	0.504158	0.0420666	0
cg12826228		7.05804	8.78878e-12	3.58743e-09	0.40421	0.867005	0.825359	0.041646	0
cg25218242		7.05762	8.81063e-12	3.59452e-09	0.312521	0.733512	0.693781	0.0397311	0
cg01871358		7.05654	8.87109e-12	3.61735e-09	0.235438	0.393997	0.35955	0.0344463	0
cg06944758		7.05635	8.88139e-12	3.61971e-09	0.232666	0.200135	0.17554	0.0245945	0
cg01291336	SMARCD3	7.05583	8.91069e-12	3.62981e-09	0.342881	0.647992	0.602383	0.045609	0
cg16805483	GREB1	7.0557	8.92483e-12	3.63373e-09	0.518675	0.74028	0.668453	0.0718268	0
cg08764227	SERPINA5	7.05467	8.97954e-12	3.65415e-09	0.423011	0.855266	0.820426	0.03484	0
cg03185855		-7.05419	9.00332e-12	3.6617e-09	-0.340979	0.216247	0.249805	-0.0335582	0
cg06847237		7.05412	9.0072e-12	3.6617e-09	0.224309	0.570679	0.535081	0.0355971	0
cg21226735		7.0535	9.04269e-12	3.67426e-09	0.233262	0.732181	0.701095	0.0310861	0
cg02401112		7.05328	9.05515e-12	3.67561e-09	0.387795	0.557831	0.494135	0.0636961	0
cg10746278		7.0533	9.05429e-12	3.67561e-09	0.32218	0.690279	0.643909	0.0463699	0
cg23436960	VASH1	7.05287	9.07853e-12	3.68324e-09	0.322621	0.147908	0.124598	0.0233104	0
cg11373008		7.05245	9.10302e-12	3.69131e-09	0.315739	0.432387	0.388015	0.0443719	0
cg04179148	SERPINA1	7.05235	9.10891e-12	3.69183e-09	0.302615	0.438202	0.38629	0.0519126	0
cg17123881		7.05194	9.13225e-12	3.69943e-09	0.326966	0.210297	0.173924	0.0363729	0
cg17335338		7.05096	9.18893e-12	3.72051e-09	0.374285	0.750785	0.698607	0.0521783	0
cg04785550	ESRRB	7.04924	9.28942e-12	3.7593e-09	0.2709	0.578006	0.537572	0.0404349	0
cg23524048	GTDC1	-7.04814	9.36071e-12	3.78625e-09	-0.447145	0.801805	0.857755	-0.0559494	0
cg06969740	NACC2	7.04792	9.36673e-12	3.78677e-09	0.209577	0.41106	0.378483	0.0325778	0
cg20594765	GALNT2	7.04689	9.42825e-12	3.80973e-09	0.272267	0.677579	0.640421	0.0371582	0
cg05228456		7.04608	9.47619e-12	3.82718e-09	0.455712	0.393434	0.325019	0.0684152	0
cg18428825		7.04522	9.52753e-12	3.84598e-09	0.298424	0.412228	0.369258	0.0429699	0
cg20626898	COL13A1	7.04489	9.54762e-12	3.8504e-09	0.453459	0.750335	0.695201	0.0551333	0
cg27003571	GTDC1	-7.04537	9.54808e-12	3.8504e-09	-0.517246	0.823085	0.885121	-0.062036	0
cg01207337		7.0448	9.55326e-12	3.85056e-09	0.386518	0.335686	0.279346	0.0563397	0
cg11948799	ZNF423	7.04347	9.63336e-12	3.8809e-09	0.262862	0.906964	0.882599	0.0243653	0
cg09653387	FRMD4A	7.04269	9.68117e-12	3.8982e-09	0.31158	0.766185	0.729374	0.0368103	0
cg06132502	LARP6	7.0426	9.68684e-12	3.89853e-09	0.383878	0.597368	0.539221	0.0581466	0
cg09266602		7.04156	9.75013e-12	3.92204e-09	0.249573	0.42932	0.391033	0.0382862	0
cg22656671		7.04074	9.80106e-12	3.94055e-09	0.456012	0.148084	0.114967	0.0331174	0
[truncated: 4,184 more rows]

## Sheet: Blood results
Supplemental Table S1: Sexually-Dimorphic CpG Sites in Blood
ID	Gene	t	p Value	FDR	logFC	Male Avg. Beta	Female Avg. Beta	Sex Avg. Beta Diff.	Shared with Placenta?
cg26919182	PPP1R12B	-92.261	1.68326e-253	1.22976e-247	-3.00413	0.525423	0.893895	-0.368472	1
cg12691488		74.1689	6.27232e-221	2.29122e-215	2.60597	0.264297	0.0585395	0.205757	1
cg15228509		-69.8118	4.91249e-212	1.19632e-206	-1.68395	0.399347	0.669636	-0.270289	1
cg06513015	ERV3-1	-61.8591	1.69302e-194	3.09221e-189	-1.78115	0.624534	0.845535	-0.221002	1
cg00148935	RFTN1	-54.4545	2.09834e-176	3.06602e-171	-1.60576	0.530623	0.769123	-0.2385	1
cg09516963	DYRK2	-52.4775	3.03254e-171	3.69253e-166	-2.51899	0.136408	0.42254	-0.286133	1
cg11643285	RFTN1	-51.1413	1.13361e-167	1.18313e-162	-1.50032	0.776473	0.90373	-0.127258	1
cg03626220	HYDIN	43.0084	2.66314e-144	2.43205e-139	0.703493	0.680246	0.566635	0.113611	1
cg26355737	TFDP1	37.599	4.90357e-127	3.98051e-122	0.996591	0.888366	0.801194	0.0871729	1
cg03226871		37.0578	3.16669e-125	2.31353e-120	0.685181	0.605406	0.487517	0.117889	1
cg02716779	DNM1	-36.7644	3.07901e-124	2.04497e-119	-0.799366	0.556557	0.681336	-0.124778	1
cg02325951	FOXN3	35.4274	1.11534e-119	6.79038e-115	1.02637	0.678387	0.509555	0.168832	1
cg12607525	UBTF	35.336	2.30392e-119	1.29477e-114	0.589289	0.591283	0.490331	0.100952	1
cg20262915	NAB1	34.3272	7.42822e-116	3.87637e-111	0.689795	0.542538	0.427702	0.114836	1
cg20299935		-34.0217	8.79918e-115	4.28568e-110	-0.947909	0.622153	0.755517	-0.133363	1
cg19765154	NAB1	33.8173	4.63067e-114	2.11442e-109	0.878119	0.805758	0.697739	0.108019	1
cg23719534		-32.9117	1.4035e-110	6.0316e-106	-1.59105	0.826653	0.918428	-0.0917752	1
cg03618918		31.4969	1.02369e-105	4.15494e-101	0.783632	0.846899	0.767183	0.0797158	1
cg17238319	RFTN1	-31.3993	2.33252e-105	8.96891e-101	-0.965461	0.682419	0.799257	-0.116838	1
cg17232883		-29.3603	8.95664e-98	3.27178e-93	-0.802366	0.078221	0.125444	-0.0472232	1
cg04946709	LOC644649	27.1687	2.229e-89	7.75459e-85	0.751908	0.793486	0.702733	0.0907534	0
cg07852945	TLE1	-25.9936	8.88994e-85	2.95219e-80	-1.01873	0.0539658	0.100643	-0.0466773	1
cg17612569	GABPA	25.3141	4.34817e-82	1.38117e-77	1.09964	0.0784678	0.0385523	0.0399154	1
cg07585845		25.1987	1.25098e-81	3.8081e-77	0.764249	0.725314	0.61426	0.111054	0
cg02989351	YWHAQ	-25.0048	7.40345e-81	2.16353e-76	-0.643859	0.0942437	0.137701	-0.0434573	1
cg11284736	HDGFRP3	24.9613	1.1044e-80	3.10329e-76	0.686366	0.828482	0.753292	0.0751898	0
cg03218192	AP2B1	-24.5569	4.56839e-79	1.23614e-74	-0.680983	0.275504	0.379334	-0.10383	1
cg09696045		-24.2332	9.09055e-78	2.37192e-73	-0.412338	0.38712	0.457822	-0.0707023	1
cg25304146	WBP11P1	23.7386	8.9423e-76	2.25278e-71	0.467609	0.66439	0.592308	0.0720818	1
cg15817705		23.6146	2.83447e-75	6.90269e-71	0.898192	0.764892	0.643664	0.121228	1
cg06710937		-23.5386	5.75149e-75	1.35546e-70	-0.734235	0.0257193	0.0411985	-0.0154792	1
cg27283477	STK24	22.0984	4.18522e-69	9.55514e-65	0.59717	0.93021	0.895409	0.0348017	1
cg02758552	GPX1	-21.4348	2.20612e-66	4.88408e-62	-0.916457	0.11162	0.191709	-0.0800894	1
cg07850329	CHMP5	-20.5827	7.13864e-63	1.53393e-58	-0.654025	0.117627	0.167615	-0.0499879	1
cg04858776		-20.0464	1.33573e-60	2.78817e-56	-1.01064	0.0371184	0.0704671	-0.0333486	1
cg25742246		-19.5752	1.04448e-58	2.11966e-54	-0.748537	0.0504542	0.0796325	-0.0291783	0
cg12587985		19.2652	2.00684e-57	3.96259e-53	0.846753	0.81849	0.714093	0.104398	1
cg18419754	DPEP2	-19.1107	8.76155e-57	1.68448e-52	-0.870924	0.224042	0.32911	-0.105068	1
cg23814743	NICN1	-18.9924	2.70726e-56	5.07146e-52	-0.370465	0.248036	0.298583	-0.0505474	1
cg25438338	GMPR2	-18.5999	1.14303e-54	2.08769e-50	-0.678362	0.0486431	0.0729983	-0.0243552	1
cg04874129	SLC6A2	-18.5869	1.29354e-54	2.25009e-50	-0.870463	0.0579687	0.0960509	-0.0380822	1
cg07816873	ERC1	-18.5888	1.27128e-54	2.25009e-50	-0.526583	0.171804	0.225902	-0.0540976	1
cg16021537	RBMS1	-18.3604	1.14003e-53	1.93694e-49	-0.911127	0.0560464	0.0939633	-0.0379169	0
cg03253995	EIF4A1	-18.0086	3.20477e-52	5.32123e-48	-0.450388	0.436014	0.512136	-0.0761226	0
cg13323902	VTRNA1-1	-17.8481	1.47778e-51	2.39919e-47	-0.520395	0.149816	0.196426	-0.04661	1
cg26516287	SCIN	-17.6374	1.09795e-50	1.74379e-46	-0.525356	0.693841	0.761004	-0.067163	1
cg19869442	FAM45A	17.2244	5.56383e-49	8.64858e-45	0.618246	0.791045	0.713203	0.077842	1
cg08034535	RAB33B	-17.061	2.62488e-48	3.99519e-44	-0.520495	0.0328378	0.0456399	-0.0128021	1
cg25568337	ARID1B	-16.9246	9.56869e-48	1.42667e-43	-0.731982	0.0456955	0.0739244	-0.0282289	1
cg07628841	GPN1	-16.8387	2.15953e-47	3.15542e-43	-0.414693	0.376953	0.450328	-0.0733754	1
cg10047026	ARRB2	-16.822	2.52897e-47	3.62278e-43	-0.790615	0.0757349	0.121523	-0.0457881	1
cg19311244		-16.7047	7.6805e-47	1.07908e-42	-0.600985	0.518295	0.617651	-0.0993562	0
cg11092486		-16.3678	1.85492e-45	2.55693e-41	-0.80617	0.370665	0.499613	-0.128948	0
cg17561891	C7orf23	-16.3649	1.90688e-45	2.57988e-41	-0.440844	0.16624	0.209806	-0.0435667	0
cg05812269	RIOK3	-16.2693	4.69977e-45	6.24284e-41	-0.460127	0.114732	0.149001	-0.0342692	0
cg24920126	PPP1R3G	-16.1595	1.4609e-44	1.9059e-40	-0.994172	0.383712	0.547999	-0.164287	0
cg13045294	LTBP4	-16.0771	2.87539e-44	3.68545e-40	-0.611224	0.438307	0.537807	-0.0995009	0
cg13546935	SPDYA	-15.9565	8.94217e-44	1.12638e-39	-0.678044	0.0863216	0.125723	-0.0394017	1
cg07607752	ZPBP2	-15.857	2.83711e-43	3.51311e-39	-1.14181	0.110972	0.202735	-0.0917626	0
cg09639931	ZPBP2	-15.8316	3.07273e-43	3.74146e-39	-0.950708	0.15174	0.249279	-0.097539	0
cg08528995	SLC35D3	-15.8104	4.27753e-43	5.12309e-39	-1.03288	0.70513	0.823128	-0.117998	0
cg25771639		15.7866	4.40897e-43	5.19534e-39	0.543417	0.737602	0.664414	0.0731879	1
cg08906898	RBM39	15.7597	5.67501e-43	6.58104e-39	0.497554	0.905218	0.872326	0.0328923	1
cg05330360	ZPBP2	-15.6532	1.54138e-42	1.75953e-38	-0.508073	0.32667	0.404258	-0.0775883	0
cg09044186	APOA5	-15.6735	1.84897e-42	2.07819e-38	-1.26298	0.775953	0.88299	-0.107037	0
cg03405128		-15.5395	4.46766e-42	4.94544e-38	-0.502762	0.304167	0.38164	-0.0774721	0
cg16226437	FYB	15.4413	1.11965e-41	1.22088e-37	0.406175	0.657649	0.595247	0.0624019	1
cg21784396	PRRT4	-15.329	4.02404e-41	4.32337e-37	-0.963232	0.0345886	0.0614472	-0.0268585	0
cg25294504		-15.2441	7.05219e-41	7.46695e-37	-0.643575	0.673195	0.758316	-0.0851211	0
cg06759085	NAB1	15.164	1.48736e-40	1.55234e-36	0.51793	0.846185	0.794209	0.0519763	1
cg26897297	MLNR	-15.1092	2.47791e-40	2.54974e-36	-0.483306	0.578322	0.6588	-0.0804777	0
cg11574745	PPP1R3G	-15.0946	2.8382e-40	2.84314e-36	-0.515809	0.446153	0.532417	-0.0862641	0
cg20808136		15.0945	2.84088e-40	2.84314e-36	0.491796	0.852858	0.809512	0.0433452	0
cg07004386		-15.0618	3.85158e-40	3.80256e-36	-0.650027	0.274827	0.369481	-0.0946543	0
cg08319905	PPFIA3	-14.9805	8.19943e-40	7.98713e-36	-0.312635	0.432146	0.48652	-0.0543743	0
cg22591384	ZNF497	-14.9707	8.97992e-40	8.63232e-36	-0.528233	0.656702	0.731415	-0.0747132	0
cg04190002	SHANK3	-14.9119	1.54949e-39	1.47017e-35	-0.303107	0.259556	0.294896	-0.0353397	1
cg10563109		-14.8472	2.82158e-39	2.64281e-35	-0.588504	0.500424	0.600602	-0.100178	0
cg20432211		-14.8188	5.13895e-39	4.75243e-35	-1.47356	0.16254	0.331524	-0.168984	0
cg17292758	PPFIA3	-14.6465	2.07314e-38	1.89325e-34	-1.00624	0.155361	0.256509	-0.101148	0
cg22889142	NCRNA00181	-14.5211	5.75126e-38	5.18736e-34	-0.560735	0.513594	0.603677	-0.0900828	0
cg02093808		-14.3892	1.93651e-37	1.72534e-33	-0.453775	0.217973	0.276324	-0.0583507	0
cg14373579	LOC100272217	-14.3573	2.59734e-37	2.28623e-33	-0.357115	0.0276013	0.0349872	-0.00738589	0
cg03626579	ZNF497	-14.2864	4.98173e-37	4.3328e-33	-0.558671	0.638537	0.722253	-0.0837164	0
cg16374663	LTK	-14.237	7.83255e-37	6.73213e-33	-0.68207	0.0733735	0.105229	-0.0318557	0
cg05100634	SMAD2	-14.2274	8.55681e-37	7.26912e-33	-0.441133	0.0153836	0.0200887	-0.00470508	1
cg21148594		14.2216	9.02293e-37	7.57699e-33	0.480842	0.754927	0.691586	0.0633412	1
cg14030268	PDZD8	-14.1511	1.72069e-36	1.42852e-32	-0.339188	0.018282	0.0228081	-0.00452609	1
cg09241427	SHANK2	-14.1442	1.83276e-36	1.50447e-32	-0.3664	0.600613	0.654482	-0.05387	1
cg02606018		14.1229	2.22767e-36	1.80833e-32	0.305524	0.244162	0.209499	0.0346635	1
cg07586008	PPFIA3	-14.1323	2.48586e-36	1.99574e-32	-1.12618	0.179725	0.305596	-0.125871	0
cg26631144	PPP2CB	-14.0982	2.89553e-36	2.29937e-32	-0.79845	0.0968689	0.152585	-0.0557165	0
cg13628106	ATP1A3	13.9876	7.94529e-36	6.24159e-32	0.70029	0.862433	0.804094	0.0583391	0
cg02825185	ERV3-1	-13.9161	1.47253e-35	1.14447e-31	-0.316409	0.796051	0.82655	-0.0304992	1
cg08251176	ATP6V1A	-13.8935	1.8084e-35	1.39072e-31	-0.557238	0.0851671	0.117142	-0.0319745	1
cg03894796		13.8779	2.08536e-35	1.587e-31	0.578343	0.463213	0.364325	0.0988886	0
cg27362048	APOA5	-13.8581	2.55699e-35	1.92586e-31	-0.741447	0.702555	0.792841	-0.090285	0
cg19590578		-13.8272	3.39977e-35	2.5345e-31	-0.783322	0.400468	0.529098	-0.12863	0
cg26612727	ZPBP2	-13.8227	3.44493e-35	2.54222e-31	-0.416181	0.245791	0.303138	-0.0573469	0
cg19001357	RFTN1	-13.8135	3.74493e-35	2.73598e-31	-0.556815	0.70781	0.776156	-0.0683461	1
cg00105415	EGR2	-13.7985	4.29023e-35	3.10333e-31	-0.498395	0.542567	0.626132	-0.0835647	0
cg03203155		-13.7654	5.91008e-35	4.23313e-31	-0.736337	0.673284	0.768273	-0.0949889	0
cg09725915		-13.7281	8.13515e-35	5.77028e-31	-0.339936	0.0240384	0.0301708	-0.00613243	0
cg00325531		-13.7069	1.26354e-34	8.87615e-31	-1.29224	0.125951	0.2487	-0.122749	0
cg19884634	PRRT4	-13.6752	1.31467e-34	9.14739e-31	-0.344052	0.531593	0.588916	-0.0573233	0
cg19133933	ZAR1	-13.6154	2.25949e-34	1.55731e-30	-0.416723	0.777313	0.822607	-0.0452944	0
cg09674340	PPP1R12B	-13.5756	3.23882e-34	2.21142e-30	-0.432053	0.846858	0.883163	-0.036305	1
cg19633027		13.5122	5.74094e-34	3.88354e-30	0.443291	0.752684	0.699508	0.053176	1
cg02749105	ZNF837	-13.4845	8.92524e-34	5.98221e-30	-1.07535	0.48446	0.650529	-0.166069	0
cg14079463	C6orf174	-13.4716	9.33915e-34	6.20273e-30	-0.956784	0.323521	0.482043	-0.158522	0
cg02755759	EXOSC2	-13.4531	9.78703e-34	6.44164e-30	-0.600179	0.524261	0.618589	-0.0943283	0
cg20050113	SLC9A2	-13.4346	1.15647e-33	7.54368e-30	-0.347193	0.394969	0.452921	-0.057952	0
cg23626733	PEX10	-13.43	1.205e-33	7.79068e-30	-0.460952	0.548149	0.625245	-0.0770959	0
cg11559198		-13.4241	1.27055e-33	8.14247e-30	-0.594777	0.380127	0.481994	-0.101867	0
cg26077108	PCGF2	-13.4185	1.33701e-33	8.49383e-30	-0.376469	0.0487394	0.0616014	-0.012862	1
cg16743289	CACYBP	-13.3882	1.75674e-33	1.10641e-29	-0.353154	0.302497	0.353114	-0.0506168	1
cg08844745	FBXO17	-13.3739	1.99806e-33	1.24765e-29	-0.475651	0.349335	0.423031	-0.0736962	0
cg12060744	ZIK1	-13.3348	2.83986e-33	1.75826e-29	-0.455546	0.0589427	0.0789875	-0.0200448	0
cg20046611	EXOSC2	-13.2625	5.51723e-33	3.38721e-29	-0.723177	0.472887	0.589664	-0.116777	0
cg03727500		-13.2578	5.67169e-33	3.45302e-29	-0.412848	0.430476	0.502497	-0.0720217	0
cg00157199		-13.2736	6.62035e-33	3.99727e-29	-1.82448	0.158614	0.359393	-0.200779	0
cg06698686	MLNR	-13.1971	9.77105e-33	5.85127e-29	-0.440539	0.760446	0.812716	-0.0522704	0
cg02826525	LOC375196	-13.1895	1.04616e-32	6.21386e-29	-0.582265	0.785193	0.845324	-0.0601309	0
cg25274157	NDUFA13	-13.1692	1.2542e-32	7.3895e-29	-0.390419	0.630161	0.68997	-0.0598096	0
cg20704654	NCRNA00028	-13.1638	1.31701e-32	7.69747e-29	-0.560763	0.443092	0.537545	-0.0944528	0
cg12688121	NKX2-4	-13.1603	1.43154e-32	8.30047e-29	-0.815898	0.240206	0.351949	-0.111742	0
cg05868531		-13.1166	2.03611e-32	1.17129e-28	-0.747457	0.277127	0.394751	-0.117624	0
cg02625623		13.0934	2.47042e-32	1.41003e-28	0.434726	0.883144	0.847885	0.0352589	1
cg04692312		-13.0955	2.84866e-32	1.61332e-28	-1.05686	0.187681	0.308961	-0.12128	0
cg01540595		-13.0752	3.00184e-32	1.68699e-28	-0.754223	0.403524	0.527482	-0.123958	0
cg01264984	TRIM36	-13.0476	3.72023e-32	2.07475e-28	-0.481064	0.620002	0.69217	-0.0721684	0
cg01510388	CYP7B1	-13.0376	4.06492e-32	2.24981e-28	-0.618589	0.184309	0.253592	-0.0692827	0
cg06152526	PLLP	13.0269	4.47321e-32	2.45718e-28	0.390341	0.723127	0.666925	0.0562024	1
cg27053299	CLYBL	-13.0002	5.67534e-32	3.09425e-28	-0.5247	0.442312	0.530952	-0.0886408	0
cg08532057	NUPL1	-12.9919	6.1093e-32	3.30618e-28	-0.692296	0.205122	0.294557	-0.0894345	0
cg04580344	C6orf174	-12.8771	1.73082e-31	9.29781e-28	-0.713291	0.497592	0.617405	-0.119813	0
cg05749985	EXOSC2	-12.8307	2.56248e-31	1.35659e-27	-0.539979	0.370045	0.457732	-0.0876873	0
cg24010336	FBXO17	-12.8312	2.55075e-31	1.35659e-27	-0.453084	0.532388	0.606319	-0.0739309	0
cg20823695	PEX10	-12.8215	2.77907e-31	1.46067e-27	-0.36285	0.508507	0.566896	-0.0583897	0
cg15660468		-12.7759	4.16397e-31	2.17294e-27	-0.601452	0.311545	0.403573	-0.0920281	1
cg24489344		-12.7714	4.33363e-31	2.24544e-27	-0.566276	0.663877	0.745251	-0.0813737	0
cg08799779		12.7726	4.46626e-31	2.29786e-27	0.762182	0.529544	0.39941	0.130135	0
cg16355231	PEX10	-12.7495	5.26005e-31	2.68734e-27	-0.634389	0.337998	0.44189	-0.103893	0
cg05010260	C7orf52	-12.7436	5.54493e-31	2.81321e-27	-0.537521	0.622622	0.704051	-0.0814287	0
cg08079596	ATOH8	-12.7404	5.70527e-31	2.87459e-27	-0.380118	0.463728	0.529972	-0.0662442	0
cg01005080	LHX8	-12.7027	7.96164e-31	3.98399e-27	-0.505044	0.226737	0.29074	-0.0640027	0
cg11388673		12.7111	8.07648e-31	4.01396e-27	0.882898	0.480306	0.336532	0.143774	0
cg12063709	ATP8B1	12.6979	8.30683e-31	4.10055e-27	0.341311	0.742725	0.695687	0.0470382	1
cg22744079	DCHS2	-12.6944	8.56565e-31	4.19265e-27	-0.615612	0.503081	0.603434	-0.100353	0
cg24751928		-12.6938	8.60818e-31	4.19265e-27	-0.36808	0.0566686	0.0711506	-0.014482	1
cg14442177		-12.6723	1.0414e-30	5.03859e-27	-0.577605	0.418755	0.516345	-0.0975903	0
cg13256398	EGR2	-12.6618	1.14221e-30	5.48997e-27	-0.484543	0.609707	0.684573	-0.0748662	0
cg04198471		-12.6585	1.17569e-30	5.61397e-27	-0.656499	0.388754	0.49597	-0.107216	0
cg09594291	ZNF837	-12.667	1.2764e-30	6.05526e-27	-1.00623	0.508083	0.663082	-0.154999	0
cg20788612		-12.6431	1.34776e-30	6.35256e-27	-0.467927	0.502135	0.582607	-0.0804718	0
cg02366398	SERBP1	12.63	1.51269e-30	7.08425e-27	0.398439	0.782406	0.733	0.0494057	1
cg19937979		-12.6194	1.6611e-30	7.72975e-27	-0.437116	0.435805	0.51578	-0.0799744	0
cg01066472		-12.5955	2.32595e-30	1.07551e-26	-0.966362	0.300751	0.442114	-0.141363	0
cg05001908	IMPDH1	-12.5762	2.42877e-30	1.11598e-26	-0.654707	0.12063	0.174293	-0.053663	1
cg03828221	ZNF497	-12.5412	3.30621e-30	1.50966e-26	-0.577085	0.414656	0.517372	-0.102717	0
cg08255598	PCGF1	-12.5055	4.52426e-30	2.053e-26	-0.468696	0.614894	0.687538	-0.0726441	0
cg09150695		-12.487	5.3251e-30	2.40149e-26	-0.432702	0.441972	0.518051	-0.0760796	0
cg11565911	TBC1D15	-12.4858	5.37783e-30	2.41039e-26	-0.43514	0.274785	0.334677	-0.0598928	0
cg16747887	DUOX1	-12.434	8.4729e-30	3.77448e-26	-0.347484	0.471325	0.527765	-0.0564395	0
cg20390711	C6orf174	-12.4236	9.45294e-30	4.18554e-26	-0.686196	0.564455	0.677144	-0.112689	0
cg10797914		12.4188	9.68707e-30	4.26337e-26	0.318901	0.855897	0.827412	0.0284849	1
cg12052203	B3GNT1	12.4326	9.8704e-30	4.31804e-26	0.810391	0.0537803	0.0284458	0.0253345	1
cg05318142	ATOH8	-12.4136	1.01373e-29	4.40841e-26	-0.347342	0.337267	0.393591	-0.0563234	0
cg02162897	CYP1B1	-12.3294	2.11811e-29	9.15649e-26	-0.41602	0.57913	0.646435	-0.0673053	0
cg23992493		-12.2865	3.07806e-29	1.32281e-25	-0.343737	0.67754	0.726933	-0.0493931	0
cg22584138	SLC6A4	-12.251	4.19848e-29	1.79376e-25	-0.405213	0.358515	0.425928	-0.0674135	0
cg14614094	EXOSC2	-12.2387	4.67313e-29	1.98494e-25	-0.524789	0.29009	0.365373	-0.0752829	0
cg23381646	GCK	-12.1717	8.36605e-29	3.53299e-25	-0.366286	0.337516	0.390145	-0.0526283	0
cg22656420	TLX2	-12.1677	8.66373e-29	3.61819e-25	-0.366399	0.21713	0.2605	-0.0433708	0
cg22867608	EGR2	-12.188	8.66684e-29	3.61819e-25	-1.04455	0.744019	0.851778	-0.107759	0
cg13349472		-12.1657	8.81896e-29	3.66078e-25	-0.410731	0.434224	0.502827	-0.0686021	0
cg06478649	MYF5	-12.1448	1.05773e-28	4.36586e-25	-0.423471	0.330878	0.395543	-0.0646654	0
cg11460509		-12.1252	1.25371e-28	5.1457e-25	-0.353489	0.800908	0.835894	-0.0349859	0
cg01077724		-12.121	1.31032e-28	5.34802e-25	-0.669379	0.155733	0.22239	-0.0666571	0
cg27648238		-12.1179	1.33595e-28	5.42233e-25	-0.469125	0.71102	0.768884	-0.0578646	0
cg17277199	C2orf84	-12.1163	1.35448e-28	5.46715e-25	-0.467189	0.400957	0.482727	-0.0817702	0
cg12461677	NCRNA00181	-12.1066	1.4725e-28	5.91088e-25	-0.634097	0.347863	0.446816	-0.0989531	0
cg08415582		-12.1087	1.54713e-28	6.17654e-25	-0.780596	0.513256	0.644671	-0.131415	0
cg13948430		-12.098	1.58731e-28	6.30251e-25	-0.415425	0.64145	0.702253	-0.0608032	0
cg12564962	DSCR6	-12.0873	1.74186e-28	6.87875e-25	-0.409976	0.62128	0.680594	-0.0593142	0
cg24608182	BOLA1	-12.0854	1.77031e-28	6.95354e-25	-0.371936	0.671313	0.725611	-0.0542984	1
cg12006399		-12.0739	1.95522e-28	7.63874e-25	-0.284902	0.664444	0.705607	-0.0411631	0
cg23001456	KIAA0664	-12.0826	1.99474e-28	7.75168e-25	-0.666788	0.023962	0.037094	-0.0131321	0
cg04831505	TBC1D15	-12.0623	2.16301e-28	8.36115e-25	-0.456808	0.2453	0.304472	-0.0591713	0
cg16844333		-12.0615	2.17742e-28	8.37253e-25	-0.582486	0.432513	0.527447	-0.0949337	0
cg15371801		-12.053	2.34483e-28	8.96904e-25	-0.527754	0.357402	0.445694	-0.088292	0
cg27649348		-12.0603	2.36951e-28	9.01625e-25	-0.81807	0.127628	0.196841	-0.0692124	0
cg10739556		-12.0059	3.52298e-28	1.33358e-24	-0.330592	0.0414469	0.0501053	-0.00865844	0
cg13130352	HLA-G	-11.9847	4.22947e-28	1.59277e-24	-0.38508	0.457055	0.522423	-0.0653685	0
cg23687098		-11.9809	4.37366e-28	1.63862e-24	-0.337152	0.412921	0.470521	-0.0576002	0
cg07645761	TMPRSS8	11.9715	4.74325e-28	1.76802e-24	0.606829	0.539111	0.438064	0.101047	0
cg19940077	GPR25	-11.943	6.06655e-28	2.2498e-24	-0.447754	0.497782	0.570214	-0.0724316	0
cg12449896	ZNF497	-11.9419	6.12421e-28	2.25971e-24	-0.503599	0.400119	0.489803	-0.0896845	0
cg24052338	ZNF837	-11.943	6.19772e-28	2.27535e-24	-0.665545	0.656219	0.749843	-0.0936245	0
cg20073313	PXDNL	-11.9338	6.75452e-28	2.46736e-24	-0.694316	0.543666	0.660812	-0.117146	0
cg26052357		-11.923	7.20616e-28	2.61925e-24	-0.445495	0.530492	0.603785	-0.0732924	0
cg25726513	KIAA1530	-11.8911	9.4805e-28	3.42885e-24	-0.453448	0.0788407	0.103564	-0.024723	0
cg13346869	LOC728024	-11.8806	1.03777e-27	3.73486e-24	-0.576722	0.281522	0.366911	-0.0853895	0
cg17389835	EML2	-11.8766	1.07409e-27	3.84662e-24	-0.341101	0.0283171	0.0357575	-0.00744045	1
cg18174881	C14orf106	-11.8573	1.26886e-27	4.52198e-24	-0.579671	0.642781	0.724904	-0.0821226	0
cg00419321	LHX8	-11.8531	1.41701e-27	5.02542e-24	-0.79228	0.0909621	0.147489	-0.0565266	0
cg00269553	PXDNL	-11.8534	1.45869e-27	5.14826e-24	-0.870158	0.633579	0.754091	-0.120512	0
cg18972998	TTC22	-11.819	1.76284e-27	6.19181e-24	-0.332993	0.659053	0.708144	-0.0490914	0
cg02757970		-11.8119	1.87963e-27	6.57044e-24	-0.643177	0.343972	0.448928	-0.104956	0
cg10321670	EBF4	-11.7978	2.11551e-27	7.35977e-24	-0.393485	0.481331	0.548287	-0.066956	0
cg07808734		-11.769	2.8217e-27	9.77004e-24	-0.705663	0.61223	0.71235	-0.10012	0
cg02500042		-11.7518	3.13738e-27	1.08118e-23	-0.268547	0.545816	0.592925	-0.0471086	0
cg23457166	C6orf174	-11.7524	3.24646e-27	1.11352e-23	-0.636342	0.793406	0.854919	-0.0615123	0
cg07775813	MIR548H4	-11.6939	5.14814e-27	1.75754e-23	-0.521721	0.802115	0.854368	-0.0522539	0
cg14282004	SIX5	-11.6815	5.72217e-27	1.94442e-23	-0.464119	0.630022	0.702314	-0.0722924	0
cg24752487		-11.6785	6.19098e-27	2.09399e-23	-0.725529	0.589767	0.703576	-0.113809	0
cg05056638		-11.6683	6.46992e-27	2.17825e-23	-0.662439	0.292196	0.387624	-0.0954284	0
cg14026788	TBC1D15	-11.6238	9.36424e-27	3.13823e-23	-0.577511	0.0714419	0.1028	-0.0313582	0
cg22763739	FER1L4	-11.615	1.0096e-26	3.36802e-23	-0.360824	0.629983	0.685356	-0.0553728	0
cg18587476	C2orf84	-11.6161	1.01643e-26	3.37538e-23	-0.669924	0.349412	0.458377	-0.108965	0
cg08389151	NCRNA00181	-11.6097	1.05634e-26	3.49203e-23	-0.533857	0.31818	0.39768	-0.0794998	0
cg11496432	LOC728024	-11.6023	1.12451e-26	3.70066e-23	-0.367684	0.54739	0.610204	-0.0628144	1
cg25763520	PRPH	-11.5648	1.54791e-26	5.07117e-23	-0.37359	0.476954	0.539471	-0.0625166	0
cg26619043	ARSG	-11.5617	1.58888e-26	5.18215e-23	-0.288526	0.0404482	0.0482155	-0.00776729	0
cg12610079	C1orf110	11.548	1.78585e-26	5.79869e-23	0.357251	0.84112	0.803924	0.0371958	0
cg08877188	OSTalpha	-11.5354	1.9996e-26	6.46402e-23	-0.613195	0.620801	0.71181	-0.091009	0
cg15254881	GRM8	-11.5263	2.14663e-26	6.90877e-23	-0.512336	0.27422	0.345489	-0.0712692	0
cg20041614		-11.5082	2.50439e-26	8.02482e-23	-0.358411	0.231675	0.274521	-0.0428462	0
cg23511694		-11.5062	2.54742e-26	8.12707e-23	-0.505222	0.344543	0.421865	-0.0773227	0
cg22266749	COL25A1	11.5098	2.56923e-26	8.161e-23	0.651821	0.0915302	0.0576516	0.0338786	0
cg23299919	PTPRN2	11.5105	2.68426e-26	8.48949e-23	0.881117	0.377402	0.258401	0.119	0
cg08265933	MYO7A	-11.4624	3.69315e-26	1.16299e-22	-0.209831	0.534535	0.570642	-0.0361069	0
cg19864758	PCSK2	-11.4446	4.29413e-26	1.34644e-22	-0.305608	0.033477	0.0404031	-0.00692612	0
cg12776184	GDNF-AS1	-11.4406	4.4407e-26	1.38645e-22	-0.444632	0.768927	0.815616	-0.0466892	0
cg05693982	APOLD1	-11.4376	4.55354e-26	1.41563e-22	-0.363352	0.458623	0.521115	-0.0624923	0
cg02085507	TRIP10	-11.4307	4.82989e-26	1.49518e-22	-0.536775	0.222072	0.290853	-0.0687809	0
cg26449951	WNT10A	-11.4311	5.18619e-26	1.5987e-22	-0.766367	0.711838	0.802096	-0.0902575	0
cg21734880	SLC9B1	-11.4134	5.59026e-26	1.71602e-22	-0.508795	0.287287	0.362986	-0.0756982	0
cg21870551	APOA5	-11.392	6.70045e-26	2.04821e-22	-0.280062	0.691246	0.729701	-0.0384554	0
cg03781262	ZNF837	-11.401	6.89505e-26	2.09891e-22	-0.861643	0.684751	0.788219	-0.103468	0
cg16664778	ZNF497	-11.3802	7.40219e-26	2.24394e-22	-0.379938	0.322927	0.384391	-0.0614634	0
cg10799440		-11.3704	8.03708e-26	2.42634e-22	-0.421355	0.659544	0.719323	-0.0597791	0
cg27181142	SIX5	-11.358	8.92332e-26	2.6828e-22	-0.355657	0.675991	0.72789	-0.0518989	0
cg27442419		-11.3267	1.16178e-25	3.47858e-22	-0.43991	0.39271	0.470687	-0.077977	0
cg15866367	MLNR	-11.3211	1.21812e-25	3.6324e-22	-0.463832	0.775858	0.828573	-0.0527148	0
cg27236331	SPESP1	-11.3113	1.3234e-25	3.93029e-22	-0.474766	0.578207	0.659211	-0.0810041	0
cg01343041	C2orf84	-11.3107	1.32906e-25	3.93111e-22	-0.454024	0.385839	0.463908	-0.078069	0
cg03765423		-11.3038	1.40949e-25	4.15221e-22	-0.331333	0.433222	0.490359	-0.0571369	0
cg07462804	PRDM8	-11.2956	1.50951e-25	4.42899e-22	-0.298401	0.0171951	0.0212496	-0.0040545	0
cg01752881		-11.2957	1.53953e-25	4.49901e-22	-0.648905	0.465938	0.573016	-0.107078	0
cg07635306	RPS6KC1	-11.289	1.59562e-25	4.64435e-22	-0.483373	0.383273	0.461965	-0.0786927	0
cg22239045	DCHS2	-11.2856	1.6424e-25	4.76153e-22	-0.390042	0.395821	0.46176	-0.0659394	0
cg04412883	ATHL1	-11.2937	1.7151e-25	4.95265e-22	-0.958413	0.252343	0.382847	-0.130504	0
cg13688599		-11.2791	1.73506e-25	4.99055e-22	-0.466441	0.627178	0.696307	-0.0691295	0
cg17168172	PPPDE2	-11.2729	1.82706e-25	5.23457e-22	-0.390223	0.0643784	0.0835174	-0.019139	1
cg21126707	MYF5	-11.2613	2.01447e-25	5.74896e-22	-0.39115	0.391578	0.454431	-0.0628534	0
cg20303724		-11.2448	2.31382e-25	6.57755e-22	-0.385546	0.586447	0.648802	-0.0623555	1
cg09766820	LHX8	-11.2484	2.34295e-25	6.63456e-22	-0.713163	0.128476	0.196646	-0.0681701	0
cg04983977	GPR25	-11.2337	2.54065e-25	7.16661e-22	-0.296579	0.547913	0.597268	-0.0493553	0
cg13180105		11.2281	2.80559e-25	7.88351e-22	0.670237	0.849111	0.773895	0.0752156	0
cg00054210	CYP7B1	-11.2194	2.86464e-25	8.01857e-22	-0.455039	0.134287	0.173142	-0.038855	0
cg02530860		11.2051	3.22793e-25	9.00101e-22	0.561759	0.538262	0.436124	0.102138	0
cg22272362	SLC51A	-11.1971	3.45354e-25	9.5935e-22	-0.371441	0.529256	0.588276	-0.0590202	0
cg23928726	PEX10	-11.1854	3.80843e-25	1.05393e-21	-0.261645	0.35404	0.398439	-0.0443994	0
cg24750854	SPESP1	-11.1494	5.14729e-25	1.41906e-21	-0.346833	0.490232	0.548769	-0.0585367	0
cg08808852	DPPA5	-11.1616	5.178e-25	1.42216e-21	-0.847638	0.749894	0.839626	-0.0897318	0
cg13658163		11.1353	5.79327e-25	1.58519e-21	0.300498	0.606314	0.555114	0.0511999	1
cg06225979	ZNF396	-11.1274	6.18927e-25	1.68722e-21	-0.320573	0.0744457	0.0911954	-0.0167497	0
cg10766585	SOD3	-11.1169	6.75403e-25	1.83434e-21	-0.403661	0.454381	0.523939	-0.0695574	0
cg06482857	FAM228A	-11.1111	7.08661e-25	1.91753e-21	-0.384738	0.392859	0.465438	-0.0725789	0
cg15083775		-11.1049	7.4663e-25	2.01282e-21	-0.424927	0.725969	0.7768	-0.0508313	0
cg05343328		-11.0882	8.9107e-25	2.39338e-21	-0.703262	0.337351	0.447201	-0.10985	0
cg27365324		-11.0792	9.25297e-25	2.47621e-21	-0.352042	0.190303	0.224843	-0.0345403	0
cg21269758	LDLRAP1	-11.07	9.98758e-25	2.66304e-21	-0.428294	0.0960981	0.120758	-0.0246596	0
cg08991643		-11.0685	1.01168e-24	2.68769e-21	-0.442314	0.324851	0.393927	-0.0690756	0
cg23586959	NCRNA00028	-11.0658	1.03413e-24	2.73736e-21	-0.405054	0.567723	0.630431	-0.0627087	0
cg14466942	RBM24	-11.0614	1.07333e-24	2.82622e-21	-0.259585	0.333772	0.372326	-0.0385545	0
cg22345911	CSNK1D	-11.0636	1.07543e-24	2.82622e-21	-0.496255	0.0230508	0.0328771	-0.00982631	0
cg10476600	LOC101927267	-11.0588	1.09627e-24	2.87067e-21	-0.308479	0.499424	0.550187	-0.0507639	0
cg03233793	NDUFA13	-11.0388	1.29565e-24	3.38063e-21	-0.306339	0.493292	0.544894	-0.0516023	0
cg13571293		-11.0282	1.41504e-24	3.679e-21	-0.334105	0.653414	0.701831	-0.0484176	0
cg05227621		-11.025	1.45264e-24	3.76338e-21	-0.38182	0.537902	0.59301	-0.055108	0
cg23579062	C9orf25	-11.0206	1.50723e-24	3.891e-21	-0.239787	0.44156	0.483554	-0.0419939	0
cg08122831		-11.0011	1.77197e-24	4.55835e-21	-0.508479	0.637946	0.713029	-0.0750828	0
cg13680337	COL13A1	-10.9948	1.86745e-24	4.7871e-21	-0.334681	0.494006	0.550145	-0.0561386	1
cg07981980	CROCC	-10.9936	1.8859e-24	4.81749e-21	-0.282874	0.348944	0.39254	-0.0435965	1
cg04459939		-10.984	2.04302e-24	5.20067e-21	-0.502177	0.25941	0.326666	-0.0672557	0
cg03371609	PXDNL	-10.9825	2.06946e-24	5.24967e-21	-0.555484	0.644565	0.724063	-0.079498	0
cg06877024		10.9747	2.20658e-24	5.57814e-21	0.278551	0.199514	0.171843	0.0276705	0
cg19033976		-10.9707	2.28066e-24	5.74553e-21	-0.382653	0.546727	0.607934	-0.0612073	0
cg23283155	CCDC177	-10.9651	2.38959e-24	5.99928e-21	-0.296106	0.434702	0.486039	-0.0513368	0
cg02802029	PLOD2	-10.9623	2.44771e-24	6.12415e-21	-0.578006	0.463086	0.554832	-0.0917458	0
cg11716789	MOS	-10.9617	2.45888e-24	6.13111e-21	-0.243295	0.432474	0.473209	-0.0407348	0
cg19401111	OSTalpha	-10.9531	2.64017e-24	6.56075e-21	-0.355073	0.545191	0.603829	-0.0586384	0
cg25433552		-10.9514	2.67723e-24	6.63029e-21	-0.329747	0.465032	0.51823	-0.0531981	0
cg09933329	GCK	-10.9411	2.91738e-24	7.2006e-21	-0.312115	0.409247	0.460804	-0.051557	0
cg00881696		-10.9392	2.9621e-24	7.28638e-21	-0.390543	0.469097	0.53811	-0.0690131	0
cg14515364		-10.9492	2.97319e-24	7.28911e-21	-0.784837	0.743778	0.827922	-0.0841441	0
cg12356266		-10.9371	3.01352e-24	7.36327e-21	-0.475283	0.692268	0.751675	-0.0594068	0
cg10249828	LHX8	-10.9302	3.19084e-24	7.77042e-21	-0.418513	0.220553	0.269747	-0.049194	0
cg11153681		10.9298	3.20142e-24	7.77042e-21	0.24993	0.656835	0.616301	0.0405339	1
cg04637454		-10.9283	3.24183e-24	7.84245e-21	-0.351619	0.246226	0.293429	-0.0472031	0
cg12119997	CACYBP	-10.8827	4.72844e-24	1.1401e-20	-0.320664	0.272232	0.313809	-0.0415772	1
cg26788375		-10.8732	5.1159e-24	1.22947e-20	-0.475009	0.340959	0.410862	-0.0699034	0
cg20692845	SOX2-OT	-10.8684	5.32444e-24	1.27539e-20	-0.455657	0.7795	0.826298	-0.0467972	0
cg00097357	SYT10	-10.854	5.99561e-24	1.43146e-20	-0.298561	0.19108	0.222415	-0.0313351	0
cg16653408		-10.8331	7.12073e-24	1.69455e-20	-0.301399	0.644767	0.689483	-0.0447161	0
cg16376036	PAFAH1B2	-10.8285	7.40041e-24	1.75539e-20	-0.460182	0.0830224	0.109156	-0.0261332	0
cg20679630	MPDU1	-10.8223	7.78962e-24	1.84173e-20	-0.377963	0.452298	0.514649	-0.0623507	1
cg17918558		-10.8189	8.00537e-24	1.88664e-20	-0.40347	0.190616	0.231131	-0.0405149	0
cg19766489	GIPC2	-10.814	8.34028e-24	1.95924e-20	-0.278766	0.349311	0.394798	-0.0454877	0
cg14481208	RTKN	-10.8113	8.52472e-24	1.99615e-20	-0.455636	0.23148	0.293237	-0.0617573	0
cg05404792	MT1L	-10.8021	9.19422e-24	2.14605e-20	-0.36796	0.537127	0.595887	-0.0587603	0
cg12528597	RTN4RL2	-10.7961	9.85944e-24	2.29399e-20	-0.604726	0.72951	0.799715	-0.070205	0
cg23335299		-10.79	1.06061e-23	2.45988e-20	-0.718744	0.237254	0.32678	-0.0895264	0
cg20183834		-10.7824	1.09612e-23	2.53419e-20	-0.627507	0.204577	0.278442	-0.0738654	0
cg03157750	SGMS2	-10.7773	1.12814e-23	2.59999e-20	-0.41755	0.537062	0.606263	-0.0692006	0
cg26104551	GPN1	-10.7729	1.16935e-23	2.68649e-20	-0.56327	0.126942	0.174408	-0.0474662	1
cg01009427	TULP1	-10.7648	1.24987e-23	2.86248e-20	-0.344299	0.618029	0.671923	-0.0538943	0
cg11150807		-10.7573	1.32928e-23	3.03483e-20	-0.372424	0.679934	0.731868	-0.0519336	0
cg02931604	DPPA5	-10.7501	1.41305e-23	3.21604e-20	-0.562765	0.519474	0.615309	-0.0958357	0
cg25454270	APOA5	-10.7479	1.43646e-23	3.25917e-20	-0.339327	0.537683	0.596545	-0.0588622	0
cg02337508	MYCN	-10.7474	1.44247e-23	3.26267e-20	-0.478205	0.0736957	0.0975014	-0.0238057	0
cg05198393	SOX2-OT	-10.7378	1.56023e-23	3.51813e-20	-0.519276	0.471336	0.553336	-0.0820001	0
cg24179888	LHFPL3	-10.7296	1.66971e-23	3.75341e-20	-0.197432	0.387454	0.421223	-0.0337687	0
cg25294185	RNASEH2C	10.7276	1.8614e-23	4.17148e-20	0.816269	0.102701	0.0624468	0.0402544	1
cg01857597	EBF4	-10.7134	1.90648e-23	4.25944e-20	-0.355381	0.421316	0.481976	-0.06066	0
cg22680749	RAET1G	-10.7063	2.02106e-23	4.50167e-20	-0.304408	0.493888	0.542771	-0.0488828	0
cg10334916	RNPEPL1	10.7049	2.0443e-23	4.52584e-20	0.403803	0.0662968	0.0506824	0.0156144	0
cg26740297	ATP6V1B1	-10.705	2.04221e-23	4.52584e-20	-0.39542	0.412747	0.476132	-0.0633845	0
cg17077610		-10.7035	2.06836e-23	4.56528e-20	-0.303804	0.212406	0.249372	-0.036966	0
cg27558107	RIMS1	-10.694	2.23616e-23	4.92077e-20	-0.338379	0.0242667	0.029977	-0.0057103	0
cg04428700	HOXA13	-10.6783	2.54116e-23	5.57514e-20	-0.299581	0.0285709	0.0343596	-0.00578874	1
cg17559894		10.6701	2.71893e-23	5.9473e-20	0.277861	0.431173	0.385473	0.0457006	0
cg25352397		-10.6548	3.0811e-23	6.71938e-20	-0.459354	0.49112	0.567376	-0.0762558	0
cg17165695	LOC100271715	-10.6507	3.18522e-23	6.92578e-20	-0.285932	0.45062	0.497207	-0.0465871	0
cg26707664		-10.6467	3.2931e-23	7.13909e-20	-0.412792	0.396845	0.463752	-0.0669072	0
cg27117491	LOC375196	-10.6447	3.34682e-23	7.2341e-20	-0.341876	0.717614	0.762542	-0.0449281	0
cg01043616	ACCN2	-10.644	3.36606e-23	7.25421e-20	-0.471853	0.268175	0.330837	-0.0626623	0
cg14206172	FBXO17	-10.6445	3.42877e-23	7.36763e-20	-0.62485	0.10037	0.140054	-0.0396839	0
cg08167066	CYS1	-10.6402	3.47215e-23	7.43896e-20	-0.41961	0.0269565	0.0357067	-0.00875025	1
cg03342928	SSC5D	-10.6541	3.49896e-23	7.47449e-20	-0.823359	0.836461	0.896107	-0.059646	0
cg09971754	ANKRD11	10.6391	3.52923e-23	7.51717e-20	0.408814	0.0196551	0.0143635	0.00529161	1
cg20798249	MLNR	-10.6326	3.69404e-23	7.84533e-20	-0.423086	0.57127	0.640751	-0.0694807	0
cg24437523	ATP1A2	-10.6318	3.71819e-23	7.87373e-20	-0.327022	0.43835	0.491452	-0.0531016	0
cg09961397	COL9A1	-10.628	3.83592e-23	8.09957e-20	-0.480806	0.767821	0.821398	-0.0535775	0
cg22105158	C19orf77	10.6104	4.42834e-23	9.32353e-20	0.454897	0.629663	0.559919	0.0697442	0
cg09066361	GRM8	-10.6068	4.56049e-23	9.57417e-20	-0.389289	0.356712	0.42121	-0.0644983	0
cg13655082		-10.6063	4.58132e-23	9.59033e-20	-0.348523	0.371088	0.427683	-0.0565952	0
cg16604218	EIF2B3	-10.6041	4.66413e-23	9.73578e-20	-0.483174	0.282405	0.352728	-0.0703227	0
cg21824460	EGR2	-10.5994	4.84649e-23	1.00876e-19	-0.326399	0.219533	0.259384	-0.0398507	0
cg06255037	CHADL	-10.5801	5.66925e-23	1.17666e-19	-0.298699	0.549772	0.597475	-0.0477026	0
cg24574963		-10.5784	5.77669e-23	1.19556e-19	-0.584117	0.136122	0.18598	-0.0498575	0
cg10492573		-10.5759	5.87043e-23	1.21153e-19	-0.296906	0.613359	0.659477	-0.0461181	0
cg05077231	MLNR	-10.5557	6.91704e-23	1.41951e-19	-0.520969	0.149318	0.192709	-0.0433917	0
cg15175162	FBXL5	-10.5558	6.91148e-23	1.41951e-19	-0.454504	0.522128	0.601805	-0.0796776	0
cg23373640		-10.5558	7.00733e-23	1.43401e-19	-0.609584	0.128913	0.17719	-0.0482765	0
cg12350393	GCK	-10.5521	7.12225e-23	1.45346e-19	-0.427515	0.560731	0.627413	-0.0666819	0
cg14222245	A1BG	-10.5475	7.39314e-23	1.50454e-19	-0.435266	0.183065	0.228554	-0.0454899	0
cg22953960		-10.5435	7.64257e-23	1.55098e-19	-0.444584	0.236286	0.293777	-0.0574907	0
cg08331981	NDUFA13	-10.5399	7.86424e-23	1.59154e-19	-0.333933	0.606646	0.658749	-0.052103	0
cg13860211	N4BP2	-10.5329	8.32504e-23	1.68014e-19	-0.276468	0.739302	0.774453	-0.0351504	1
cg00429758	ABCC10	-10.529	8.59574e-23	1.73e-19	-0.434194	0.189016	0.23818	-0.0491639	0
cg21022093		-10.5156	9.58678e-23	1.92415e-19	-0.2763	0.539363	0.584325	-0.0449611	0
cg05259305		-10.5098	1.00443e-22	2.01046e-19	-0.38186	0.465582	0.531309	-0.0657273	0
cg25144111	C6orf174	-10.4881	1.19798e-22	2.39131e-19	-0.400057	0.849455	0.881991	-0.0325366	0
cg01960936	PXDNL	-10.4783	1.29762e-22	2.58315e-19	-0.333183	0.50887	0.564042	-0.0551717	0
cg00524708	PRSS36	-10.4652	1.4433e-22	2.86535e-19	-0.533379	0.276449	0.352691	-0.0762422	0
cg24894377		-10.4638	1.45971e-22	2.89006e-19	-0.360851	0.317921	0.373932	-0.0560111	0
cg11324650		-10.4727	1.47099e-22	2.90453e-19	-0.820574	0.10944	0.167631	-0.0581906	0
cg15624813		-10.4688	1.49359e-22	2.9412e-19	-0.776806	0.194841	0.28781	-0.0929693	0
cg10663765		-10.4672	1.49872e-22	2.94339e-19	-0.743169	0.325877	0.438782	-0.112905	0
cg17879148		-10.4518	1.60879e-22	3.15107e-19	-0.286487	0.654424	0.695321	-0.0408972	0
cg26929806	ATP6V1B1	-10.4451	1.69862e-22	3.31812e-19	-0.407815	0.614052	0.678346	-0.0642941	0
cg02300452	MTMR4	-10.4394	1.77869e-22	3.46527e-19	-0.401723	0.451089	0.518136	-0.0670474	0
cg18464802		-10.4338	1.86089e-22	3.61578e-19	-0.406215	0.0700576	0.0897919	-0.0197343	1
cg20422417		-10.4329	1.91951e-22	3.71977e-19	-0.643827	0.311337	0.407889	-0.0965513	0
cg15138125		-10.4224	2.05036e-22	3.95322e-19	-0.577534	0.161674	0.219312	-0.0576373	0
cg08939463		-10.4218	2.05079e-22	3.95322e-19	-0.469148	0.6439	0.712556	-0.0686559	1
cg17547199	SOX2-OT	-10.4194	2.09053e-22	4.01921e-19	-0.253046	0.543768	0.587961	-0.0441924	0
cg02947450		-10.4116	2.22646e-22	4.26932e-19	-0.498543	0.462996	0.546138	-0.0831422	0
cg03122264	C6orf174	-10.3967	2.51094e-22	4.80222e-19	-0.478483	0.677995	0.74142	-0.0634241	0
cg25502144	NCRNA00028	-10.409	2.57854e-22	4.91863e-19	-1.1489	0.101797	0.184619	-0.0828221	0
cg03792653	RPRD1B	-10.3909	2.63186e-22	5.00725e-19	-0.368055	0.270112	0.319928	-0.0498152	0
cg04974775	TRIM36	-10.3795	2.88525e-22	5.47508e-19	-0.446356	0.732001	0.787053	-0.0550521	0
cg04015962		-10.3754	3.17252e-22	6.00462e-19	-0.778711	0.224769	0.311198	-0.0864289	0
cg25532390		-10.3669	3.19352e-22	6.02875e-19	-0.486842	0.363657	0.436447	-0.0727901	0
cg14301190	PRSS36	-10.3568	3.46437e-22	6.5232e-19	-0.494925	0.240287	0.302111	-0.0618246	0
cg24833819		-10.3548	3.52144e-22	6.61361e-19	-0.424797	0.481422	0.551909	-0.0704872	0
cg14719533	LMX1B	-10.3524	3.59119e-22	6.72733e-19	-0.222335	0.412957	0.450024	-0.0370671	0
cg05951817	SLC6A4	-10.3496	3.67248e-22	6.86201e-19	-0.434959	0.467067	0.538882	-0.0718157	1
cg19604717		-10.3437	3.85077e-22	7.17678e-19	-0.320819	0.530921	0.584785	-0.0538635	0
cg15922705	COL9A1	-10.3506	3.86218e-22	7.17974e-19	-0.632932	0.810928	0.870479	-0.0595512	0
cg05590723	DUOX1	-10.3414	3.92319e-22	7.27464e-19	-0.283164	0.480171	0.528933	-0.0487621	0
cg03199192	C15orf29	-10.3378	4.03842e-22	7.46934e-19	-0.415757	0.819091	0.85757	-0.0384797	1
cg04123862	LOC101927267	-10.3314	4.25351e-22	7.84731e-19	-0.319084	0.597893	0.645671	-0.0477788	0
cg08467089	LINC01398	-10.3289	4.33849e-22	7.98393e-19	-0.217823	0.36717	0.402116	-0.0349459	0
cg00172799	PRR23A	-10.3276	4.38323e-22	8.046e-19	-0.376556	0.611151	0.66956	-0.0584081	0
cg27329091		-10.3329	4.51047e-22	8.25881e-19	-0.691917	0.800418	0.859412	-0.0589939	0
cg20115910	KCNH3	-10.3221	4.58481e-22	8.37394e-19	-0.329159	0.632146	0.685333	-0.0531869	0
cg25623524	NCRNA00181	-10.3153	5.19031e-22	9.45622e-19	-0.806308	0.230265	0.333697	-0.103432	0
cg11557492	SSC5D	-10.3224	5.22528e-22	9.49625e-19	-1.05587	0.846574	0.916302	-0.0697281	0
cg01711322	GPR25	-10.3043	5.28949e-22	9.58908e-19	-0.357468	0.593461	0.649423	-0.0559619	0
cg27645294		-10.3065	5.48736e-22	9.92317e-19	-0.620489	0.813355	0.866413	-0.0530584	1
cg15823502		-10.2991	5.51514e-22	9.94879e-19	-0.336506	0.313977	0.368092	-0.0541154	0
cg11924019	CYP1A1	-10.2891	5.97714e-22	1.07556e-18	-0.302717	0.360777	0.412318	-0.0515403	0
cg00186462	GPR128	-10.2898	6.11696e-22	1.09422e-18	-0.62235	0.654864	0.747933	-0.093069	0
cg03295928	RTKN	-10.2861	6.12574e-22	1.09422e-18	-0.541073	0.112507	0.156484	-0.0439776	0
cg25837277	PNMAL2	-10.2866	6.09765e-22	1.09422e-18	-0.194201	0.546728	0.579575	-0.0328465	0
cg11206167		-10.2748	6.72396e-22	1.19815e-18	-0.540734	0.593372	0.68181	-0.0884376	0
cg01885869	ZNF497	-10.2668	7.14561e-22	1.27018e-18	-0.410875	0.285843	0.35124	-0.0653975	0
cg16035729		-10.2645	7.27888e-22	1.29073e-18	-0.287373	0.431157	0.474232	-0.0430752	0
cg21043657	SYT10	-10.2601	7.54448e-22	1.33459e-18	-0.522693	0.529216	0.613918	-0.0847021	0
cg04322572		-10.248	8.31204e-22	1.46682e-18	-0.473361	0.382252	0.458898	-0.0766466	0
cg14552982	EXOSC2	-10.2421	8.94068e-22	1.57395e-18	-0.639159	0.351094	0.449949	-0.0988543	0
cg02943294		-10.2383	8.98238e-22	1.57749e-18	-0.470883	0.459856	0.540137	-0.0802816	0
cg09468051		-10.2377	9.02481e-22	1.58114e-18	-0.234894	0.388142	0.423898	-0.0357554	0
cg27532360	ITGA2B	-10.2352	9.20904e-22	1.60956e-18	-0.308085	0.31049	0.352953	-0.0424625	0
cg00689340	RTKN	-10.2235	1.01132e-21	1.76336e-18	-0.279831	0.38378	0.429703	-0.0459223	0
cg15150659	SCN4B	-10.2204	1.03677e-21	1.80344e-18	-0.361853	0.690938	0.737335	-0.0463972	0
cg01066680		-10.2162	1.07236e-21	1.86091e-18	-0.313151	0.547202	0.599565	-0.0523634	0
cg10882226		-10.2061	1.16271e-21	2.01293e-18	-0.200977	0.434117	0.467012	-0.0328948	0
cg03885332	CD151	-10.2056	1.16669e-21	2.01504e-18	-0.300813	0.543741	0.592097	-0.048356	0
cg19727499	PPFIA3	-10.205	1.1726e-21	2.02047e-18	-0.246074	0.477107	0.519089	-0.0419825	0
cg24755137		-10.2078	1.19502e-21	2.05426e-18	-0.689142	0.168323	0.239825	-0.0715025	0
cg06165179	CDK13	-10.1985	1.2356e-21	2.11902e-18	-0.370018	0.0573285	0.0711541	-0.0138255	0
cg06247012	FBXO17	-10.1974	1.24629e-21	2.13235e-18	-0.353235	0.595701	0.650132	-0.0544311	0
cg05612094	MIS18BP1	-10.1745	1.49683e-21	2.55503e-18	-0.330674	0.284046	0.33109	-0.0470442	0
cg20972255		-10.1736	1.50713e-21	2.56662e-18	-0.430798	0.42137	0.49409	-0.0727196	0
cg05946623	CDH8	-10.1703	1.54757e-21	2.62936e-18	-0.32135	0.443573	0.494807	-0.0512345	0
cg24158363	GRB2	-10.1617	1.65804e-21	2.81051e-18	-0.311879	0.143735	0.169791	-0.0260566	1
cg09208209	CRISP1	-10.158	1.70667e-21	2.88625e-18	-0.382031	0.481017	0.549675	-0.0686585	1
cg24790788	PLOD2	-10.1552	1.7451e-21	2.94443e-18	-0.499824	0.440662	0.525455	-0.0847927	0
cg06200514	NLRP14	10.1525	1.82514e-21	3.07238e-18	0.57168	0.824742	0.767084	0.0576579	0
cg26307581		-10.1356	2.04152e-21	3.42872e-18	-0.237068	0.547632	0.588532	-0.0408995	0
cg20290479		-10.1342	2.06389e-21	3.45834e-18	-0.309329	0.684023	0.72631	-0.0422866	1
cg07534945	NAT16	-10.1301	2.13296e-21	3.56591e-18	-0.336093	0.562247	0.61829	-0.0560428	0
cg19742916		-10.1269	2.18708e-21	3.64803e-18	-0.253356	0.496428	0.53627	-0.0398419	0
cg02891686	SOD3	-10.1315	2.21298e-21	3.68283e-18	-0.702916	0.142087	0.19945	-0.0573631	0
cg10292832	HMGN2	-10.1251	2.21825e-21	3.68321e-18	-0.333034	0.155863	0.18709	-0.0312278	0
cg05498726	CLDN5	-10.1239	2.24089e-21	3.71236e-18	-0.271249	0.484957	0.527711	-0.0427538	0
cg22549041	CYP1A1	-10.1298	2.30163e-21	3.80436e-18	-0.837986	0.302553	0.435983	-0.13343	0
cg12682589	ABHD2	10.1161	2.38466e-21	3.9327e-18	0.47193	0.681834	0.610003	0.0718312	1
cg14815891	FRG1B	-10.1309	2.40187e-21	3.95217e-18	-1.36185	0.0910871	0.185562	-0.0944746	0
cg06283493	SOX2OT	-10.1107	2.48865e-21	4.0766e-18	-0.464556	0.185637	0.234078	-0.048441	0
cg18222769	PRSS56	-10.1109	2.48426e-21	4.0766e-18	-0.34802	0.543576	0.59912	-0.0555442	0
cg06778954		-10.109	2.52365e-21	4.12468e-18	-0.521953	0.57471	0.653271	-0.0785603	0
cg24306335	C15orf40	-10.1089	2.53116e-21	4.12772e-18	-0.540347	0.118401	0.159006	-0.0406049	0
cg20889395	WFIKKN2	-10.1065	2.57213e-21	4.18519e-18	-0.331085	0.602315	0.653351	-0.0510361	0
cg23531257	DUOX1	-10.0953	2.81181e-21	4.565e-18	-0.318883	0.676263	0.721786	-0.0455226	0
cg23904161		-10.1006	2.88099e-21	4.66695e-18	-0.784759	0.112678	0.179413	-0.0667354	0
cg17188169	DDX43	-10.097	2.89958e-21	4.68668e-18	-0.669401	0.607328	0.70049	-0.0931622	0
cg14951955	ATG5	-10.0911	2.90761e-21	4.68929e-18	-0.404494	0.63994	0.700221	-0.0602814	0
cg04527641		-10.0859	3.03113e-21	4.87772e-18	-0.309866	0.386006	0.437086	-0.0510805	0
cg02991085	NCRNA00028	-10.1004	3.05204e-21	4.90058e-18	-1.28508	0.099908	0.192712	-0.0928036	0
cg12069185		-10.0791	3.20029e-21	5.12735e-18	-0.357432	0.544102	0.599047	-0.0549445	0
cg26533311		-10.0772	3.29615e-21	5.26937e-18	-0.599909	0.320226	0.40713	-0.0869033	0
cg05593775	PDZD7	-10.07	3.43849e-21	5.48492e-18	-0.439157	0.311444	0.378476	-0.0670328	0
cg24319022	CLEC5A	10.0654	3.56748e-21	5.67828e-18	0.292145	0.656779	0.611458	0.0453202	0
cg08888354	ZNF570	-10.0636	3.61809e-21	5.74633e-18	-0.322617	0.466775	0.523465	-0.0566901	0
cg25985959		-10.0586	3.76419e-21	5.96539e-18	-0.384239	0.777592	0.822193	-0.0446015	0
cg14585353	ZPBP2	-10.0557	3.85305e-21	6.09299e-18	-0.245976	0.8012	0.826805	-0.025605	0
cg25259944	TMEM232	-10.0569	3.9563e-21	6.24275e-18	-0.682894	0.264205	0.350124	-0.0859185	0
cg09089451	KRBA1	-10.0523	3.98705e-21	6.27771e-18	-0.494925	0.804216	0.851478	-0.0472624	0
cg21587238		-10.0628	4.00821e-21	6.29747e-18	-0.935394	0.095019	0.16154	-0.0665209	0
cg06344365		10.0425	4.27671e-21	6.7049e-18	0.308291	0.773594	0.736661	0.0369331	1
cg25453677		-10.0375	4.45052e-21	6.96246e-18	-0.401067	0.584384	0.649011	-0.0646275	0
cg13324107	NGRN	-10.0356	4.51789e-21	7.05275e-18	-0.375246	0.177539	0.21798	-0.0404406	0
cg19669044	MOS	-10.0329	4.61552e-21	7.18978e-18	-0.36062	0.293452	0.344355	-0.0509028	0
cg00937681		-10.0287	4.77248e-21	7.41848e-18	-0.399787	0.435782	0.507037	-0.0712555	0
cg07624705	NDUFA13	-10.0281	4.79476e-21	7.43729e-18	-0.23119	0.509392	0.550902	-0.0415099	0
cg09404617		-10.021	5.07256e-21	7.85152e-18	-0.370977	0.254497	0.303435	-0.0489379	1
cg21408915		-10.0078	5.63163e-21	8.69844e-18	-0.248468	0.420736	0.465407	-0.0446717	0
cg17659920	C19orf46	-9.99399	6.28164e-21	9.68196e-18	-0.293427	0.623291	0.668687	-0.0453964	0
cg09513416		9.97756	7.15273e-21	1.0983e-17	0.395904	0.637219	0.576884	0.0603344	0
cg18608609	MSH2	-9.97751	7.15583e-21	1.0983e-17	-0.285267	0.792092	0.821379	-0.0292867	0
cg04589210		-9.97524	7.28547e-21	1.11585e-17	-0.264719	0.428401	0.47335	-0.044949	0
cg20617917	TNK1	-9.95958	8.24422e-21	1.26006e-17	-0.228593	0.658355	0.692717	-0.0343619	0
cg09886641	MIR548H4	-9.95729	8.39463e-21	1.28037e-17	-0.37761	0.60478	0.667177	-0.0623962	0
cg14585415	PDZD7	-9.95416	8.60454e-21	1.30965e-17	-0.220636	0.553347	0.588299	-0.034952	0
cg03080147	MTMR7	-9.95297	8.6861e-21	1.31931e-17	-0.214512	0.505013	0.540419	-0.0354061	0
cg14785609		-9.94938	8.93536e-21	1.35436e-17	-0.369851	0.170553	0.2059	-0.0353475	1
cg12001120	WNT10A	-9.94438	9.29478e-21	1.40592e-17	-0.454083	0.379138	0.452914	-0.0737761	0
cg19515245		-9.93954	9.67433e-21	1.46031e-17	-0.513255	0.0889507	0.117924	-0.0289731	0
cg20075683	CCNI2	-9.93662	9.88094e-21	1.48842e-17	-0.224545	0.360075	0.394779	-0.0347042	0
cg22743002		-9.93381	1.01029e-20	1.51872e-17	-0.272038	0.384481	0.428322	-0.0438404	0
cg04876424	RBM24	-9.91812	1.14321e-20	1.71501e-17	-0.25041	0.33994	0.377536	-0.0375963	0
cg27446137		-9.91474	1.174e-20	1.75758e-17	-0.424783	0.361012	0.430038	-0.0690268	0
cg20966009	C1orf61	-9.91422	1.17884e-20	1.76122e-17	-0.266348	0.535782	0.579408	-0.0436268	0
cg27102629		-9.91225	1.19724e-20	1.78507e-17	-0.297479	0.485042	0.534982	-0.0499399	0
cg06180356	PLOD2	-9.9042	1.27835e-20	1.90211e-17	-0.543157	0.181565	0.237733	-0.0561681	0
cg12444861	PLAGL1	-9.90343	1.28334e-20	1.90565e-17	-0.240563	0.455839	0.495627	-0.0397883	0
cg13822256	NEFL	-9.89939	1.32482e-20	1.96327e-17	-0.373732	0.574952	0.634147	-0.0591946	0
cg21139325	HLA-DQB2	-9.8921	1.40293e-20	2.07481e-17	-0.502982	0.613799	0.687604	-0.0738045	0
cg10597099	TMEM232	-9.89692	1.42093e-20	2.09718e-17	-0.717846	0.378185	0.486824	-0.108639	0
cg01721149	C1orf61	-9.89023	1.42735e-20	2.10241e-17	-0.521642	0.551285	0.635034	-0.0837491	0
cg07698075	STX1B	-9.88344	1.50179e-20	2.20761e-17	-0.352129	0.731564	0.774926	-0.0433628	0
cg07779699	FAM71E2	-9.87808	1.56643e-20	2.29801e-17	-0.258535	0.669633	0.708132	-0.0384995	0
cg00425710	MT1A	-9.87657	1.58511e-20	2.32075e-17	-0.264769	0.437576	0.482994	-0.0454175	0
cg13142134		-9.87434	1.63356e-20	2.3869e-17	-0.575524	0.386459	0.484417	-0.0979579	0
cg14916924	LMX1B	-9.87009	1.66792e-20	2.43224e-17	-0.310945	0.372147	0.420753	-0.0486061	0
cg04663194	ACTN3	-9.85728	1.84444e-20	2.6843e-17	-0.244154	0.579816	0.616888	-0.0370717	0
cg18685071		-9.85035	1.94752e-20	2.82868e-17	-0.199315	0.507863	0.541051	-0.0331883	0
cg27005421	SLC26A5	-9.84972	1.95713e-20	2.83699e-17	-0.394708	0.740946	0.788302	-0.0473564	0
cg00197058	TBX4	-9.84403	2.04645e-20	2.96059e-17	-0.251967	0.302591	0.336379	-0.0337884	0
cg01750170		-9.84191	2.08078e-20	2.99838e-17	-0.488784	0.505273	0.585263	-0.0799897	0
cg05989533		-9.84246	2.07793e-20	2.99838e-17	-0.540365	0.154604	0.209589	-0.0549848	0
cg19731612	NSD1	-9.84091	2.09717e-20	3.01012e-17	-0.384224	0.335123	0.393234	-0.0581116	0
cg22970003	PTPRN2	9.8431	2.09411e-20	3.01012e-17	0.591117	0.220686	0.161583	0.0591034	0
cg02108825		-9.83246	2.24083e-20	3.21002e-17	-0.24064	0.45505	0.495885	-0.0408358	0
cg20742366	KREMEN1	-9.83201	2.24869e-20	3.21497e-17	-0.273036	0.0846587	0.0993788	-0.0147201	0
cg24933709		-9.8312	2.26292e-20	3.229e-17	-0.519575	0.186792	0.239032	-0.0522395	0
cg19774236	GUCY2D	-9.82589	2.35916e-20	3.35976e-17	-0.29356	0.687256	0.728118	-0.0408622	0
cg27456012	HSF4	-9.82165	2.43881e-20	3.46644e-17	-0.238474	0.640206	0.677334	-0.0371284	0
cg09071762	DPPA5	-9.82296	2.4481e-20	3.47288e-17	-0.554989	0.630386	0.713709	-0.0833229	0
cg13647973		-9.81234	2.6233e-20	3.71421e-17	-0.39252	0.51361	0.578849	-0.0652391	0
cg05475702	FAM41C	-9.80865	2.7002e-20	3.8157e-17	-0.293567	0.677262	0.717782	-0.0405194	0
cg04981619		-9.79455	3.01509e-20	4.24724e-17	-0.373432	0.339523	0.401064	-0.0615407	0
cg10572344		-9.79421	3.02302e-20	4.24724e-17	-0.241686	0.395686	0.433984	-0.0382983	0
cg26095395		9.79433	3.02027e-20	4.24724e-17	0.447818	0.590926	0.516556	0.0743703	0
cg13161901	CDH20	-9.79357	3.03826e-20	4.26044e-17	-0.283297	0.495952	0.544416	-0.0484634	0
cg00695387		-9.79074	3.10634e-20	4.34757e-17	-0.247244	0.404903	0.447379	-0.0424755	0
cg07223180	CRYL1	-9.78588	3.22647e-20	4.50706e-17	-0.328787	0.26846	0.311881	-0.0434208	0
cg18517222		-9.78813	3.25106e-20	4.53275e-17	-0.589564	0.693527	0.771104	-0.0775775	0
cg23366521	PRSS56	-9.7839	3.27693e-20	4.56012e-17	-0.251661	0.405193	0.444523	-0.0393305	0
cg10404856		-9.78173	3.33302e-20	4.62936e-17	-0.255787	0.58348	0.626184	-0.0427036	0
cg01057635		-9.77897	3.40566e-20	4.71597e-17	-0.193401	0.466995	0.499766	-0.0327713	0
cg06343774	MT1A	-9.77887	3.40829e-20	4.71597e-17	-0.323281	0.386899	0.441255	-0.0543567	0
cg04149015	PRSS36	-9.77534	3.50349e-20	4.83853e-17	-0.320881	0.420856	0.473799	-0.0529429	0
cg01595870	PLAGL1	-9.77134	3.61479e-20	4.98283e-17	-0.314317	0.571631	0.621444	-0.0498132	0
cg12195441		-9.7691	3.6784e-20	5.06096e-17	-0.51211	0.231989	0.300364	-0.0683746	0
cg08374499	SLC17A7	-9.76881	3.68699e-20	5.06324e-17	-0.355342	0.501123	0.563449	-0.0623258	0
cg19510698	ALDH1A3	-9.76755	3.72345e-20	5.10371e-17	-0.375536	0.457758	0.518231	-0.060473	0
cg06744472	GFY	-9.76623	3.76201e-20	5.14692e-17	-0.227533	0.398114	0.433692	-0.0355784	0
cg25472530	PRDM9	-9.76995	3.77335e-20	5.15278e-17	-0.647234	0.351671	0.449834	-0.0981634	0
cg08578641	C9orf25	-9.76469	3.80737e-20	5.18954e-17	-0.43394	0.741479	0.791968	-0.0504887	0
cg16931657	C15orf40	-9.76397	3.82897e-20	5.20926e-17	-0.506745	0.177181	0.231464	-0.0542833	0
cg11499699	SPHK1	-9.76246	3.87434e-20	5.26118e-17	-0.293973	0.676802	0.718004	-0.0412015	0
cg06493166	PLAGL1	-9.75859	3.99295e-20	5.41219e-17	-0.315078	0.209541	0.245462	-0.0359207	0
cg14912575	C14orf162	-9.7449	4.443e-20	6.01106e-17	-0.269408	0.302274	0.342714	-0.0404403	0
cg11001769	TMEM30B	-9.73852	4.66993e-20	6.3064e-17	-0.37531	0.588099	0.648558	-0.060459	0
cg13839439		-9.7377	4.6996e-20	6.33476e-17	-0.276558	0.535459	0.582643	-0.0471838	0
cg06281680		-9.73228	4.90254e-20	6.59614e-17	-0.36175	0.239985	0.286357	-0.0463725	0
cg22321036		-9.72903	5.02824e-20	6.75282e-17	-0.432417	0.561674	0.630232	-0.0685578	0
cg27057652	PXDNL	-9.73338	5.10314e-20	6.84084e-17	-0.629174	0.781154	0.848699	-0.0675442	0
cg14576824	RPS6KC1	-9.71845	5.46031e-20	7.30622e-17	-0.401302	0.371392	0.436195	-0.0648032	0
cg02908189	ZNF16	-9.71526	5.59728e-20	7.47581e-17	-0.240891	0.0279112	0.0327164	-0.00480516	0
cg19377812	TSGA13	-9.70882	5.88492e-20	7.84564e-17	-0.38255	0.108792	0.134339	-0.025547	0
cg05852786		-9.70256	6.17908e-20	8.2228e-17	-0.442405	0.742655	0.794061	-0.0514058	0
cg06876964	PXDNL	-9.69851	6.46996e-20	8.59424e-17	-0.54633	0.723969	0.794493	-0.0705241	0
cg01550017		-9.69503	6.63993e-20	8.804e-17	-0.522034	0.769076	0.825151	-0.056075	0
cg07456490		-9.6867	6.99e-20	9.25138e-17	-0.444597	0.737569	0.792995	-0.0554259	0
cg27037608	TMEM232	-9.68312	7.18709e-20	9.49503e-17	-0.482185	0.304923	0.375835	-0.0709113	0
cg16679093	LOC400931	-9.67565	7.61625e-20	1.00438e-16	-0.300509	0.544267	0.59372	-0.0494536	0
cg23008871		-9.66173	8.48812e-20	1.11734e-16	-0.463421	0.0584955	0.0786804	-0.0201849	0
cg26033710	TACR1	-9.65229	9.13057e-20	1.19975e-16	-0.257878	0.400618	0.441018	-0.0403999	0
cg25686087	SIX5	-9.64903	9.36406e-20	1.22822e-16	-0.400978	0.583477	0.65212	-0.068643	0
cg25439374	CACYBP	-9.64595	9.59046e-20	1.25566e-16	-0.390718	0.391158	0.455655	-0.0644966	1
cg13859511	WNT10A	-9.64348	9.77581e-20	1.27764e-16	-0.34764	0.712867	0.758063	-0.0451961	0
cg12673429	FAM38B	-9.64175	9.90767e-20	1.29256e-16	-0.331809	0.264719	0.305652	-0.0409324	0
cg02049180	NTRK1	-9.63973	1.0064e-19	1.31062e-16	-0.288558	0.559216	0.604333	-0.0451173	0
cg24364827	BOLA1	-9.63714	1.02685e-19	1.33487e-16	-0.308108	0.179373	0.210778	-0.0314051	0
cg16615454	ACCN2	-9.63119	1.07525e-19	1.39531e-16	-0.497753	0.475778	0.556843	-0.0810647	0
cg22857963	GLI4	9.63069	1.13501e-19	1.47024e-16	0.728643	0.31073	0.223921	0.0868091	0
cg03450275		-9.62313	1.14455e-19	1.47998e-16	-0.383659	0.200548	0.240327	-0.039779	0
cg23862562	NFIX	-9.61209	1.24669e-19	1.6092e-16	-0.336828	0.249899	0.297892	-0.0479936	0
cg15065854	CFD	9.61108	1.25646e-19	1.61895e-16	0.313283	0.435243	0.382801	0.0524426	0
cg21959887		9.60737	1.29301e-19	1.66312e-16	0.272479	0.515136	0.466847	0.0482884	0
cg24299813	TMEM109	9.59849	1.3849e-19	1.77817e-16	0.286647	0.572275	0.525312	0.0469629	1
cg07689880		-9.59743	1.39635e-19	1.78973e-16	-0.348226	0.79061	0.82663	-0.0360202	0
cg22902089	CREB3L1	-9.59463	1.42691e-19	1.8257e-16	-0.226612	0.510293	0.549509	-0.0392162	0
cg01652244	DPPA5	-9.6003	1.46296e-19	1.86855e-16	-0.75616	0.755482	0.840503	-0.0850209	0
cg12550731	C1orf21	-9.58625	1.52231e-19	1.94096e-16	-0.33188	0.599634	0.652422	-0.0527879	0
cg13693646		-9.58683	1.54614e-19	1.96791e-16	-0.568719	0.611392	0.699559	-0.0881663	0
cg02359712		-9.58249	1.56726e-19	1.99132e-16	-0.381645	0.426521	0.488158	-0.0616377	0
cg22535729	RP1	-9.58646	1.58213e-19	2.00672e-16	-0.598861	0.788801	0.845913	-0.0571117	0
cg18163683		-9.58366	1.60245e-19	2.02898e-16	-0.619181	0.541626	0.6386	-0.0969738	0
cg18786782		-9.57754	1.6283e-19	2.05814e-16	-0.341228	0.553816	0.611945	-0.0581291	0
cg00718036	SGMS2	-9.57804	1.63264e-19	2.06006e-16	-0.52113	0.67502	0.746285	-0.071265	0
cg11345143	CRYL1	-9.57623	1.64478e-19	2.0718e-16	-0.229684	0.420587	0.458316	-0.0377285	0
cg03168896		-9.57359	1.67867e-19	2.11085e-16	-0.361873	0.251294	0.298456	-0.0471619	0
cg00099295	MKRN2	-9.56587	1.79153e-19	2.24889e-16	-0.539652	0.315651	0.397798	-0.0821471	0
cg02050426	CDH20	-9.55882	1.88137e-19	2.35762e-16	-0.436981	0.634397	0.695806	-0.0614092	0
cg25362652		-9.56407	1.88671e-19	2.36027e-16	-0.696323	0.246618	0.339477	-0.092859	0
cg15537254	NCRNA00028	-9.55187	1.98496e-19	2.47893e-16	-0.392504	0.244476	0.296574	-0.0520974	0
cg06717221	ATP8B3	9.54036	2.16914e-19	2.70432e-16	0.439964	0.659634	0.586679	0.072955	0
cg14095959		-9.53936	2.18591e-19	2.71596e-16	-0.276748	0.243912	0.280085	-0.0361727	0
cg14477584	MESP1	-9.53957	2.18237e-19	2.71596e-16	-0.404482	0.148675	0.184277	-0.0356018	0
cg24613050		-9.53434	2.27196e-19	2.81808e-16	-0.419858	0.223003	0.272301	-0.0492974	0
cg15180656	SCN1B	-9.53291	2.2972e-19	2.84456e-16	-0.281882	0.402714	0.448023	-0.0453091	0
cg27203961		9.52655	2.41238e-19	2.98213e-16	0.355891	0.770395	0.723107	0.0472881	0
cg18745424	GPR128	-9.51747	2.58711e-19	3.19273e-16	-0.379578	0.673872	0.727773	-0.0539005	0
cg13792913		-9.5136	2.66524e-19	3.28359e-16	-0.298136	0.619781	0.664816	-0.0450348	0
cg07447742	MLNR	-9.51245	2.68893e-19	3.30721e-16	-0.444093	0.203352	0.252492	-0.0491405	0
cg19398269		-9.50821	2.77816e-19	3.41121e-16	-0.384117	0.398251	0.463048	-0.064797	0
cg17987384	FLJ40504	-9.50751	2.79305e-19	3.42374e-16	-0.264302	0.517243	0.560818	-0.0435758	0
cg09240693		-9.50234	2.90639e-19	3.55671e-16	-0.343974	0.493504	0.5536	-0.0600964	0
cg00929523		-9.50167	2.92139e-19	3.56908e-16	-0.485572	0.125672	0.165741	-0.0400692	0
cg02725313	REM1	-9.50103	2.9357e-19	3.58058e-16	-0.249639	0.344065	0.38399	-0.0399245	0
cg22282414	GFPT2	-9.48848	3.23297e-19	3.93657e-16	-0.346583	0.29075	0.337179	-0.0464286	0
cg02207554	SHISA6	-9.48785	3.24867e-19	3.94911e-16	-0.237234	0.568703	0.606244	-0.0375411	0
cg24213669		-9.48182	3.43096e-19	4.16378e-16	-0.538284	0.424481	0.514752	-0.0902714	0
cg03804621	FAM24B	-9.48002	3.44982e-19	4.17972e-16	-0.379525	0.578573	0.640593	-0.0620199	0
cg26153054		-9.47696	3.53172e-19	4.27187e-16	-0.483217	0.322505	0.397022	-0.0745174	0
cg09796583	CDH23	-9.47251	3.65461e-19	4.41321e-16	-0.305372	0.164815	0.193533	-0.0287188	0
cg05701235	HPN	-9.4726	3.69758e-19	4.45733e-16	-0.532867	0.0864612	0.111341	-0.0248794	0
cg15193133		-9.47078	3.70335e-19	4.45733e-16	-0.315778	0.610605	0.6633	-0.0526951	0
cg01815150	SENP2	-9.46961	3.73681e-19	4.4902e-16	-0.271556	0.247967	0.283152	-0.0351841	0
cg01090821		-9.46342	3.91855e-19	4.70085e-16	-0.252985	0.469736	0.512247	-0.0425116	0
cg24406754	C12orf56	-9.45913	4.07856e-19	4.88479e-16	-0.456814	0.819618	0.86045	-0.0408329	0
cg23050969	ATP6V1B1	-9.45619	4.14168e-19	4.95227e-16	-0.234668	0.476176	0.517361	-0.0411846	0
cg17835678	HLA-L	-9.45539	4.16723e-19	4.97467e-16	-0.250301	0.462899	0.504091	-0.0411929	0
cg02894373	NAT16	-9.45423	4.20434e-19	5.01079e-16	-0.344599	0.72827	0.77066	-0.0423898	0
cg10742957	FBXO17	-9.45188	4.28068e-19	5.09346e-16	-0.410228	0.187781	0.234793	-0.0470124	0
cg00760646	ZMYND15	-9.45089	4.31329e-19	5.12391e-16	-0.299779	0.614164	0.659163	-0.0449992	0
cg21308612	MESP2	-9.45019	4.33677e-19	5.14345e-16	-0.29664	0.495417	0.541716	-0.0462996	0
cg24395963	NOL3	-9.4423	4.60696e-19	5.45504e-16	-0.263628	0.444807	0.492904	-0.0480968	0
cg06301726	MTHFSD	-9.43954	4.70535e-19	5.56252e-16	-0.4287	0.543218	0.613472	-0.0702542	0
cg22890159	BHMG1	-9.43888	4.7289e-19	5.58133e-16	-0.244165	0.402007	0.44041	-0.0384029	0
cg15043318		-9.43837	4.7475e-19	5.59425e-16	-0.421987	0.706279	0.760754	-0.0544753	0
cg14671222	KRBA1	-9.43816	4.75518e-19	5.59428e-16	-0.403951	0.243124	0.297311	-0.0541862	0
cg04797061	PRSS36	-9.43607	4.83199e-19	5.6755e-16	-0.446277	0.259217	0.317446	-0.0582291	0
cg01001533		-9.42738	5.16436e-19	6.05615e-16	-0.259703	0.330073	0.369928	-0.0398548	0
cg15739658	LINC00359	9.42504	5.25731e-19	6.15527e-16	0.266965	0.83107	0.804992	0.0260774	1
cg03731078	FIGNL1	-9.43242	5.30715e-19	6.20368e-16	-0.715979	0.0506962	0.0795338	-0.0288375	0
cg15166296	MYF6	-9.41818	5.5406e-19	6.46622e-16	-0.334073	0.570692	0.621677	-0.0509852	0
cg07457305		-9.41732	5.57747e-19	6.49887e-16	-0.356099	0.750952	0.791544	-0.0405918	0
cg04478991	OSTalpha	-9.41634	5.61917e-19	6.53703e-16	-0.302103	0.480603	0.530898	-0.0502958	0
cg11233113	NFIX	-9.41457	5.69592e-19	6.61579e-16	-0.436	0.209993	0.266528	-0.0565354	0
cg10690919	WFIKKN2	-9.40706	6.03222e-19	6.99528e-16	-0.369083	0.480502	0.541376	-0.0608733	0
cg23230486	GPR3	-9.39894	6.41818e-19	7.43106e-16	-0.314418	0.13785	0.165155	-0.0273048	0
cg00218103		-9.39673	6.52757e-19	7.54576e-16	-0.381028	0.128973	0.160185	-0.0312121	0
cg08519728	SLC24A4	-9.39491	6.61891e-19	7.63925e-16	-0.350709	0.239463	0.285874	-0.0464112	0
cg04704219	NTRK1	-9.38963	6.89145e-19	7.94127e-16	-0.254386	0.689994	0.723861	-0.0338661	0
cg27532171		-9.38703	7.02919e-19	8.08723e-16	-0.205277	0.400695	0.433144	-0.0324486	0
cg09285095	LOC100271722	-9.38472	7.15436e-19	8.21831e-16	-0.277304	0.275771	0.315926	-0.0401552	0
cg12792250		-9.38209	7.29945e-19	8.3718e-16	-0.401348	0.0691133	0.0883788	-0.0192655	0
cg24717799	C15orf40	-9.37845	7.50514e-19	8.59422e-16	-0.390399	0.173696	0.212438	-0.0387417	0
cg07218647		-9.37602	7.64532e-19	8.74104e-16	-0.27476	0.329029	0.370331	-0.0413024	0
cg10251594		-9.3746	7.72829e-19	8.8221e-16	-0.307882	0.647097	0.695187	-0.04809	0
cg16143502	DDX43	-9.37616	7.82205e-19	8.90131e-16	-0.571379	0.690058	0.761953	-0.0718945	0
cg17330048	RASGRF2	-9.37313	7.81547e-19	8.90131e-16	-0.248868	0.373226	0.411728	-0.0385022	0
cg01667892	PRDM9	-9.37201	7.9606e-19	9.04489e-16	-0.528411	0.522631	0.607722	-0.085091	0
cg06844930	ANKRD50	-9.37012	7.99741e-19	9.07261e-16	-0.376649	0.120557	0.147851	-0.0272934	0
cg21207436	C14orf115	-9.36859	8.09115e-19	9.16472e-16	-0.297062	0.67684	0.719675	-0.0428354	0
cg13806489	MKX	-9.36452	8.34616e-19	9.43893e-16	-0.322562	0.586864	0.63982	-0.0529566	0
cg24985030	SYCP1	-9.36161	8.53302e-19	9.63533e-16	-0.29053	0.32421	0.367446	-0.0432359	0
cg08983248	NKX2-4	-9.35076	9.26832e-19	1.04495e-15	-0.452538	0.118677	0.151569	-0.0328918	0
cg15620114	SLC16A12	-9.34031	1.01177e-18	1.13895e-15	-0.512362	0.664948	0.734658	-0.0697106	0
cg09586459	BCL2L10	-9.33491	1.08932e-18	1.22436e-15	-0.532234	0.0278267	0.0405776	-0.0127509	0
cg00594854		-9.32884	1.09503e-18	1.22889e-15	-0.395747	0.433532	0.501199	-0.0676678	0
cg09293391	PLAGL1	-9.32734	1.10765e-18	1.24114e-15	-0.259458	0.495274	0.535812	-0.040538	0
cg14870223	WDR48	-9.32712	1.10948e-18	1.24129e-15	-0.340595	0.532824	0.587225	-0.0544015	0
cg27541317	BOLA1	-9.32381	1.13777e-18	1.271e-15	-0.396312	0.164384	0.205766	-0.041382	0
cg22160472		-9.3121	1.24361e-18	1.38711e-15	-0.385426	0.152125	0.184512	-0.0323879	0
cg04487479	COL9A1	-9.31137	1.25058e-18	1.39258e-15	-0.363657	0.34356	0.400287	-0.0567273	0
cg15879720	NCS1	-9.31118	1.25233e-18	1.39258e-15	-0.253274	0.499389	0.541628	-0.0422391	0
cg22171758		-9.31069	1.25704e-18	1.39569e-15	-0.336663	0.680248	0.730635	-0.0503867	0
cg14991561	AKR7A2	9.30454	1.31715e-18	1.46022e-15	0.267529	0.773647	0.740893	0.032754	1
cg06644124	ZNF281	-9.29865	1.37731e-18	1.5246e-15	-0.237398	0.323638	0.359641	-0.0360036	0
cg25257677	SLC39A14	-9.29035	1.47441e-18	1.62961e-15	-0.524443	0.201153	0.26189	-0.0607376	0
cg05833851	CLYBL	-9.286	1.51608e-18	1.67315e-15	-0.357341	0.821741	0.855496	-0.0337551	0
cg14611683	EIF2B3	-9.28411	1.53795e-18	1.69471e-15	-0.304279	0.289092	0.332486	-0.0433934	0
cg02849309	PLAGL1	-9.28264	1.55516e-18	1.7111e-15	-0.276309	0.610987	0.654253	-0.0432663	0
cg20595752	TEAD3	-9.27734	1.619e-18	1.77866e-15	-0.366026	0.243019	0.285081	-0.0420614	0
cg25910261	PTPRN2	9.27591	1.71647e-18	1.88291e-15	0.705695	0.217721	0.148326	0.0693952	0
cg11429111		-9.26931	1.72053e-18	1.88454e-15	-0.389607	0.588925	0.650083	-0.0611584	0
cg18449516		-9.26832	1.73343e-18	1.89583e-15	-0.279801	0.461479	0.505821	-0.0443415	0
cg04120272	FBXO47	-9.25138	2.00405e-18	2.18525e-15	-0.573603	0.209757	0.280436	-0.0706794	0
cg19544707		-9.25055	2.00178e-18	2.18525e-15	-0.541742	0.202882	0.264925	-0.062043	0
cg08124399	DDX43	-9.25434	2.03362e-18	2.2142e-15	-0.713013	0.645129	0.742784	-0.0976549	1
cg06534901	PXDNL	-9.25248	2.03878e-18	2.21651e-15	-0.608225	0.780377	0.844237	-0.0638605	0
cg02960125	ZNF648	-9.24863	2.04698e-18	2.22212e-15	-0.489319	0.815999	0.858301	-0.0423013	0
cg16134607	ZC3H10	-9.24588	2.0544e-18	2.22686e-15	-0.318574	0.0599302	0.0726145	-0.0126844	1
cg16530382	FBXO47	-9.24939	2.05875e-18	2.22827e-15	-0.617384	0.143065	0.201675	-0.0586102	0
cg23841983	KIF4B	-9.24126	2.12754e-18	2.29931e-15	-0.15605	0.439564	0.467271	-0.0277071	0
cg23261715		-9.23744	2.18981e-18	2.36312e-15	-0.224273	0.489002	0.527253	-0.0382514	0
cg08337341		-9.23617	2.21097e-18	2.38058e-15	-0.432846	0.515793	0.584879	-0.0690864	0
cg15486454	BFSP2	-9.23608	2.2125e-18	2.38058e-15	-0.331852	0.531038	0.58478	-0.0537417	0
cg06736663	WNT10A	-9.23124	2.29491e-18	2.46561e-15	-0.264964	0.593289	0.640156	-0.0468668	0
cg09826056	GIPC2	-9.22809	2.35008e-18	2.52118e-15	-0.211205	0.290031	0.319646	-0.0296152	0
cg20388038	GNAL	-9.22102	2.47914e-18	2.65573e-15	-0.330589	0.603442	0.657002	-0.0535592	0
cg19292062	CSNK2A1	-9.22443	2.50289e-18	2.67726e-15	-0.57312	0.0547183	0.0749055	-0.0201871	0
cg21195491	C9orf98	-9.21898	2.51764e-18	2.68909e-15	-0.204859	0.567786	0.601675	-0.033889	0
cg18223453	TBX4	-9.22272	2.54886e-18	2.71847e-15	-0.65263	0.532019	0.630153	-0.098134	0
cg05672223		-9.21655	2.56422e-18	2.73086e-15	-0.277735	0.469664	0.521773	-0.0521097	0
cg22569496	CACNA1A	-9.21242	2.64532e-18	2.81314e-15	-0.464663	0.257947	0.319912	-0.0619652	0
cg01512026	GPR3	-9.20995	2.69512e-18	2.86192e-15	-0.384427	0.102405	0.127242	-0.0248373	0
cg07677843	SH2D5	-9.20916	2.71124e-18	2.87486e-15	-0.252379	0.709788	0.741287	-0.0314986	0
cg21268658	PTPRF	-9.20863	2.72215e-18	2.88225e-15	-0.267321	0.583277	0.629461	-0.0461833	0
cg17946588	TMEM232	-9.20437	2.82143e-18	2.98305e-15	-0.518575	0.228739	0.294467	-0.0657284	0
cg19444729	C9orf9	-9.1991	2.92494e-18	3.08802e-15	-0.178617	0.328743	0.356264	-0.0275204	0
cg03325667		-9.19816	2.98927e-18	3.14684e-15	-0.498736	0.0598549	0.078528	-0.0186731	0
cg03630821	A1BG	-9.20723	2.98777e-18	3.14684e-15	-0.960287	0.0792164	0.126625	-0.047409	0
cg18284022	EBF4	-9.19627	3.05356e-18	3.20989e-15	-0.562762	0.58662	0.672504	-0.0858846	0
cg13352096	KIFC3	-9.19221	3.08106e-18	3.23414e-15	-0.234621	0.473465	0.514769	-0.0413037	0
cg02282631		-9.19356	3.18393e-18	3.32778e-15	-0.690343	0.336331	0.44631	-0.109979	0
cg03905005	WFIKKN2	-9.18814	3.17703e-18	3.32778e-15	-0.232929	0.463499	0.502507	-0.0390084	0
cg09895030		-9.18793	3.1819e-18	3.32778e-15	-0.310093	0.453559	0.502208	-0.0486493	0
cg14878685	GRM5	-9.18441	3.29251e-18	3.43636e-15	-0.508946	0.569286	0.650827	-0.0815414	0
cg02400092	ZBTB44	-9.19094	3.32974e-18	3.47025e-15	-0.856658	0.120433	0.183677	-0.0632437	0
cg10714510	HLA-DQB2	-9.18395	3.34616e-18	3.4824e-15	-0.548056	0.734458	0.798419	-0.0639606	0
cg21434046		-9.17916	3.39938e-18	3.53275e-15	-0.182347	0.522511	0.553466	-0.0309548	0
cg05199755	EIF4A2	9.17736	3.44583e-18	3.57593e-15	0.36391	0.409243	0.352404	0.0568386	1
cg22416214	ELFN2	-9.1767	3.46291e-18	3.58856e-15	-0.248858	0.50131	0.543731	-0.0424208	0
cg02510471	HOXC11	-9.16824	3.69055e-18	3.81904e-15	-0.29598	0.0677179	0.0813541	-0.0136361	0
cg08034070		-9.16639	3.74227e-18	3.86709e-15	-0.45506	0.131799	0.166995	-0.0351964	0
cg12103742		-9.16509	3.77903e-18	3.89956e-15	-0.279864	0.547402	0.594135	-0.0467329	0
cg06482136	IKZF3	-9.16236	3.85753e-18	3.97495e-15	-0.423932	0.692518	0.752048	-0.0595298	0
cg03151810		9.17193	3.87609e-18	3.98845e-15	0.933058	0.163952	0.0973023	0.0666493	0
cg06520846	PPCS	-9.16123	3.89039e-18	3.99753e-15	-0.341199	0.102079	0.124997	-0.022918	0
cg15828296	ZNF337-AS1	9.15693	4.0185e-18	4.12337e-15	0.24208	0.719527	0.685617	0.0339105	1
cg26530345	SPEG	-9.15195	4.17181e-18	4.27467e-15	-0.321098	0.553853	0.605638	-0.0517843	0
cg02389942	OXCT1	-9.14784	4.30253e-18	4.40244e-15	-0.441506	0.202689	0.254897	-0.0522077	0
cg15655495		9.14699	4.33018e-18	4.41836e-15	0.289149	0.266208	0.231253	0.0349554	0
cg01185530	DNAJC3	-9.15174	4.32843e-18	4.41836e-15	-0.51449	0.0310235	0.0422665	-0.011243	1
cg14128068		-9.14361	4.44153e-18	4.52566e-15	-0.27521	0.725718	0.761652	-0.035934	0
cg18758664	MESP2	-9.1434	4.44844e-18	4.52639e-15	-0.214894	0.535815	0.57158	-0.0357657	0
cg18087477	SYCP1	-9.13875	4.60663e-18	4.68083e-15	-0.374365	0.368114	0.42717	-0.0590569	0
cg14654363		-9.13748	4.67636e-18	4.74508e-15	-0.499887	0.578142	0.658167	-0.0800251	0
cg20031364	SRCIN1	-9.12718	5.02493e-18	5.0917e-15	-0.337109	0.276715	0.319201	-0.0424859	0
cg02470045		9.12201	5.22368e-18	5.28576e-15	0.253172	0.316154	0.28067	0.0354833	0
cg16426670	EBF4	-9.12178	5.23258e-18	5.28744e-15	-0.387524	0.297548	0.353156	-0.0556076	0
cg20964304	PKNOX2	-9.121	5.26316e-18	5.30641e-15	-0.37082	0.294659	0.346474	-0.0518154	0
cg22429776	ST7L	-9.12094	5.26587e-18	5.30641e-15	-0.224872	0.0150354	0.0177843	-0.00274882	0
cg00463502	WFIKKN2	-9.12045	5.28502e-18	5.31837e-15	-0.204655	0.549619	0.583796	-0.0341774	0
cg22549797	CX3CL1	-9.11838	5.36765e-18	5.39409e-15	-0.224293	0.44513	0.482973	-0.0378428	0
cg13230424	SP6	-9.11769	5.39553e-18	5.41466e-15	-0.332988	0.330172	0.382678	-0.0525068	0
cg22799420	DIO3	-9.1174	5.40737e-18	5.4191e-15	-0.270992	0.392363	0.43576	-0.0433972	0
cg10571901		-9.11669	5.43632e-18	5.44065e-15	-0.300018	0.715914	0.756451	-0.0405379	0
cg17758363		-9.11583	5.47133e-18	5.46073e-15	-0.482392	0.19238	0.245256	-0.0528759	0
cg18498241		-9.11589	5.46893e-18	5.46073e-15	-0.376706	0.291088	0.347759	-0.0566712	0
cg15414745	DPPA5	-9.1166	5.59415e-18	5.57569e-15	-0.606994	0.420445	0.519853	-0.0994075	0
cg24601559		-9.11132	5.65955e-18	5.63319e-15	-0.339187	0.528182	0.585209	-0.0570276	0
cg23801021	PDE2A	-9.11192	5.70714e-18	5.67283e-15	-0.37968	0.0153521	0.0202509	-0.00489874	0
cg06396119		-9.10922	5.7496e-18	5.70395e-15	-0.450889	0.220483	0.269438	-0.048955	0
cg10776186	NUPL1	-9.10911	5.75406e-18	5.70395e-15	-0.352242	0.475614	0.535248	-0.059634	0
cg13906860		-9.1075	5.82422e-18	5.76567e-15	-0.414571	0.234954	0.289924	-0.0549699	0
cg19196320		9.10938	5.83594e-18	5.76945e-15	0.532877	0.730623	0.657501	0.0731216	1
cg14706297		-9.10448	5.95755e-18	5.88172e-15	-0.476986	0.301977	0.378895	-0.0769174	0
cg07107113	FBLIM1	-9.10228	6.05643e-18	5.97127e-15	-0.185458	0.381918	0.409928	-0.0280098	0
cg02964065	HLA-DQB2	-9.10077	6.1256e-18	6.03133e-15	-0.451801	0.512184	0.58376	-0.0715758	0
cg06346081	PPCS	-9.1	6.16095e-18	6.04983e-15	-0.376978	0.120627	0.151767	-0.0311394	0
cg07031872	SLC24A4	-9.10016	6.15346e-18	6.04983e-15	-0.193893	0.435874	0.466328	-0.0304537	0
cg22805485	SPON1	-9.0991	6.20268e-18	6.08263e-15	-0.299892	0.5204	0.571274	-0.0508745	0
cg27010429	ANKRD17	9.09851	6.22979e-18	6.10103e-15	0.226471	0.884499	0.868767	0.0157321	0
cg23420656	CRHR1	-9.098	6.25388e-18	6.11642e-15	-0.216926	0.460556	0.496232	-0.0356762	0
cg16047117	FAM109B	-9.09658	6.32067e-18	6.17348e-15	-0.419189	0.44738	0.514535	-0.067155	0
cg05916432		-9.0906	6.61031e-18	6.44775e-15	-0.274707	0.625184	0.667138	-0.041954	0
cg23698666	SPESP1	-9.0895	6.66504e-18	6.49247e-15	-0.340835	0.463742	0.524112	-0.0603702	0
cg01883777	H1F0	-9.08604	6.85559e-18	6.66919e-15	-0.503893	0.354099	0.431953	-0.0778545	0
cg07083023	NRXN1	-9.08624	7.00196e-18	6.80252e-15	-0.506837	0.816527	0.865727	-0.0491997	0
cg19123916	SLC10A4	-9.08242	7.02784e-18	6.8186e-15	-0.369974	0.469074	0.533032	-0.0639579	0
cg14906690		-9.08069	7.11902e-18	6.89791e-15	-0.311058	0.518442	0.57036	-0.0519185	0
cg18454133	EFS	-9.07851	7.23628e-18	7.00224e-15	-0.369674	0.691769	0.741189	-0.04942	0
cg11218091	LOC399815	-9.08439	7.30231e-18	7.05678e-15	-0.750001	0.125141	0.186845	-0.0617041	0
cg22421902	STXBP6	-9.07116	7.64547e-18	7.37864e-15	-0.199262	0.355935	0.387152	-0.0312173	0
cg21148531	ATG5	-9.07073	7.66976e-18	7.39232e-15	-0.371145	0.805481	0.846433	-0.0409519	0
cg03223392		9.0705	7.68302e-18	7.39534e-15	0.291257	0.64162	0.593428	0.0481913	1
cg04143033	TRIM54	-9.0685	7.79859e-18	7.49671e-15	-0.240004	0.447059	0.488667	-0.0416085	0
cg19264571	APCDD1	-9.06765	7.84841e-18	7.53469e-15	-0.238782	0.415893	0.456134	-0.0402407	0
cg03984375	LOC400931	-9.06672	7.90327e-18	7.5774e-15	-0.229298	0.461277	0.500006	-0.0387287	0
cg02905198	ATP5G2	-9.06527	7.98955e-18	7.65009e-15	-0.333708	0.125328	0.153324	-0.0279958	0
cg06429214	TMEM232	-9.06629	8.25486e-18	7.89377e-15	-0.677909	0.140336	0.197558	-0.0572224	0
cg03282345	SLC17A7	-9.05941	8.34699e-18	7.97144e-15	-0.240304	0.480754	0.520783	-0.0400288	0
cg01435791		-9.05762	8.45931e-18	8.06816e-15	-0.286873	0.748185	0.783673	-0.0354878	0
cg04457658		-9.05685	8.50844e-18	8.10444e-15	-0.25906	0.381474	0.419421	-0.0379475	0
cg05113558	FOXH1	-9.05622	8.54841e-18	8.13191e-15	-0.267559	0.68298	0.723036	-0.0400564	0
cg06302877	SP6	-9.0543	8.67217e-18	8.22821e-15	-0.353373	0.29742	0.346276	-0.0488559	0
cg14540387	BCL2L10	-9.0543	8.67162e-18	8.22821e-15	-0.290707	0.471557	0.521708	-0.0501514	0
cg00658082	RTKN	-9.05394	8.69543e-18	8.23958e-15	-0.21276	0.302054	0.335828	-0.0337742	0
cg23111338	FIGNL1	-9.05302	8.75506e-18	8.28533e-15	-0.392174	0.151208	0.187516	-0.0363075	0
cg02179982	WNT7B	-9.04798	9.09111e-18	8.59223e-15	-0.388947	0.357902	0.419581	-0.0616783	0
cg26725862	RBM20	-9.0464	9.19916e-18	8.68312e-15	-0.234752	0.528005	0.566759	-0.0387542	0
cg05413199	ZDHHC1	-9.04554	9.25826e-18	8.72763e-15	-0.351811	0.425771	0.483402	-0.0576308	0
cg03775416	HAPLN4	-9.03715	9.85643e-18	9.27954e-15	-0.371789	0.644385	0.701517	-0.057132	0
cg14918338	DUOX1	-9.02529	1.0768e-17	1.01247e-14	-0.273924	0.265099	0.300864	-0.0357642	0
cg23370946	MGC45800	-9.02176	1.10552e-17	1.03814e-14	-0.285239	0.215268	0.246808	-0.0315407	0
cg08141281	MKRN2	-9.01853	1.14425e-17	1.07313e-14	-0.532288	0.365505	0.449925	-0.0844196	0
cg04094885	ZPBP2	-9.01603	1.15368e-17	1.08059e-14	-0.33424	0.810273	0.843449	-0.0331763	0
cg16879052	KCNJ9	-9.01523	1.16059e-17	1.08566e-14	-0.253225	0.498623	0.542487	-0.0438632	0
cg27180750		-9.01199	1.18895e-17	1.11078e-14	-0.240086	0.495079	0.536535	-0.0414556	0
cg04671742	LAG3	-9.00937	1.21235e-17	1.13119e-14	-0.220987	0.665299	0.699756	-0.0344573	0
cg24471210		-9.0073	1.24138e-17	1.15679e-14	-0.547711	0.180782	0.220597	-0.0398147	0
cg05473677	OSTalpha	-9.00276	1.27359e-17	1.1853e-14	-0.314667	0.69794	0.741826	-0.0438867	0
cg16617366	KIAA0427	-9.00193	1.2814e-17	1.19105e-14	-0.30557	0.600195	0.647405	-0.0472105	0
cg27158481	LOC284798	-9.00025	1.29758e-17	1.20456e-14	-0.238502	0.462119	0.501849	-0.0397303	0
cg13878456	IKZF3	-9.00006	1.29935e-17	1.20467e-14	-0.332592	0.146346	0.174744	-0.028398	0
cg26706163	MZF1	-9.00017	1.32204e-17	1.22416e-14	-0.541284	0.625892	0.706811	-0.0809196	0
cg00970752	FHAD1	-8.99311	1.36831e-17	1.26539e-14	-0.438108	0.510843	0.588963	-0.0781198	0
cg07318362		8.99064	1.39368e-17	1.28723e-14	0.317212	0.786089	0.750255	0.0358341	1
cg14253670		-8.97961	1.51287e-17	1.39555e-14	-0.300497	0.647113	0.692187	-0.0450737	0
cg20427865	CX3CL1	-8.96491	1.68736e-17	1.55454e-14	-0.313163	0.752155	0.790466	-0.0383114	0
cg20441021	SYCP1	-8.96393	1.69967e-17	1.56391e-14	-0.336323	0.733416	0.774374	-0.0409583	0
cg03070187	TRIP10	-8.96223	1.72124e-17	1.58177e-14	-0.225774	0.444517	0.482118	-0.0376007	0
cg25997306		-8.96064	1.78032e-17	1.63401e-14	-0.574611	0.133169	0.18324	-0.0500715	0
cg05741395	SPTBN5	-8.95632	1.79848e-17	1.6486e-14	-0.16796	0.485932	0.515437	-0.0295052	0
cg26544599		-8.94916	1.89659e-17	1.73635e-14	-0.199002	0.458223	0.490542	-0.0323192	0
cg05490519	PRSS22	8.94795	1.9137e-17	1.74983e-14	0.350794	0.340023	0.290093	0.0499302	0
cg08474334	NTRK1	-8.9447	1.96031e-17	1.7902e-14	-0.221568	0.430391	0.46813	-0.0377386	0
cg22997177	ATP5G2	-8.94425	1.96695e-17	1.79403e-14	-0.403581	0.177474	0.225694	-0.0482193	0
cg26039042	FAM83H	-8.94315	1.983e-17	1.80641e-14	-0.179222	0.494575	0.523995	-0.02942	0
cg23897302	AMN	-8.94287	1.98714e-17	1.80793e-14	-0.269695	0.353161	0.395665	-0.0425038	0
cg06682875	CDO1	-8.94394	2.00363e-17	1.82066e-14	-0.530775	0.682955	0.752539	-0.0695847	0
cg20341758	CH25H	-8.94006	2.02895e-17	1.84138e-14	-0.362248	0.303961	0.355283	-0.0513221	0
cg05132077		8.94053	2.05526e-17	1.86294e-14	0.548963	0.523399	0.424594	0.0988048	1
cg15783941	NFIX	-8.93698	2.07583e-17	1.87926e-14	-0.349993	0.518007	0.579151	-0.0611444	0
cg17860381	NR3C1	-8.9359	2.09238e-17	1.8919e-14	-0.217685	0.0186491	0.0215094	-0.00286037	0
cg16949251		-8.93341	2.13145e-17	1.92484e-14	-0.349558	0.524095	0.582534	-0.0584388	0
cg26209290	MPDU1	-8.93294	2.1389e-17	1.92918e-14	-0.381063	0.156517	0.195292	-0.0387748	1
cg06151964	HPN	-8.93129	2.16517e-17	1.95047e-14	-0.278771	0.311931	0.356378	-0.0444477	0
cg05221720	COL9A1	-8.92926	2.19794e-17	1.97755e-14	-0.355944	0.836954	0.868712	-0.0317579	0
cg20096897	THBD	-8.92632	2.24633e-17	2.01861e-14	-0.323987	0.701035	0.745206	-0.0441711	0
cg06507285		-8.92591	2.2531e-17	2.0222e-14	-0.208943	0.229633	0.255408	-0.0257751	0
cg12416947	SHROOM1	-8.92292	2.30351e-17	2.06491e-14	-0.297991	0.461626	0.509444	-0.0478185	0
cg21211253		-8.91954	2.36202e-17	2.11476e-14	-0.242181	0.606238	0.644112	-0.0378733	0
cg07348481		-8.91756	2.39678e-17	2.1423e-14	-0.271915	0.193053	0.219615	-0.0265618	0
cg26090072	RTKN	-8.91746	2.39864e-17	2.1423e-14	-0.227335	0.347032	0.382923	-0.0358919	0
cg14688272	FN3KRP	-8.91441	2.45341e-17	2.18854e-14	-0.333039	0.691345	0.735671	-0.0443256	0
cg17963253	RBM39	-8.91264	2.48559e-17	2.21454e-14	-0.17707	0.0125556	0.0141691	-0.00161351	0
cg03125400		-8.90893	2.5549e-17	2.27352e-14	-0.272518	0.432916	0.481455	-0.0485389	0
cg07469926	TRIM36	-8.90694	2.59266e-17	2.30432e-14	-0.295351	0.516268	0.566333	-0.0500657	0
cg16179507		-8.90675	2.59626e-17	2.30471e-14	-0.346538	0.757741	0.79933	-0.0415894	0
cg07942040	CILP2	-8.90403	2.64899e-17	2.34867e-14	-0.343497	0.709213	0.752232	-0.0430189	0
cg17681516		-8.90851	2.65893e-17	2.35462e-14	-0.630276	0.716657	0.791833	-0.0751757	0
cg08491241	GRN	-8.90301	2.66922e-17	2.36087e-14	-0.28437	0.743361	0.778887	-0.0355259	0
cg09314434	BAT4	-8.89993	2.73064e-17	2.41228e-14	-0.277902	0.357217	0.399836	-0.0426189	0
cg25821245	LRRC2	-8.89538	2.82392e-17	2.49167e-14	-0.288646	0.346574	0.388723	-0.0421487	0
cg06697267	FOXA2	-8.8972	2.85192e-17	2.51334e-14	-0.453588	0.0264995	0.0352706	-0.00877103	0
cg20068058	CREB3L1	-8.8932	2.86977e-17	2.52603e-14	-0.274039	0.387225	0.431797	-0.0445718	0
cg13877106	DCPS	-8.89115	2.91364e-17	2.55847e-14	-0.400377	0.139353	0.175113	-0.0357603	0
cg14218447		-8.89123	2.912e-17	2.55847e-14	-0.325202	0.372905	0.42904	-0.0561345	0
cg12504247	GUCY2D	-8.88523	3.0438e-17	2.66956e-14	-0.37239	0.639284	0.695242	-0.0559577	0
cg06044899	TMSL3	8.88411	3.0692e-17	2.6886e-14	0.165545	0.583937	0.555245	0.0286921	1
cg13771240	C3orf49	8.88385	3.07493e-17	2.6904e-14	0.271482	0.830752	0.805326	0.0254258	1
cg03871267		-8.88165	3.1254e-17	2.73129e-14	-0.187497	0.464012	0.494931	-0.0309192	0
cg25974617	TRAM1	-8.87701	3.23412e-17	2.82292e-14	-0.172366	0.451582	0.480744	-0.0291624	0
cg23959919	GPI	-8.87571	3.26546e-17	2.84687e-14	-0.343701	0.160298	0.188667	-0.0283686	0
cg08812802		-8.8752	3.27782e-17	2.85425e-14	-0.28234	0.433259	0.479917	-0.0466577	0
cg19811608	STXBP6	-8.87343	3.32084e-17	2.88826e-14	-0.240586	0.352561	0.392437	-0.0398761	0
cg03573944	ZNF112	-8.87258	3.3488e-17	2.90912e-14	-0.49258	0.227388	0.291078	-0.0636899	0
cg10749792	PSPH	-8.87227	3.40387e-17	2.95344e-14	-0.415081	0.022568	0.0294109	-0.00684294	1
cg06300892		-8.86781	3.46127e-17	2.99969e-14	-0.396892	0.363871	0.424634	-0.0607629	0
cg17285709	SPEG	-8.86461	3.54393e-17	3.06769e-14	-0.222148	0.607584	0.642218	-0.0346332	0
cg18304280		-8.8612	3.63422e-17	3.14212e-14	-0.215173	0.496793	0.534372	-0.037579	0
cg15778434		-8.85848	3.70779e-17	3.20194e-14	-0.273848	0.660617	0.702344	-0.0417275	0
cg01763636	EP400NL	-8.85842	3.72303e-17	3.2113e-14	-0.42613	0.0496668	0.06357	-0.0139032	1
cg24019851	SEMA3B	-8.85507	3.80221e-17	3.27574e-14	-0.216792	0.430056	0.466573	-0.0365167	0
cg07444932	TRIM45	-8.8546	3.81547e-17	3.27961e-14	-0.226058	0.561947	0.60119	-0.0392423	0
cg26583412	TMEM232	-8.85724	3.81569e-17	3.27961e-14	-0.57256	0.294949	0.375494	-0.0805447	0
cg07953307	LAT	8.85268	3.86973e-17	3.32215e-14	0.14303	0.657205	0.633605	0.0235998	1
cg19001789		-8.85047	3.93329e-17	3.37275e-14	-0.325272	0.263528	0.31033	-0.0468018	0
cg27438880	GRIK4	-8.84397	4.126e-17	3.53386e-14	-0.328738	0.247812	0.286341	-0.0385289	0
cg13668490	ITGA2B	-8.84113	4.21319e-17	3.60431e-14	-0.184983	0.461866	0.492902	-0.0310358	0
cg01197526	LOC101927267	-8.8391	4.27668e-17	3.65434e-14	-0.300507	0.680292	0.722724	-0.0424319	0
cg09881054	BAHD1	-8.8361	4.37221e-17	3.7316e-14	-0.25925	0.465439	0.508378	-0.0429389	0
cg14686645	ITGA2B	-8.83408	4.43747e-17	3.78288e-14	-0.405058	0.195651	0.236748	-0.0410972	0
cg19816290	43348	-8.83268	4.48351e-17	3.81768e-14	-0.202648	0.513861	0.548607	-0.0347459	0
cg13701855	ZNF614	-8.82652	4.6915e-17	3.99013e-14	-0.446395	0.288076	0.353916	-0.06584	0
cg27558485	OSTalpha	-8.82613	4.7048e-17	3.99679e-14	-0.208452	0.545984	0.581422	-0.0354383	0
cg25036261	NRXN1	-8.82582	4.91061e-17	4.16678e-14	-0.552613	0.829066	0.87714	-0.0480733	0
cg11823443	CX3CL1	-8.81754	5.01138e-17	4.24735e-14	-0.356126	0.653745	0.707691	-0.0539464	0
cg25757140		-8.81569	5.08278e-17	4.30288e-14	-0.463451	0.494726	0.572586	-0.0778603	0
cg04196143		-8.82415	5.1288e-17	4.33681e-14	-0.77009	0.83423	0.896765	-0.0625355	0
cg02713706	GCSAML	-8.81577	5.3111e-17	4.48577e-14	-0.690739	0.508617	0.616478	-0.10786	0
cg21378403	PDZD7	-8.80452	5.5142e-17	4.65193e-14	-0.231028	0.401339	0.440263	-0.0389245	0
cg16773741	CLDN5	-8.80379	5.54402e-17	4.67169e-14	-0.283157	0.522148	0.565643	-0.0434954	0
cg23884418	RAB8A	-8.80266	5.59005e-17	4.70505e-14	-0.271413	0.52984	0.573043	-0.0432031	0
cg04539705		-8.79953	5.72029e-17	4.80913e-14	-0.341423	0.385641	0.438277	-0.0526363	0
cg14444751		-8.79896	5.74432e-17	4.82378e-14	-0.262117	0.51553	0.558505	-0.0429751	0
cg27168443	TRADD	-8.79565	5.88544e-17	4.93662e-14	-0.188051	0.617778	0.647198	-0.0294197	0
cg22497095		-8.79476	5.94568e-17	4.98142e-14	-0.476311	0.5419	0.623922	-0.0820219	0
cg21116077		-8.78912	6.17397e-17	5.16677e-14	-0.404958	0.623409	0.680819	-0.0574095	0
cg10601026	EGR2	-8.78485	6.37041e-17	5.32505e-14	-0.449245	0.282078	0.345614	-0.0635356	0
cg03661817	KIFC3	-8.78511	6.3905e-17	5.33574e-14	-0.50341	0.302656	0.377419	-0.074763	0
cg15442037		-8.78175	6.51706e-17	5.43521e-14	-0.264861	0.413215	0.461413	-0.0481981	0
cg22999268	ZMYM2	-8.78153	6.52755e-17	5.43775e-14	-0.259693	0.0377697	0.0442638	-0.00649405	1
cg22079902	PRDM9	-8.77722	6.73675e-17	5.60563e-14	-0.445716	0.569684	0.642264	-0.0725799	0
cg06714761		-8.77524	6.83542e-17	5.67647e-14	-0.197012	0.442508	0.474372	-0.0318639	0
cg08625794		-8.7752	6.83743e-17	5.67647e-14	-0.245127	0.433982	0.472667	-0.038685	0
cg03721058	HYAL2	-8.77024	7.09035e-17	5.8731e-14	-0.242795	0.721416	0.754394	-0.0329777	0
cg22160121	ESYT3	-8.77029	7.08784e-17	5.8731e-14	-0.457263	0.295334	0.364133	-0.0687988	0
cg09047400	FAM71E2	-8.76806	7.20456e-17	5.95094e-14	-0.256407	0.611638	0.650568	-0.0389301	0
cg09408902		-8.76811	7.20163e-17	5.95094e-14	-0.253376	0.324023	0.361749	-0.0377257	0
cg10589310	PRDM9	-8.76798	7.20876e-17	5.95094e-14	-0.270203	0.554561	0.598874	-0.0443128	0
cg02806645	PRR23A	-8.77354	7.24304e-17	5.97249e-14	-0.686725	0.652132	0.742022	-0.0898899	0
cg15078122	MYBPC2	-8.76705	7.25814e-17	5.97819e-14	-0.195968	0.463843	0.498897	-0.0350542	0
cg03923438	MT1A	-8.76649	7.28797e-17	5.996e-14	-0.292862	0.657481	0.702262	-0.044781	0
cg23484899		-8.76198	7.53242e-17	6.19015e-14	-0.267201	0.495168	0.541706	-0.0465382	0
cg10600889	FBXO47	-8.7624	7.5682e-17	6.21256e-14	-0.513509	0.224582	0.288092	-0.0635099	0
cg17221344	LRRK2	8.76012	7.63583e-17	6.26105e-14	0.251926	0.435264	0.393185	0.0420788	0
cg10749808	TMEM30B	-8.75779	7.76701e-17	6.36147e-14	-0.220287	0.39124	0.426882	-0.0356426	0
cg26188726	TRIM72	-8.75616	7.86021e-17	6.4306e-14	-0.289747	0.349367	0.392824	-0.0434571	0
cg06687640		-8.75932	7.8939e-17	6.45093e-14	-0.570838	0.0848789	0.113727	-0.0288484	0
cg13076718	ZNF77	8.7546	7.95023e-17	6.4897e-14	0.362803	0.258274	0.21717	0.0411039	0
cg15407819	SPTBN4	-8.74856	8.3095e-17	6.7754e-14	-0.383553	0.755226	0.800435	-0.0452081	0
cg02275035		-8.74688	8.41214e-17	6.84382e-14	-0.290838	0.603633	0.647361	-0.0437273	0
cg19438887	MESP1	-8.74691	8.41007e-17	6.84382e-14	-0.2812	0.182963	0.212077	-0.0291136	0
cg23702073	MAP7D1	-8.7464	8.44206e-17	6.86052e-14	-0.333241	0.095946	0.116374	-0.0204275	0
cg13372743	PXDNL	-8.75165	8.474e-17	6.87883e-14	-0.608976	0.789419	0.848943	-0.0595247	0
cg06915331	PDE2A	-8.74039	8.82066e-17	7.15229e-14	-0.268439	0.667112	0.708041	-0.0409288	0
cg08764927	PER3	-8.7361	9.10168e-17	7.37197e-14	-0.279307	0.62154	0.666766	-0.0452257	0
cg12397802	EGR2	-8.7396	9.18915e-17	7.43458e-14	-0.482457	0.863734	0.903379	-0.0396453	0
cg01057945	LOC283332	-8.73357	9.27132e-17	7.49275e-14	-0.323089	0.491488	0.548039	-0.056551	0
cg06760077		-8.73204	9.37569e-17	7.56873e-14	-0.196346	0.475394	0.50828	-0.0328863	0
cg08927728	GLIS1	-8.7316	9.40595e-17	7.58478e-14	-0.191861	0.463094	0.494302	-0.0312078	0
cg03913456	NCAPH	-8.72743	9.69655e-17	7.81049e-14	-0.411523	0.378281	0.442982	-0.064701	0
cg19811683		-8.72639	9.77051e-17	7.8614e-14	-0.38189	0.618254	0.675532	-0.0572784	0
cg09377423		-8.72562	9.82562e-17	7.89704e-14	-0.29323	0.169108	0.197599	-0.0284915	0
cg17203352	WFIKKN2	-8.72326	9.99664e-17	8.02567e-14	-0.30578	0.624068	0.670853	-0.0467847	0
cg14399930	FBXO47	-8.72086	1.01729e-16	8.1582e-14	-0.350819	0.0626221	0.0800906	-0.0174686	0
cg20771596	GCSAML	-8.72677	1.02248e-16	8.19082e-14	-0.739695	0.378559	0.501502	-0.122943	0
cg12728170	PIN4P1	8.71877	1.03298e-16	8.26586e-14	0.302725	0.657208	0.589901	0.0673077	1
cg25289066	PDZD7	-8.71643	1.05075e-16	8.39891e-14	-0.278058	0.623028	0.664691	-0.0416627	0
cg18198730		-8.71565	1.05675e-16	8.43762e-14	-0.341031	0.463155	0.525281	-0.0621263	0
cg23564243	LOC100271722	-8.71476	1.06362e-16	8.48321e-14	-0.166102	0.331891	0.360102	-0.0282113	0
cg26675395	PRSS36	-8.71386	1.07066e-16	8.53006e-14	-0.293058	0.34355	0.385527	-0.0419778	0
cg20326258	KCNH3	-8.7135	1.07343e-16	8.54278e-14	-0.22352	0.493994	0.53157	-0.0375765	0
cg06117341	CLDN9	-8.71189	1.08609e-16	8.62559e-14	-0.310359	0.363097	0.413515	-0.0504176	0
cg27462519		8.71537	1.0862e-16	8.62559e-14	0.581825	0.545653	0.453797	0.0918558	0
cg03110906	RPRD1B	-8.71167	1.0879e-16	8.62972e-14	-0.38614	0.168373	0.207073	-0.0387001	0
cg05254747	SLC39A14	-8.71055	1.09676e-16	8.69057e-14	-0.295015	0.557054	0.604082	-0.0470277	0
cg01971160	LHX8	-8.70971	1.10433e-16	8.74108e-14	-0.472281	0.216083	0.271469	-0.0553859	0
cg14887613	MIER2	-8.70815	1.11613e-16	8.81535e-14	-0.236787	0.409258	0.446883	-0.037625	0
cg25573114	RTKN	-8.7083	1.11496e-16	8.81535e-14	-0.36014	0.16544	0.200947	-0.0355066	0
cg02036851		-8.70635	1.13457e-16	8.95132e-14	-0.471267	0.480434	0.55682	-0.0763856	0
cg19837938	PRDM9	-8.70482	1.14362e-16	9.01303e-14	-0.271634	0.548291	0.596287	-0.0479967	0
cg20871559		-8.70397	1.15066e-16	9.05875e-14	-0.316566	0.612133	0.663016	-0.0508839	0
cg09539530		8.70323	1.15691e-16	9.09816e-14	0.156488	0.599826	0.573206	0.0266197	0
cg22496683	RBM46	-8.7013	1.17332e-16	9.21726e-14	-0.37958	0.629232	0.686826	-0.0575945	0
cg17294724	RYR1	8.69174	1.25793e-16	9.87129e-14	0.35868	0.713249	0.667049	0.0461996	0
cg16798348	B3GNT6	-8.68867	1.28639e-16	1.00838e-13	-0.257055	0.448018	0.492944	-0.0449266	0
cg26643967	SDHAF1	-8.68691	1.30301e-16	1.02032e-13	-0.370051	0.459064	0.520176	-0.0611118	0
cg07107628		-8.68543	1.3171e-16	1.03025e-13	-0.358164	0.800739	0.839977	-0.0392383	0
cg04891961	ANKRD13B	-8.68469	1.32418e-16	1.03467e-13	-0.354071	0.185166	0.219786	-0.0346204	0
cg01937803		-8.68047	1.3655e-16	1.06582e-13	-0.427962	0.149486	0.188183	-0.0386974	0
cg00307818	BSND	-8.67527	1.41813e-16	1.10572e-13	-0.204131	0.481569	0.516714	-0.0351455	0
cg20655302	HSPA4L	-8.67401	1.43122e-16	1.11474e-13	-0.260988	0.708783	0.743857	-0.0350735	1
cg25820491	SDCCAG8	-8.67358	1.43565e-16	1.11699e-13	-0.386583	0.753527	0.794393	-0.040866	0
cg18165186	SEMA3B	-8.67284	1.44342e-16	1.12065e-13	-0.203139	0.658748	0.690793	-0.0320444	0
cg19529472		-8.67286	1.44323e-16	1.12065e-13	-0.322079	0.118166	0.143546	-0.0253803	0
cg23965214	FBXO47	-8.67265	1.44544e-16	1.12103e-13	-0.319651	0.263983	0.310653	-0.0466707	0
cg26697583		8.6724	1.44801e-16	1.12183e-13	0.357997	0.450195	0.39129	0.0589049	0
cg01287088	PFN3	-8.67295	1.45784e-16	1.12825e-13	-0.526083	0.199534	0.252198	-0.0526636	0
cg16392860		-8.67115	1.46123e-16	1.12968e-13	-0.238455	0.485949	0.527914	-0.0419649	0
cg06672737	CPLX1	-8.67085	1.46451e-16	1.13102e-13	-0.232941	0.416878	0.456258	-0.0393798	0
cg12155036		-8.66802	1.49492e-16	1.15329e-13	-0.335842	0.296904	0.344588	-0.0476842	0
cg07435346		-8.66487	1.53793e-16	1.18521e-13	-0.489605	0.397295	0.475983	-0.0786884	0
cg10082647	C12orf23	-8.66527	1.54125e-16	1.18527e-13	-0.505826	0.496672	0.581543	-0.0848711	0
cg27535677		-8.66896	1.54012e-16	1.18527e-13	-0.640364	0.527027	0.635802	-0.108776	0
cg26600753	TRIM7	-8.66357	1.54407e-16	1.18619e-13	-0.302402	0.500918	0.551829	-0.0509117	0
cg25607643		-8.66257	1.55537e-16	1.19362e-13	-0.326905	0.327571	0.373165	-0.0455935	0
cg15446483		-8.66216	1.56001e-16	1.19592e-13	-0.233518	0.520657	0.563846	-0.0431891	0
cg08092388		-8.65891	1.5973e-16	1.22323e-13	-0.293057	0.242403	0.27997	-0.0375668	0
cg12229151	PRKCDBP	-8.65774	1.61084e-16	1.2323e-13	-0.288002	0.632087	0.673491	-0.041404	0
cg09884635	CCNI2	-8.65725	1.61667e-16	1.23483e-13	-0.279823	0.35334	0.396203	-0.0428635	0
cg10381888	HLA-L	-8.65746	1.61752e-16	1.23483e-13	-0.474046	0.387595	0.463278	-0.0756824	0
cg12819393		-8.65563	1.63577e-16	1.24746e-13	-0.288474	0.462332	0.513582	-0.0512505	0
cg08350047		-8.65506	1.64253e-16	1.2513e-13	-0.302684	0.555106	0.607556	-0.0524493	0
cg05867884	SLC6A18	8.65458	1.64835e-16	1.25443e-13	0.402621	0.267938	0.217586	0.0503516	0
cg22343248		-8.65439	1.65057e-16	1.25481e-13	-0.277898	0.629325	0.672045	-0.0427197	0
cg10579530	CTNNA2	-8.65083	1.69378e-16	1.28632e-13	-0.247783	0.250045	0.282031	-0.0319859	0
cg10313410		-8.6457	1.75805e-16	1.33374e-13	-0.328086	0.606751	0.656783	-0.0500315	0
cg02430645	CRYL1	-8.64358	1.78529e-16	1.35161e-13	-0.438497	0.221202	0.271684	-0.0504821	0
cg20408276	CYP1B1	-8.6437	1.78373e-16	1.35161e-13	-0.339388	0.259691	0.305965	-0.0462748	0
cg22487516		-8.64179	1.8087e-16	1.36791e-13	-0.27055	0.460966	0.502133	-0.0411666	0
cg14221766		-8.63844	1.85311e-16	1.40005e-13	-0.439943	0.177633	0.225054	-0.0474204	0
cg13293618		-8.63564	1.89119e-16	1.42734e-13	-0.312342	0.253106	0.295878	-0.0427724	0
cg10756719		-8.6343	1.90969e-16	1.43981e-13	-0.307095	0.714543	0.754334	-0.0397908	0
cg18026055	HLA-DQB2	-8.63532	1.92074e-16	1.44666e-13	-0.512947	0.644522	0.7183	-0.0737777	0
cg01670771	STX1B	-8.63063	1.96112e-16	1.47555e-13	-0.291212	0.752123	0.787692	-0.0355688	0
cg15049495	MKX	-8.63045	1.96367e-16	1.47594e-13	-0.384579	0.715889	0.766395	-0.0505053	0
cg15451616		-8.62838	1.99347e-16	1.49681e-13	-0.279456	0.487896	0.537337	-0.0494404	0
cg24338780	CACYBP	-8.62813	1.99701e-16	1.49792e-13	-0.312444	0.0666936	0.0807763	-0.0140827	0
cg18092474	CYP1A1	-8.62875	1.99977e-16	1.49846e-13	-0.486042	0.428374	0.515025	-0.0866509	0
cg03719070	RTKN	-8.62779	2.00202e-16	1.4986e-13	-0.277377	0.203556	0.234212	-0.0306561	0
cg02758247	CDH20	-8.62672	2.01748e-16	1.50863e-13	-0.366269	0.664936	0.716241	-0.0513043	0
cg02624701	SLC17A7	-8.62702	2.02603e-16	1.51347e-13	-0.504124	0.223122	0.283481	-0.0603584	0
cg18532215	PLOD2	-8.62586	2.03022e-16	1.51506e-13	-0.436069	0.479848	0.552711	-0.0728635	0
cg02444433	PRDM9	-8.62299	2.07289e-16	1.54532e-13	-0.358625	0.4789	0.542359	-0.0634588	0
cg08757448	C10orf32	-8.61737	2.15901e-16	1.60788e-13	-0.37855	0.674514	0.726506	-0.0519923	0
cg23242511	LOC101929681	8.61712	2.16285e-16	1.6091e-13	0.338867	0.634848	0.587306	0.0475418	1
cg08520200		-8.6194	2.19923e-16	1.6345e-13	-0.61044	0.595078	0.685691	-0.0906124	0
cg17055821	C17orf75	-8.61231	2.23952e-16	1.66276e-13	-0.390892	0.331455	0.388243	-0.0567877	0
cg10282491	CLDN9	-8.60665	2.33326e-16	1.7306e-13	-0.316207	0.601643	0.651405	-0.0497623	0
cg10505785	THBD	-8.60367	2.38405e-16	1.76468e-13	-0.281058	0.229441	0.263653	-0.0342126	0
cg22566355	KCNH3	-8.60381	2.38174e-16	1.76468e-13	-0.208736	0.321421	0.353705	-0.0322838	0
cg18927077		-8.602	2.41302e-16	1.78432e-13	-0.407315	0.270508	0.326687	-0.0561786	0
cg24872425	PRR23A	-8.60435	2.43685e-16	1.80012e-13	-0.540541	0.778036	0.834246	-0.05621	0
cg18530324	KIAA0427	-8.60014	2.44569e-16	1.80329e-13	-0.218505	0.481497	0.522414	-0.0409173	0
cg22303909	FIGNL1	-8.60199	2.44608e-16	1.80329e-13	-0.520334	0.117277	0.157283	-0.0400054	0
cg12023726		-8.58817	2.66688e-16	1.96409e-13	-0.360781	0.559343	0.615217	-0.055874	0
cg13193050		-8.58756	2.67859e-16	1.97072e-13	-0.306152	0.596954	0.647312	-0.0503574	0
cg23378165	USP43	-8.58612	2.70674e-16	1.98943e-13	-0.317281	0.264342	0.309103	-0.0447608	0
cg15821544		-8.59192	2.71572e-16	1.99402e-13	-0.646088	0.782472	0.838145	-0.0556729	0
cg25122233	HOXC4	-8.58931	2.75007e-16	2.01722e-13	-0.678885	0.164562	0.230062	-0.0654993	0
cg27475169		-8.58314	2.76565e-16	2.02661e-13	-0.168586	0.485307	0.514697	-0.0293901	0
cg09396851	TEAD3	-8.58042	2.82038e-16	2.06465e-13	-0.357181	0.28023	0.329515	-0.0492848	0
cg00538384	ATP6V1B1	-8.58017	2.82555e-16	2.06636e-13	-0.173318	0.477511	0.506327	-0.0288161	0
cg16154524	FLJ40504	-8.5787	2.85575e-16	2.08636e-13	-0.277363	0.664709	0.704776	-0.0400671	0
cg04993130	EPS8L2	-8.5784	2.86195e-16	2.0888e-13	-0.224442	0.358713	0.394356	-0.0356432	0
cg04963967	KLRG2	-8.57783	2.87364e-16	2.09524e-13	-0.26509	0.461267	0.504255	-0.0429883	0
cg09514174	OSCP1	-8.5774	2.88262e-16	2.09969e-13	-0.339222	0.456109	0.511092	-0.0549835	1
cg09774589	PPP1R3B	-8.58463	2.92786e-16	2.13052e-13	-0.949311	0.0680612	0.117393	-0.0493317	0
cg18417954	C19orf51	8.58316	2.9454e-16	2.14115e-13	0.869392	0.125726	0.0711383	0.0545882	0
cg27426127	ABCC10	-8.57348	2.96545e-16	2.15358e-13	-0.416666	0.182366	0.228267	-0.0459004	0
cg13587180	SHISA3	-8.57607	2.99449e-16	2.17251e-13	-0.597447	0.432234	0.525236	-0.0930012	0
cg13099429	COX16	-8.57199	2.9976e-16	2.17261e-13	-0.388301	0.273093	0.32663	-0.0535363	0
cg11793897	LRAT	-8.56977	3.11142e-16	2.25287e-13	-0.541062	0.657171	0.736078	-0.0789072	0
cg20824873		-8.56636	3.12174e-16	2.2581e-13	-0.294836	0.660396	0.702709	-0.0423133	0
cg02477448	H1F0	-8.56542	3.14318e-16	2.27136e-13	-0.381658	0.737525	0.785	-0.0474743	0
cg10314073	LINC00261	-8.56193	3.22324e-16	2.32691e-13	-0.251776	0.0962469	0.109776	-0.0135294	0
cg15467834		8.55922	3.28676e-16	2.37043e-13	0.435728	0.716742	0.65378	0.0629628	0
cg20484352	FAM114A1	-8.55849	3.30418e-16	2.38064e-13	-0.220388	0.541983	0.580047	-0.0380642	0
cg24575619	DDX17	-8.55816	3.31214e-16	2.38403e-13	-0.228482	0.0486036	0.0561164	-0.00751281	1
cg19817652	C17orf98	-8.55778	3.35866e-16	2.41513e-13	-0.504431	0.516245	0.595585	-0.0793398	0
cg11219895		-8.55414	3.40936e-16	2.44918e-13	-0.271569	0.66333	0.704227	-0.0408974	0
cg10409981		-8.56095	3.45999e-16	2.48311e-13	-0.921242	0.10055	0.15684	-0.0562905	0
cg25354127	PAQR9	-8.55176	3.46848e-16	2.48676e-13	-0.252105	0.686499	0.719695	-0.0331964	0
cg01874730	CX3CL1	-8.54442	3.65676e-16	2.61918e-13	-0.199043	0.479319	0.513271	-0.0339527	0
cg12243570	FAM132B	-8.54049	3.76191e-16	2.69185e-13	-0.299973	0.56559	0.613563	-0.0479739	0
cg11166453		-8.53821	3.87594e-16	2.77073e-13	-0.513619	0.510985	0.600597	-0.089612	0
cg19706795	DFNA5	-8.53465	3.92353e-16	2.80201e-13	-0.264208	0.711936	0.746723	-0.0347868	0
cg09373148	ESYT3	-8.53569	3.9644e-16	2.82844e-13	-0.558541	0.346722	0.435027	-0.0883047	0
cg05460329	CLDN5	-8.5328	3.97611e-16	2.83402e-13	-0.274526	0.48036	0.525319	-0.0449598	0
cg22697684	USP43	-8.53253	3.98382e-16	2.83675e-13	-0.261282	0.561826	0.60475	-0.0429237	0
cg15589477	EBF4	-8.52871	4.0949e-16	2.913e-13	-0.34556	0.230837	0.269517	-0.0386794	0
cg22676763	LASS4	-8.52771	4.12444e-16	2.93117e-13	-0.26791	0.0367249	0.0427273	-0.00600236	0
cg03772909	PRR23A	-8.52536	4.19463e-16	2.97815e-13	-0.293301	0.670514	0.713319	-0.0428052	0
cg06962442		8.52493	4.20774e-16	2.98166e-13	0.248172	0.0343652	0.0291972	0.00516799	0
cg13779009	IL1RL2	-8.52809	4.20593e-16	2.98166e-13	-0.568598	0.39553	0.49187	-0.0963401	0
cg16246169	SOX2OT	-8.5243	4.2268e-16	2.99227e-13	-0.288224	0.43825	0.484592	-0.0463414	0
cg21180008	TRABD	-8.52362	4.24767e-16	3.00413e-13	-0.173211	0.563135	0.592045	-0.0289105	0
cg05402424	ECEL1	-8.52289	4.26977e-16	3.01684e-13	-0.220803	0.549202	0.585253	-0.0360506	0
cg12045875	DDX43	-8.52464	4.45315e-16	3.14337e-13	-0.787903	0.640984	0.745421	-0.104437	0
cg10557828	PLOD2	-8.51695	4.45834e-16	3.144e-13	-0.464134	0.298235	0.363396	-0.0651615	0
cg02853553	CAMK2B	-8.51658	4.46826e-16	3.14795e-13	-0.226722	0.670018	0.702244	-0.0322261	0
cg13570292		-8.51338	4.57195e-16	3.2179e-13	-0.138869	0.430948	0.45349	-0.0225429	0
cg10249734	SECTM1	-8.51148	4.63486e-16	3.25904e-13	-0.220816	0.611274	0.646387	-0.0351126	0
cg21795221		-8.50896	4.72729e-16	3.32083e-13	-0.446534	0.58897	0.656646	-0.0676762	0
cg24935953	PFN3	-8.50188	4.96596e-16	3.48515e-13	-0.336116	0.445172	0.501011	-0.0558391	0
cg04519487	BCL2L10	-8.50163	4.97491e-16	3.48808e-13	-0.351409	0.203739	0.244871	-0.0411319	0
cg07851677		-8.4996	5.04782e-16	3.5358e-13	-0.194836	0.50066	0.532964	-0.0323037	0
cg07472704	F7	-8.49823	5.09777e-16	3.56737e-13	-0.314674	0.25351	0.291427	-0.0379167	0
cg05194362	PAX8	-8.49654	5.15985e-16	3.60736e-13	-0.205898	0.610557	0.64224	-0.0316829	0
cg19793809		-8.49629	5.16938e-16	3.61056e-13	-0.203938	0.400581	0.434337	-0.0337562	0
cg01357656	KCNK10	-8.49636	5.20299e-16	3.63057e-13	-0.45221	0.767546	0.815968	-0.0484222	0
cg01302668	FAM162B	-8.49476	5.22639e-16	3.64341e-13	-0.258533	0.492779	0.536634	-0.0438546	0
cg26743860		-8.4892	5.43887e-16	3.78792e-13	-0.230439	0.767534	0.795073	-0.0275396	0
cg06711380	FBXO47	-8.48745	5.50784e-16	3.83231e-13	-0.270222	0.39347	0.440416	-0.0469466	0
cg08833556		-8.48555	5.58324e-16	3.88108e-13	-0.293723	0.381028	0.43089	-0.0498615	0
cg22937320	FAM154A	-8.48421	5.63728e-16	3.91491e-13	-0.309095	0.662289	0.705176	-0.0428866	0
cg00926345	MEGF9	-8.48209	5.72383e-16	3.97124e-13	-0.226146	0.556519	0.596619	-0.0401	0
cg06940110		-8.47963	5.82531e-16	4.03529e-13	-0.410104	0.419486	0.489036	-0.0695493	0
cg21846177	NCRNA00028	-8.48871	5.82719e-16	4.03529e-13	-0.900772	0.0506704	0.0887893	-0.0381189	0
cg08972314	CRB2	-8.48559	5.84658e-16	4.04489e-13	-0.705388	0.706276	0.782184	-0.0759086	0
cg08930759	ADIRF	-8.47879	5.86065e-16	4.05079e-13	-0.194996	0.462881	0.498068	-0.0351866	0
cg05549655	CYP1A1	-8.47859	5.88035e-16	4.06056e-13	-0.463633	0.137712	0.177787	-0.040075	0
cg06864083	CCR10	-8.47769	5.90702e-16	4.07512e-13	-0.168199	0.287897	0.312042	-0.0241446	0
cg00003625	WFIKKN2	-8.47621	5.96994e-16	4.11464e-13	-0.256177	0.525282	0.568495	-0.0432139	0
cg26740942	FBXO47	-8.47669	6.02804e-16	4.15078e-13	-0.498072	0.0874483	0.115481	-0.0280329	0
cg01952185		-8.47457	6.04046e-16	4.15541e-13	-0.305221	0.456876	0.508723	-0.0518465	0
cg10504392		-8.47269	6.20937e-16	4.26759e-13	-0.506606	0.0870932	0.112935	-0.0258421	0
cg19398821	TMEM232	-8.47143	6.34231e-16	4.35486e-13	-0.601242	0.340161	0.429583	-0.0894226	0
cg13527218	PRSS56	-8.46558	6.44236e-16	4.4194e-13	-0.334428	0.432735	0.489073	-0.056338	0
cg00442109		-8.46389	6.52082e-16	4.46903e-13	-0.399023	0.112302	0.142225	-0.0299227	0
cg04157161	GUCY2D	-8.46374	6.52797e-16	4.46974e-13	-0.453533	0.303613	0.370083	-0.0664709	0
cg00095526	CACNA1S	-8.46064	6.67446e-16	4.56576e-13	-0.183678	0.559177	0.588554	-0.029377	0
cg00055529	FBXO47	-8.45954	6.72725e-16	4.59757e-13	-0.421869	0.268024	0.331261	-0.063237	0
cg17217677	SMPD3	-8.45939	6.73456e-16	4.59826e-13	-0.224153	0.670092	0.702787	-0.0326946	0
cg12675848		-8.45784	6.80958e-16	4.64081e-13	-0.35027	0.152074	0.184408	-0.0323332	0
cg13750905	KIFC3	-8.45785	6.80926e-16	4.64081e-13	-0.205952	0.343004	0.376146	-0.0331414	0
cg26430023	ODZ4	-8.45685	6.85779e-16	4.66497e-13	-0.298884	0.731183	0.767507	-0.0363245	0
cg14556503	DDX43	-8.46523	6.85522e-16	4.66497e-13	-0.864077	0.629116	0.74414	-0.115023	1
cg13783444	FAM164C	-8.45649	6.87566e-16	4.67277e-13	-0.290577	0.27498	0.313949	-0.0389686	0
cg05468028	RWDD2B	-8.46481	6.88657e-16	4.67584e-13	-0.807156	0.0462928	0.0806345	-0.0343417	0
cg13882512		-8.45384	7.00719e-16	4.75331e-13	-0.276738	0.204978	0.233899	-0.0289213	0
cg13159946	NCRNA00028	-8.45405	7.11855e-16	4.82437e-13	-0.539938	0.15066	0.20242	-0.0517601	0
cg16449012	FAM184B	-8.45128	7.13693e-16	4.83235e-13	-0.261068	0.545646	0.590116	-0.0444699	0
cg27479634	ATP5G2	-8.44756	7.32927e-16	4.95799e-13	-0.219958	0.277984	0.310438	-0.0324536	0
cg07897069		-8.44674	7.37218e-16	4.9824e-13	-0.242142	0.649387	0.684817	-0.0354294	0
cg00308984	NHEDC1	-8.44545	7.44063e-16	5.02401e-13	-0.369925	0.0513382	0.0643483	-0.0130101	0
cg05518842	MRPS34	-8.44293	7.57582e-16	5.11057e-13	-0.295266	0.119211	0.140528	-0.0213171	0
cg16205352	PRPH	-8.44183	7.63606e-16	5.14646e-13	-0.25039	0.258433	0.290696	-0.0322639	0
cg27176129	MATN4	-8.44123	7.66858e-16	5.16361e-13	-0.287064	0.556694	0.60401	-0.047316	0
cg10799055		-8.44457	7.7778e-16	5.23233e-13	-0.527882	0.0294004	0.0418773	-0.0124769	0
cg08292519		8.43414	8.06694e-16	5.42185e-13	0.135879	0.747167	0.728958	0.0182087	1
cg07754798	MT1A	-8.43158	8.21594e-16	5.51692e-13	-0.420001	0.376306	0.44278	-0.0664735	0
cg11949335	TTC22	-8.43105	8.24696e-16	5.53266e-13	-0.371319	0.223926	0.260284	-0.0363581	0
cg01604592	DMAP1	-8.42876	8.38329e-16	5.61897e-13	-0.269228	0.0285922	0.0342204	-0.00562818	1
cg08697310	C11orf85	-8.42556	8.57713e-16	5.74362e-13	-0.325225	0.499698	0.555406	-0.0557079	0
cg19263433		-8.42538	8.58816e-16	5.74574e-13	-0.364422	0.579773	0.637642	-0.0578699	0
cg16457797	PFN3	-8.42467	8.63166e-16	5.76956e-13	-0.377056	0.702429	0.752743	-0.050314	0
cg07038187	LOC254559	-8.42441	8.64788e-16	5.77511e-13	-0.2074	0.47027	0.505432	-0.0351628	0
cg09944659	FAM101A	-8.42128	8.84322e-16	5.90017e-13	-0.276191	0.582601	0.627131	-0.0445295	0
cg06833823	LOC441666	-8.42411	9.06459e-16	6.04235e-13	-0.724341	0.106288	0.170995	-0.0647067	0
cg05533700	FZD10	-8.41748	9.08628e-16	6.05129e-13	-0.252531	0.21501	0.244063	-0.0290527	0
cg09803904	LOC254559	-8.41239	9.42227e-16	6.26934e-13	-0.279359	0.334595	0.37564	-0.0410447	0
cg04460816	SLC25A42	-8.41073	9.53457e-16	6.33829e-13	-0.26299	0.266325	0.300805	-0.0344795	0
cg08675941		-8.4178	9.60034e-16	6.37621e-13	-0.898438	0.240938	0.357291	-0.116354	0
cg08554395	MEGF11	-8.4096	9.61163e-16	6.3779e-13	-0.251697	0.597394	0.634777	-0.0373835	0
cg17278038	EIF2B3	-8.409	9.65256e-16	6.39925e-13	-0.340277	0.188996	0.226066	-0.0370698	0
cg15509430	CRISP2	-8.40395	1.04103e-15	6.89536e-13	-0.66496	0.588733	0.688423	-0.0996897	0
cg20758219	PRR23B	-8.39785	1.04515e-15	6.91637e-13	-0.37654	0.74051	0.78392	-0.0434099	0
cg01958356	GNAL	-8.39606	1.05856e-15	6.99877e-13	-0.27859	0.605702	0.651046	-0.0453439	0
cg00667789	TACSTD2	-8.39519	1.0903e-15	7.20209e-13	-0.455152	0.0280288	0.0394895	-0.0114607	0
cg01511232		-8.38533	1.14262e-15	7.54088e-13	-0.329478	0.138217	0.1626	-0.0243831	0
cg12273319		8.38768	1.15173e-15	7.59413e-13	0.577614	0.509142	0.410115	0.0990267	0
cg17941677		8.38179	1.17173e-15	7.71903e-13	0.404955	0.563823	0.504014	0.0598097	0
cg04359418		-8.38162	1.17318e-15	7.72165e-13	-0.285555	0.425321	0.472294	-0.0469734	0
cg14950829	PCDH8	-8.38376	1.17558e-15	7.73051e-13	-0.546068	0.181261	0.239508	-0.0582472	0
cg12728621	EPB41L1	-8.38091	1.17905e-15	7.74632e-13	-0.335367	0.128698	0.151563	-0.0228652	0
cg03551401	ADCY8	-8.37983	1.18816e-15	7.79914e-13	-0.333694	0.394079	0.449451	-0.0553726	0
cg07696515	TRIM29	-8.3772	1.21065e-15	7.93966e-13	-0.229801	0.593404	0.631026	-0.0376219	0
cg07011961	PRDM9	-8.37861	1.23638e-15	8.10113e-13	-0.608248	0.510897	0.609824	-0.0989264	0
cg16116203	PTMS	-8.37347	1.24317e-15	8.1383e-13	-0.199004	0.474294	0.507726	-0.0334327	0
cg20883227		-8.37155	1.26023e-15	8.24259e-13	-0.214533	0.243461	0.269183	-0.0257216	0
cg00046336		-8.36937	1.28133e-15	8.3731e-13	-0.421216	0.761634	0.807888	-0.0462537	0
cg01401534	C6orf201	-8.3688	1.28514e-15	8.39052e-13	-0.395154	0.176385	0.214507	-0.0381226	1
cg15192736		8.36239	1.34671e-15	8.78468e-13	0.440919	0.601681	0.523053	0.0786281	0
cg10555800		-8.36175	1.35113e-15	8.80563e-13	-0.343231	0.289156	0.3358	-0.0466437	0
cg07063463	MATN4	-8.35943	1.37364e-15	8.94434e-13	-0.275934	0.388374	0.432145	-0.043771	0
cg13269964	CD300LG	-8.35715	1.396e-15	9.08185e-13	-0.177557	0.584977	0.614232	-0.0292553	0
cg22762992		-8.35945	1.40831e-15	9.15375e-13	-0.564315	0.632723	0.713489	-0.0807661	0
cg18059891	C19orf46	-8.35489	1.41861e-15	9.21254e-13	-0.289568	0.405522	0.451944	-0.0464222	0
cg20816757	CX3CL1	-8.35458	1.42176e-15	9.2248e-13	-0.199213	0.429948	0.463478	-0.0335306	0
cg01905210	ESYT3	-8.3539	1.42868e-15	9.26144e-13	-0.242335	0.329501	0.364273	-0.0347715	0
cg11849422	PALM2	-8.35304	1.43741e-15	9.30982e-13	-0.297031	0.112409	0.13428	-0.0218705	0
cg02726377	SGMS2	-8.34883	1.48099e-15	9.57505e-13	-0.345314	0.255142	0.294784	-0.0396421	0
cg20512303	PDLIM4	-8.34893	1.47991e-15	9.57505e-13	-0.174952	0.45436	0.481334	-0.0269739	0
cg20664247	PEX10	-8.34638	1.507e-15	9.73461e-13	-0.419027	0.716739	0.769753	-0.0530136	0
cg22109795		-8.34584	1.51281e-15	9.76354e-13	-0.319865	0.496776	0.549295	-0.0525185	0
cg08617160	MIER2	-8.34924	1.52044e-15	9.8041e-13	-0.619959	0.228332	0.302388	-0.0740564	0
cg23950724	SYT10	-8.34258	1.54818e-15	9.97414e-13	-0.258459	0.296737	0.332538	-0.0358013	0
cg19605931		-8.34075	1.56844e-15	1.00958e-12	-0.302206	0.706035	0.74613	-0.0400951	0
cg16902294	LRAT	-8.33875	1.59083e-15	1.0225e-12	-0.234069	0.298451	0.330501	-0.0320498	0
cg26548185		-8.3387	1.59131e-15	1.0225e-12	-0.418444	0.197351	0.246508	-0.0491572	0
cg11097968		-8.3382	1.59706e-15	1.02529e-12	-0.213938	0.432268	0.467639	-0.0353709	0
cg00908631	CDKN2C	-8.33516	1.63178e-15	1.04666e-12	-0.316672	0.784745	0.819021	-0.0342764	0
cg00605373	CPNE5	-8.33496	1.63415e-15	1.04727e-12	-0.35157	0.606766	0.657685	-0.0509194	0
cg11704490		-8.33224	1.67095e-15	1.06991e-12	-0.444846	0.580438	0.646215	-0.0657773	0
cg22017105	LINC01398	-8.32832	1.71284e-15	1.09577e-12	-0.287601	0.599141	0.643437	-0.0442961	0
cg16037589	SOD3	-8.3283	1.71865e-15	1.09852e-12	-0.4554	0.620101	0.686434	-0.0663338	0
cg27009812	CLDN9	-8.32628	1.73781e-15	1.1098e-12	-0.368564	0.272339	0.325079	-0.0527404	0
cg08595869	SHROOM1	-8.3208	1.80662e-15	1.15273e-12	-0.159518	0.389886	0.415383	-0.0254969	0
cg26134665	STX1B	-8.32045	1.81109e-15	1.15458e-12	-0.158684	0.519925	0.546482	-0.0265568	0
cg21475150	RPL31	-8.31872	1.83335e-15	1.16775e-12	-0.350499	0.618633	0.673053	-0.0544203	0
cg02974659		-8.31853	1.83589e-15	1.16835e-12	-0.287317	0.545486	0.592048	-0.0465615	0
cg11117637	CDX1	-8.3194	1.85522e-15	1.17962e-12	-0.517677	0.562584	0.648159	-0.0855758	0
cg05020125	LOC728024	-8.31663	1.86073e-15	1.1821e-12	-0.233099	0.288247	0.325625	-0.0373777	0
cg25288155	PLEKHB1	-8.31571	1.87291e-15	1.1888e-12	-0.219478	0.380637	0.41297	-0.0323332	0
cg17627466	CHRM1	-8.31472	1.886e-15	1.19607e-12	-0.238438	0.422811	0.461158	-0.0383467	0
cg24358846		-8.31413	1.89398e-15	1.20009e-12	-0.425536	0.224079	0.271691	-0.0476115	0
cg22841667	RPL27A	-8.30958	1.96248e-15	1.24242e-12	-0.473631	0.266403	0.335569	-0.0691662	0
cg05418106		8.30842	1.97202e-15	1.24738e-12	0.341673	0.834264	0.80041	0.0338536	1
cg14188330	PCGF1	-8.30749	1.98507e-15	1.25455e-12	-0.308722	0.104888	0.125484	-0.0205951	0
cg05227350	ZBTB44	-8.30992	2.02198e-15	1.27677e-12	-0.646657	0.115501	0.163175	-0.0476744	0
cg00591868	PBX4	-8.30183	2.06609e-15	1.30349e-12	-0.317737	0.719736	0.758364	-0.0386286	0
cg09837911		-8.30179	2.07755e-15	1.30846e-12	-0.468702	0.449177	0.527549	-0.0783728	0
cg26865747		-8.30615	2.07714e-15	1.30846e-12	-0.667838	0.36774	0.472473	-0.104733	0
cg05523017	CACNA2D3	-8.29975	2.09678e-15	1.3187e-12	-0.299051	0.777815	0.813787	-0.0359712	0
cg06847624	PFN3	-8.3029	2.09741e-15	1.3187e-12	-0.493757	0.0494388	0.0630987	-0.0136599	0
cg06816668		-8.29786	2.12493e-15	1.33485e-12	-0.215323	0.517439	0.553233	-0.0357946	0
cg01077554		-8.29651	2.14533e-15	1.34651e-12	-0.300868	0.461867	0.512086	-0.0502188	1
cg07021181	BSX	-8.29599	2.1532e-15	1.35029e-12	-0.349336	0.499455	0.555027	-0.0555726	0
cg09158878		-8.29542	2.21427e-15	1.38739e-12	-0.588999	0.237373	0.315597	-0.0782235	0
cg02557933	SPEG	-8.29004	2.24564e-15	1.40585e-12	-0.211093	0.319631	0.347515	-0.0278835	0
cg15858746	BSND	-8.28877	2.26596e-15	1.41735e-12	-0.21627	0.499761	0.537269	-0.0375074	0
cg19334350	PTPRN2	8.29003	2.27388e-15	1.42109e-12	0.517492	0.261804	0.20229	0.0595139	0
cg11216554	LOC399815	-8.28763	2.28435e-15	1.42641e-12	-0.379089	0.303841	0.35953	-0.0556889	0
cg16216407	SOD3	-8.28741	2.28791e-15	1.42741e-12	-0.360891	0.493977	0.553579	-0.0596019	0
cg01154966	TRPC4AP	-8.28351	2.35646e-15	1.46893e-12	-0.46278	0.173044	0.218623	-0.045579	0
cg14546619	B4GALNT1	-8.28233	2.37141e-15	1.47699e-12	-0.178607	0.505363	0.535502	-0.0301387	0
cg24176585	SPATA18	-8.28137	2.3875e-15	1.48574e-12	-0.33157	0.638976	0.686935	-0.0479589	0
cg08453371		-8.27913	2.42561e-15	1.50817e-12	-0.23908	0.422038	0.461855	-0.0398167	0
cg04612171	SOBP	-8.27306	2.5317e-15	1.5728e-12	-0.307265	0.336742	0.386515	-0.0497724	0
cg02472291	C8orf45	-8.27634	2.5567e-15	1.58563e-12	-0.473275	0.0202006	0.0304092	-0.0102087	0
cg27305809	HOXC6	-8.2717	2.55639e-15	1.58563e-12	-0.440748	0.169301	0.214111	-0.0448101	0
cg09077319		-8.26616	2.65801e-15	1.64707e-12	-0.345722	0.389756	0.448182	-0.0584252	0
cg07539244		-8.26431	2.69298e-15	1.66732e-12	-0.229182	0.638909	0.673412	-0.0345025	0
cg26060667		-8.26291	2.71966e-15	1.68241e-12	-0.31879	0.482817	0.537965	-0.0551482	0
cg17817445	RPL27A	-8.26272	2.72321e-15	1.68319e-12	-0.335697	0.336072	0.390498	-0.0544257	0
cg09558509	ANKRD13B	-8.26251	2.7273e-15	1.68429e-12	-0.323425	0.268548	0.310185	-0.0416365	0
cg05347456	DPEP1	-8.26111	2.75546e-15	1.69881e-12	-0.447567	0.344747	0.41588	-0.0711328	0
cg25001102		-8.26501	2.75323e-15	1.69881e-12	-0.58305	0.565774	0.655295	-0.0895211	0
cg06134471	TRIM9	-8.26045	2.76719e-15	1.7046e-12	-0.19854	0.458255	0.492718	-0.0344629	0
cg23105130	MAPK15	-8.25749	2.82543e-15	1.73901e-12	-0.330987	0.395436	0.449832	-0.0543964	0
cg06839483	KIAA1161	-8.25745	2.8397e-15	1.74632e-12	-0.33744	0.903831	0.924308	-0.0204769	0
cg22735601	HSP90AB2P	8.25654	2.84443e-15	1.74776e-12	0.250451	0.85713	0.832886	0.0242447	1
cg18199248		-8.25528	2.86981e-15	1.76187e-12	-0.373829	0.674034	0.72412	-0.050086	0
cg01709689		-8.25272	2.92199e-15	1.7924e-12	-0.191052	0.627539	0.6597	-0.0321617	0
cg10456121		-8.24937	2.99179e-15	1.83368e-12	-0.324943	0.655737	0.703745	-0.0480084	0
cg09171621		8.25339	3.04326e-15	1.86366e-12	0.740403	0.171769	0.112267	0.0595025	0
cg23989110	MAP3K6	-8.24661	3.05062e-15	1.86661e-12	-0.241089	0.593466	0.634634	-0.0411683	0
cg24821709	COL16A1	-8.24611	3.06133e-15	1.87159e-12	-0.212359	0.372173	0.406518	-0.0343452	0
cg07923200	NAGK	-8.24461	3.09372e-15	1.88981e-12	-0.258585	0.481957	0.524534	-0.0425772	1
cg08300037	PTPRF	-8.2442	3.10287e-15	1.89382e-12	-0.238617	0.414002	0.455164	-0.0411618	0
cg02287371	SLC6A18	8.24597	3.11526e-15	1.89979e-12	0.546042	0.272224	0.207174	0.0650496	0
cg23414861	DPPA5	-8.24625	3.1846e-15	1.94046e-12	-0.683102	0.563467	0.668712	-0.105244	0
cg15648792	FAM38B	-8.23462	3.31914e-15	2.02075e-12	-0.254708	0.589957	0.627412	-0.0374554	0
cg25893254	NFIX	-8.23166	3.38892e-15	2.06152e-12	-0.306081	0.198474	0.232873	-0.0343995	0
cg17527819	TRIM15	-8.23042	3.41867e-15	2.07788e-12	-0.193778	0.523957	0.557347	-0.0333906	0
cg04704487	CRISPLD2	-8.22598	3.52699e-15	2.14194e-12	-0.260213	0.637268	0.675201	-0.0379328	0
cg01565777	PRR23C	-8.22333	3.59337e-15	2.17863e-12	-0.195422	0.330063	0.360779	-0.0307155	0
cg12258811	PER3	-8.22333	3.59323e-15	2.17863e-12	-0.287527	0.360115	0.40287	-0.0427549	0
cg13215995		-8.22249	3.61474e-15	2.18977e-12	-0.211445	0.581689	0.616044	-0.0343547	0
cg19603903	AURKC	-8.2261	3.62142e-15	2.192e-12	-0.585034	0.532455	0.622125	-0.0896702	0
cg18874715	PTH2R	-8.22181	3.63197e-15	2.19656e-12	-0.174746	0.459983	0.489559	-0.0295758	0
cg22374474		-8.22003	3.67775e-15	2.22241e-12	-0.303903	0.340091	0.389053	-0.048962	0
cg02890863	CCDC64B	-8.21973	3.68531e-15	2.22514e-12	-0.151208	0.406895	0.432616	-0.0257214	0
cg06639320	FHL2	-8.21935	3.69512e-15	2.22922e-12	-0.310712	0.146068	0.171433	-0.025365	0
cg17475271	HLA-DQB2	-8.21898	3.70481e-15	2.23322e-12	-0.312052	0.570226	0.618614	-0.0483884	0
cg03950599		-8.2209	3.72588e-15	2.24291e-12	-0.536529	0.569469	0.66378	-0.0943116	0
cg14325153	PRR23C	-8.22395	3.72702e-15	2.24291e-12	-0.732463	0.250075	0.348393	-0.0983186	0
cg12684052		-8.2127	3.87181e-15	2.32621e-12	-0.297608	0.450441	0.504693	-0.0542526	0
cg17063840	DISP2	-8.21272	3.87132e-15	2.32621e-12	-0.224506	0.668388	0.701616	-0.0332278	0
cg16102007		-8.21241	3.87984e-15	2.32912e-12	-0.301164	0.769355	0.805278	-0.0359229	0
cg14348540	SLC39A14	-8.212	3.89108e-15	2.33395e-12	-0.2005	0.477612	0.512229	-0.0346161	0
cg17302986	C9orf9	-8.21087	3.92211e-15	2.35063e-12	-0.204803	0.420478	0.456209	-0.0357315	0
cg18837588		-8.21008	3.94375e-15	2.36166e-12	-0.328208	0.696297	0.743731	-0.0474341	0
cg09634707		-8.21259	3.94957e-15	2.36321e-12	-0.552632	0.176297	0.230356	-0.0540598	0
cg13753527		-8.20811	3.99861e-15	2.39059e-12	-0.28996	0.544662	0.594794	-0.0501323	0
cg11885357	ESYT3	-8.21359	4.00934e-15	2.39505e-12	-0.728887	0.294379	0.402822	-0.108443	0
cg12743470	C14orf115	-8.20594	4.06022e-15	2.42346e-12	-0.250516	0.453391	0.496161	-0.0427705	0
cg21436055		-8.2053	4.07829e-15	2.43227e-12	-0.263442	0.542863	0.588623	-0.0457604	0
cg05170070	USP43	-8.2042	4.11011e-15	2.44924e-12	-0.38386	0.235114	0.279799	-0.0446845	0
cg23279021	TMEM232	-8.20611	4.15512e-15	2.47404e-12	-0.576215	0.120046	0.168186	-0.0481402	0
cg24158442	NFIX	-8.20183	4.17877e-15	2.4861e-12	-0.366205	0.265083	0.316055	-0.0509715	0
cg07532089	FIGLA	-8.20591	4.21353e-15	2.50474e-12	-0.647323	0.638856	0.734356	-0.0954997	0
cg05364567	ZNF232	-8.19913	4.25878e-15	2.52958e-12	-0.437021	0.161873	0.20484	-0.0429666	0
cg11007120		-8.19897	4.2636e-15	2.53001e-12	-0.27467	0.319765	0.362223	-0.0424581	0
cg26144569	CYP1B1	-8.19887	4.26644e-15	2.53001e-12	-0.291283	0.733074	0.768492	-0.0354182	0
cg20438142	PPP1R3B	-8.20152	4.29401e-15	2.5443e-12	-0.576814	0.121421	0.168583	-0.047162	0
cg07092985	RP1	-8.19731	4.31359e-15	2.55383e-12	-0.330212	0.783139	0.81861	-0.0354711	0
cg03357547	SHANK1	-8.19713	4.31908e-15	2.55501e-12	-0.282442	0.575003	0.62252	-0.0475168	0
cg09792000		-8.19664	4.33381e-15	2.56096e-12	-0.332252	0.298937	0.349187	-0.0502506	0
cg24727290	DDR1	-8.19709	4.33615e-15	2.56096e-12	-0.44324	0.591062	0.657475	-0.0664129	0
cg24876445		-8.19364	4.42591e-15	2.61186e-12	-0.189317	0.276792	0.303982	-0.0271897	0
cg23120345	LOC285456	-8.19291	4.44863e-15	2.62315e-12	-0.253156	0.814432	0.83413	-0.0196978	1
cg04790487	PKMYT1	-8.19252	4.46072e-15	2.62816e-12	-0.289043	0.603622	0.648356	-0.0447339	0
cg05923199		-8.19189	4.4805e-15	2.63768e-12	-0.23025	0.311519	0.34114	-0.0296215	0
cg17286244	MIR548H4	-8.19074	4.51685e-15	2.65694e-12	-0.420231	0.314658	0.38192	-0.0672625	0
cg21300318	MIR7-3	8.19047	4.52537e-15	2.65981e-12	0.232343	0.43087	0.393553	0.0373171	0
cg08623357	CDH8	-8.18912	4.56832e-15	2.6829e-12	-0.257899	0.226551	0.257171	-0.03062	0
cg04231050	BFSP2	-8.18824	4.5967e-15	2.6974e-12	-0.396532	0.597509	0.658535	-0.0610253	0
cg06333870		8.18756	4.61862e-15	2.70808e-12	0.321913	0.482346	0.428962	0.0533846	0
cg09288885		-8.18685	4.64155e-15	2.71851e-12	-0.351378	0.582436	0.639266	-0.0568296	0
cg14129495	CRTAC1	-8.18678	4.64383e-15	2.71851e-12	-0.257623	0.712772	0.745086	-0.0323146	0
cg02047809	COCH	-8.18434	4.72403e-15	2.76324e-12	-0.296789	0.307596	0.352109	-0.0445134	0
cg20487580	BAHD1	-8.18296	4.76994e-15	2.78786e-12	-0.252159	0.678484	0.713322	-0.0348381	0
cg12471986	ZNF214	-8.18263	4.7811e-15	2.79215e-12	-0.367203	0.0561649	0.0709508	-0.0147859	0
cg20265748	PTPN21	-8.18194	4.80399e-15	2.80328e-12	-0.254824	0.653275	0.690355	-0.0370802	0
cg19515035	RTKN	-8.18039	4.85669e-15	2.83177e-12	-0.41156	0.0947085	0.120377	-0.0256688	0
cg25417405	SLC27A2	-8.17946	4.88844e-15	2.84801e-12	-0.23544	0.391804	0.430886	-0.0390816	0
cg23647410		-8.17409	5.07572e-15	2.95476e-12	-0.167165	0.600683	0.628491	-0.0278074	0
cg11304734	POLR1E	-8.17374	5.08793e-15	2.95951e-12	-0.273181	0.204246	0.236429	-0.0321829	0
cg17997633	PRPH	-8.1731	5.11078e-15	2.97044e-12	-0.247297	0.36309	0.400356	-0.0372663	0
cg24847993	C9orf171	-8.17269	5.12541e-15	2.97657e-12	-0.266733	0.490875	0.533388	-0.0425128	0
cg18178962	ELF3	-8.16998	5.22375e-15	3.03127e-12	-0.249897	0.624847	0.663119	-0.0382714	0
cg12802310	CYP1B1	-8.16528	5.39838e-15	3.13012e-12	-0.278873	0.137118	0.161796	-0.0246785	0
cg15092219		-8.16205	5.54156e-15	3.21059e-12	-0.455416	0.146472	0.187736	-0.0412642	0
cg14429209	GAD2	-8.16176	5.55484e-15	3.21319e-12	-0.44757	0.511427	0.58389	-0.0724636	0
cg22541001	SHISA3	-8.16121	5.55398e-15	3.21319e-12	-0.275667	0.524499	0.567848	-0.0433486	0
cg17557552	DIO3	-8.15875	5.65041e-15	3.26589e-12	-0.272739	0.522398	0.567755	-0.0453573	0
cg01874880		-8.15805	5.67807e-15	3.27928e-12	-0.276793	0.631068	0.671853	-0.0407853	0
cg23146346	RBM24	-8.15646	5.74182e-15	3.31348e-12	-0.311965	0.691267	0.731817	-0.0405506	0
cg16636110	ZNF264	-8.15189	5.92802e-15	3.41823e-12	-0.221897	0.492691	0.531324	-0.0386326	0
cg21785145		-8.1513	5.95247e-15	3.42752e-12	-0.213712	0.544815	0.579939	-0.0351245	0
cg11596009	OSCP1	-8.15128	5.95352e-15	3.42752e-12	-0.303916	0.484434	0.539952	-0.0555178	1
cg04362002	PRDM9	-8.1494	6.03198e-15	3.46723e-12	-0.233526	0.598842	0.635641	-0.0367983	0
cg13430552		-8.14947	6.029e-15	3.46723e-12	-0.28106	0.498598	0.545502	-0.0469044	0
cg01319403		-8.14875	6.05946e-15	3.48029e-12	-0.236372	0.41748	0.455758	-0.0382787	0
cg26218577	RPLP1	-8.14344	6.28835e-15	3.60892e-12	-0.395176	0.382339	0.449718	-0.0673786	0
cg22522920	FAIM2	-8.14298	6.30858e-15	3.61768e-12	-0.164827	0.336654	0.361737	-0.025083	0
cg00752478	ZDHHC1	-8.14261	6.32493e-15	3.62421e-12	-0.247265	0.323875	0.360385	-0.0365096	0
cg17397004	KDELR3	-8.14046	6.42051e-15	3.6761e-12	-0.18692	0.422652	0.453606	-0.0309538	0
cg20095656	PFN3	-8.13795	6.53395e-15	3.73633e-12	-0.419834	0.515949	0.583126	-0.0671768	0
cg22740783	CGREF1	-8.13791	6.53593e-15	3.73633e-12	-0.278695	0.173303	0.201412	-0.0281087	0
cg18304951	IP6K3	-8.1323	6.79669e-15	3.88235e-12	-0.234205	0.61853	0.65444	-0.0359105	0
cg20600845	EGR2	-8.12706	7.0501e-15	4.02396e-12	-0.379331	0.0837216	0.105087	-0.0213653	0
cg02917321		-8.12672	7.06677e-15	4.03033e-12	-0.418484	0.117066	0.145189	-0.028123	0
cg25390787	CRISP2	-8.13318	7.07262e-15	4.03052e-12	-0.77213	0.404661	0.525033	-0.120372	0
cg14731570		-8.12355	7.22479e-15	4.11403e-12	-0.279071	0.375029	0.422048	-0.0470196	0
cg00147172		-8.12538	7.27069e-15	4.13694e-12	-0.546494	0.426371	0.513724	-0.0873535	0
cg01108476	TCP11	-8.12183	7.31149e-15	4.15691e-12	-0.19055	0.631507	0.659634	-0.0281274	0
cg00102731	EBF4	-8.12118	7.34474e-15	4.17257e-12	-0.26702	0.512259	0.555462	-0.043203	0
cg07724623	SYCP1	-8.1203	7.39005e-15	4.19505e-12	-0.318447	0.346489	0.396889	-0.0503998	0
cg16595288	RASGEF1A	-8.12009	7.40103e-15	4.19802e-12	-0.202962	0.326616	0.355443	-0.0288273	0
cg20136951	PEX10	-8.1194	7.43654e-15	4.21489e-12	-0.175255	0.533086	0.562111	-0.0290251	0
cg17279652	TRIM7	-8.11854	7.57902e-15	4.29231e-12	-0.452709	0.800931	0.846221	-0.0452897	0
cg24309739	NAF1	-8.11415	7.81741e-15	4.4239e-12	-0.506492	0.446741	0.532254	-0.0855129	0
cg15645685	PBX4	-8.11207	7.82643e-15	4.42557e-12	-0.37975	0.419101	0.484904	-0.0658032	0
cg22627021	KCNK4	-8.10975	7.95391e-15	4.49418e-12	-0.255315	0.79627	0.82239	-0.0261201	0
cg26715042	CRISP2	-8.11582	8.00822e-15	4.52137e-12	-0.844102	0.303575	0.421003	-0.117428	0
cg19211484		8.10859	8.03012e-15	4.53023e-12	0.428368	0.684937	0.617487	0.0674498	1
cg07587451	DPYSL2	-8.10689	8.11369e-15	4.57385e-12	-0.27513	0.570412	0.611443	-0.0410313	0
cg10876429	SLC39A14	-8.10587	8.17171e-15	4.603e-12	-0.260871	0.458493	0.502974	-0.0444807	0
cg07636176	APOB	-8.10554	8.1903e-15	4.60992e-12	-0.274308	0.607501	0.652235	-0.0447334	0
cg21324854	MYADM	-8.10316	8.32716e-15	4.68335e-12	-0.268392	0.734566	0.76448	-0.0299133	0
cg14441480	HLA-DQB2	-8.10298	8.33755e-15	4.684e-12	-0.29136	0.396599	0.442385	-0.0457862	0
cg22986999	MRGPRF	-8.10292	8.34115e-15	4.684e-12	-0.294224	0.235191	0.27083	-0.0356384	0
cg13348458		8.09989	8.62952e-15	4.84221e-12	0.513279	0.262637	0.202447	0.0601901	0
cg06660015	SLC4A9	-8.09751	8.66083e-15	4.85606e-12	-0.333885	0.255588	0.297452	-0.0418636	0
cg24042814	NDUFA13	-8.09686	8.70011e-15	4.87434e-12	-0.171461	0.360062	0.387278	-0.0272153	0
cg04739570	PODXL2	-8.09891	8.77011e-15	4.90979e-12	-0.562728	0.10784	0.156657	-0.0488177	0
cg26353287		-8.10076	8.87472e-15	4.96455e-12	-0.705054	0.78023	0.851791	-0.0715608	0
cg08739828	MOCOS	-8.09254	8.96567e-15	5.01159e-12	-0.264242	0.398998	0.43765	-0.0386527	0
cg22116712	KIF1C	-8.09079	9.07548e-15	5.0691e-12	-0.207454	0.223084	0.246443	-0.023359	0
cg21811204	SHROOM1	-8.08931	9.21163e-15	5.14121e-12	-0.440736	0.0847045	0.108922	-0.0242175	0
cg20673321	ZNF541	-8.08724	9.30216e-15	5.18566e-12	-0.23916	0.528375	0.569287	-0.0409122	0
cg22369590	HAPLN2	-8.08719	9.30546e-15	5.18566e-12	-0.227013	0.670128	0.702861	-0.0327337	0
cg01247836	SRCIN1	-8.08693	9.32205e-15	5.19094e-12	-0.208699	0.474318	0.508217	-0.0338986	0
cg09492935	VAX2	-8.08543	9.41945e-15	5.24118e-12	-0.168803	0.421474	0.449486	-0.028012	0
cg26907313	ATP6V1B1	-8.08338	9.55475e-15	5.31242e-12	-0.364613	0.687911	0.739595	-0.051684	0
cg18424208	CDX1	-8.0818	9.7e-15	5.38908e-12	-0.450082	0.439059	0.519252	-0.0801934	0
cg07052513	KDM3A	-8.07875	9.86744e-15	5.47794e-12	-0.263265	0.0794813	0.0934858	-0.0140044	0
cg15069551	LOC284798	-8.0779	9.92568e-15	5.50608e-12	-0.247229	0.616618	0.65382	-0.037202	0
cg25881038	PTH2R	-8.0774	9.96038e-15	5.52114e-12	-0.289567	0.626995	0.669136	-0.0421408	0
cg19589652	SSC5D	-8.08165	1.02167e-14	5.65891e-12	-0.73583	0.849359	0.899052	-0.0496928	0
cg18294646	RXFP3	-8.07185	1.03514e-14	5.7292e-12	-0.279074	0.336616	0.380909	-0.0442932	0
cg04871384	RTEL1	-8.06959	1.05149e-14	5.81528e-12	-0.298615	0.2521	0.291108	-0.0390083	0
cg22568540	NCRNA00181	-8.06789	1.064e-14	5.88002e-12	-0.27765	0.767482	0.798937	-0.0314544	0
cg07567308	ProSAPiP1	-8.06725	1.06872e-14	5.90165e-12	-0.19875	0.42391	0.455812	-0.0319022	0
cg05653018	ELF3	-8.06628	1.07595e-14	5.93708e-12	-0.278573	0.607794	0.650315	-0.0425207	0
cg17481219	CYP2U1	-8.06145	1.11258e-14	6.13454e-12	-0.250081	0.239928	0.273419	-0.0334917	0
cg09183151		-8.06032	1.12138e-14	6.17773e-12	-0.282203	0.641445	0.683728	-0.0422835	0
cg16318112	AGRN	-8.06044	1.1221e-14	6.17773e-12	-0.351157	0.0322634	0.0379404	-0.00567705	1
cg09127493		-8.0593	1.12932e-14	6.21281e-12	-0.202423	0.412758	0.446136	-0.0333783	0
cg17348951	EYA4	-8.05849	1.13809e-14	6.25224e-12	-0.449446	0.390368	0.459184	-0.0688162	0
cg26262500	CTIF	-8.05817	1.1382e-14	6.25224e-12	-0.271442	0.469568	0.510407	-0.0408386	0
cg21545605		-8.05534	1.16079e-14	6.37154e-12	-0.14864	0.464044	0.489608	-0.0255635	0
cg02883668	KCNK10	-8.05337	1.17675e-14	6.45431e-12	-0.35768	0.369374	0.423912	-0.0545381	0
cg17100943	SLC25A23	-8.05242	1.18453e-14	6.49206e-12	-0.384379	0.174623	0.212785	-0.0381616	0
cg17852385	CYP1A1	-8.05038	1.20133e-14	6.57866e-12	-0.335497	0.192019	0.230512	-0.0384934	0
cg18343108	C17orf98	-8.05632	1.20213e-14	6.57866e-12	-0.657082	0.784245	0.847346	-0.0631014	0
cg26993102	HLA-L	-8.04861	1.2162e-14	6.6507e-12	-0.178299	0.457776	0.486362	-0.0285859	0
cg20909645		-8.04624	1.23637e-14	6.75591e-12	-0.434762	0.215985	0.271758	-0.0557727	0
cg02055264		-8.04767	1.26321e-14	6.89741e-12	-0.579311	0.762209	0.823524	-0.0613151	0
cg05358404	RTEL1	-8.04235	1.2701e-14	6.92986e-12	-0.298905	0.585053	0.630265	-0.0452129	0
cg25739197		8.03707	1.31736e-14	7.18235e-12	0.304624	0.707061	0.663342	0.0437182	0
cg01717649		-8.03627	1.32467e-14	7.21037e-12	-0.193721	0.470548	0.499289	-0.0287409	0
cg04895233	PLAGL1	-8.03618	1.32545e-14	7.21037e-12	-0.235907	0.659842	0.690378	-0.030536	0
cg13316977	BEST2	-8.03623	1.32505e-14	7.21037e-12	-0.218315	0.431679	0.467331	-0.0356517	0
cg19182242	PPARG	-8.03586	1.3284e-14	7.22099e-12	-0.254382	0.246139	0.276758	-0.0306192	0
cg01284406	PTH2R	-8.03499	1.33642e-14	7.25922e-12	-0.286407	0.725237	0.75994	-0.0347026	0
cg15700776	CYP2U1	-8.03453	1.34077e-14	7.2774e-12	-0.279459	0.291444	0.332415	-0.0409706	0
cg17720118		-8.03135	1.37056e-14	7.43361e-12	-0.337817	0.192978	0.228436	-0.0354571	0
cg05895034	PRSS22	8.02773	1.40531e-14	7.61639e-12	0.380225	0.324534	0.270691	0.0538429	0
cg02276826		8.02337	1.47631e-14	7.98935e-12	0.539966	0.530881	0.433689	0.0971914	0
cg06618097	PNMAL2	-8.0206	1.4763e-14	7.98935e-12	-0.1745	0.563442	0.593167	-0.029725	0
cg22454769	FHL2	-8.0214	1.50687e-14	8.14868e-12	-0.579041	0.109378	0.144078	-0.0346998	0
cg04987755	SYCP1	-8.01744	1.50888e-14	8.15352e-12	-0.379597	0.180483	0.22175	-0.0412676	0
cg21779786	H1F0	-8.01593	1.52477e-14	8.23329e-12	-0.260705	0.460031	0.504525	-0.0444943	0
cg09417514		-8.01746	1.54225e-14	8.32155e-12	-0.540924	0.699633	0.763923	-0.0642903	1
cg05458540	SEMA3F	-8.013	1.55596e-14	8.38932e-12	-0.221006	0.324744	0.356158	-0.0314136	0
cg05059337		-8.00947	1.59426e-14	8.58953e-12	-0.270334	0.738138	0.772067	-0.0339295	0
cg08885224	EYA4	-8.00891	1.60053e-14	8.6169e-12	-0.373218	0.514164	0.575096	-0.0609321	0
cg00014194	OLFM1	8.00589	1.63417e-14	8.79156e-12	0.288243	0.324041	0.28124	0.0428013	0
cg20310608	LOC284798	-8.00459	1.64894e-14	8.86447e-12	-0.341186	0.600896	0.656491	-0.055595	0
cg07168556	WFIKKN2	-8.00376	1.65843e-14	8.90893e-12	-0.329849	0.489674	0.545638	-0.0559639	0
cg26107597	COCH	-8.0007	1.69383e-14	9.09244e-12	-0.201837	0.279149	0.306756	-0.0276068	0
cg17228942	NLRP14	-7.99974	1.70509e-14	9.14618e-12	-0.371398	0.100514	0.12563	-0.0251167	0
cg24439334	PEX10	-7.99954	1.7074e-14	9.15182e-12	-0.270547	0.697244	0.734253	-0.0370087	0
cg23081026		-7.99898	1.71405e-14	9.18071e-12	-0.13385	0.392343	0.415314	-0.0229712	0
cg08548500	F10	-7.99802	1.72538e-14	9.23465e-12	-0.242421	0.606877	0.645873	-0.0389961	0
cg07148318	OPLAH	-7.99533	1.7578e-14	9.40129e-12	-0.243415	0.647967	0.681514	-0.0335474	0
cg21411366	SOD3	-7.99699	1.76143e-14	9.41379e-12	-0.483837	0.734688	0.789897	-0.0552093	0
cg14090916	GRIN1	7.99164	1.80307e-14	9.62931e-12	0.327929	0.257756	0.21888	0.0388761	0
cg15936068	DDX43	-7.99454	1.85448e-14	9.89663e-12	-0.786445	0.721105	0.811768	-0.0906638	0
cg00632657	PTCHD3	-7.98395	1.90121e-14	1.01386e-11	-0.262567	0.585639	0.625651	-0.0400119	0
cg20877594		7.98646	1.91589e-14	1.02094e-11	0.560598	0.717848	0.644233	0.0736142	1
cg17335494	LTBP2	-7.98241	1.9215e-14	1.02319e-11	-0.195274	0.565317	0.597645	-0.032328	0
cg26824850	OPLAH	-7.98212	1.92535e-14	1.02449e-11	-0.245399	0.569176	0.610917	-0.0417412	0
cg26206185	IL17REL	-7.97885	1.96916e-14	1.04704e-11	-0.379851	0.479933	0.542931	-0.0629979	0
cg15404904	BEST2	-7.97774	1.98429e-14	1.05431e-11	-0.238254	0.531038	0.56974	-0.0387021	0
cg08887581	C1orf64	-7.97686	1.99644e-14	1.06e-11	-0.295006	0.678528	0.721998	-0.0434705	0
cg11758793	GJD3	-7.97592	2.00929e-14	1.06605e-11	-0.346024	0.410938	0.466634	-0.0556953	0
cg04897644	PKLR	-7.97567	2.01277e-14	1.06635e-11	-0.29023	0.596205	0.643524	-0.0473193	0
cg13896204	HLA-DQB2	-7.97703	2.01201e-14	1.06635e-11	-0.471795	0.489987	0.565627	-0.0756403	0
cg23795938	TMEM88B	-7.9731	2.04873e-14	1.08461e-11	-0.197891	0.464822	0.49619	-0.0313682	0
cg17977546		-7.97291	2.05141e-14	1.08524e-11	-0.144947	0.429623	0.453418	-0.0237948	0
cg00202460	C15orf40	-7.97086	2.08061e-14	1.09981e-11	-0.291918	0.270557	0.310524	-0.0399666	0
cg01084194	RFX2	-7.97076	2.08196e-14	1.09981e-11	-0.233944	0.421551	0.461906	-0.0403557	0
cg21461564	TTPA	-7.97087	2.14795e-14	1.13385e-11	-0.631784	0.109239	0.152145	-0.0429063	0
cg11372436	SOD3	-7.96866	2.15163e-14	1.13497e-11	-0.525918	0.655995	0.727715	-0.0717205	0
cg12043703		-7.96273	2.2003e-14	1.15981e-11	-0.176588	0.62266	0.651631	-0.0289709	0
cg14909614	TEAD3	-7.96349	2.23576e-14	1.17765e-11	-0.535561	0.684401	0.753525	-0.0691238	0
cg24942922		-7.96028	2.23768e-14	1.17781e-11	-0.326722	0.309223	0.358607	-0.0493835	0
cg18729445		-7.95447	2.32886e-14	1.22442e-11	-0.326758	0.575849	0.627774	-0.0519253	0
cg14830485		-7.95443	2.32957e-14	1.22442e-11	-0.386132	0.146556	0.178457	-0.0319009	1
cg04499643		-7.95397	2.33696e-14	1.22742e-11	-0.375667	0.65328	0.706067	-0.0527875	0
cg01151995	TRADD	-7.9481	2.43309e-14	1.27699e-11	-0.203223	0.445819	0.481257	-0.0354377	0
cg15015426	OR10J5	7.94789	2.43667e-14	1.27795e-11	0.329311	0.515105	0.458378	0.0567274	0
cg27541261	LOC101927292	-7.94756	2.44211e-14	1.27989e-11	-0.157652	0.3018	0.324795	-0.0229954	0
cg20678082		-7.94725	2.44735e-14	1.28171e-11	-0.365705	0.293921	0.351533	-0.0576119	0
cg06566034		-7.94621	2.4649e-14	1.28998e-11	-0.190143	0.479034	0.511768	-0.0327346	0
cg18050844		-7.94459	2.49253e-14	1.30351e-11	-0.284963	0.725118	0.762516	-0.0373984	0
cg08942800	CRISP2	-7.94466	2.51606e-14	1.31487e-11	-0.464476	0.720604	0.778791	-0.0581869	0
cg14399768	USE1	-7.94178	2.54107e-14	1.32699e-11	-0.249972	0.702766	0.737345	-0.0345793	0
cg08590939	OXCT1	-7.94425	2.55829e-14	1.33499e-11	-0.550822	0.0899702	0.125859	-0.0358885	0
cg14804237		7.94069	2.56004e-14	1.33499e-11	0.250855	0.740033	0.706167	0.0338662	1
cg00760562	OSTalpha	-7.93704	2.625e-14	1.36789e-11	-0.215414	0.545767	0.58239	-0.0366223	0
cg09539538	FERMT1	-7.93632	2.63817e-14	1.37297e-11	-0.235664	0.679686	0.712084	-0.0323979	0
cg11635454	DCPS	-7.93827	2.63852e-14	1.37297e-11	-0.515603	0.238296	0.303253	-0.0649569	0
cg13570656	CYP1A1	-7.93445	2.72095e-14	1.41486e-11	-0.54617	0.272746	0.351007	-0.0782613	0
cg07292251	F12	-7.93486	2.73242e-14	1.41981e-11	-0.502093	0.812938	0.856297	-0.0433584	0
cg02951714		7.93061	2.74342e-14	1.4235e-11	0.265756	0.782884	0.751217	0.0316667	0
cg07313626		-7.93062	2.74322e-14	1.4235e-11	-0.280253	0.50192	0.555054	-0.0531337	0
cg00588691		-7.92914	2.7713e-14	1.43695e-11	-0.186732	0.482098	0.513049	-0.0309513	0
cg06194338	TRIM7	-7.92869	2.7799e-14	1.44039e-11	-0.339461	0.428647	0.48785	-0.0592026	0
cg04888174		7.92659	2.82013e-14	1.46019e-11	0.305518	0.78251	0.745824	0.0366864	1
cg22981993	ALS2CR11	-7.92508	2.84957e-14	1.47439e-11	-0.261412	0.279682	0.316286	-0.0366043	0
cg02296392	ATP8B3	7.92474	2.85619e-14	1.47677e-11	0.34617	0.689991	0.636014	0.0539769	0
cg14074251	SPEG	-7.9235	2.88051e-14	1.48829e-11	-0.191342	0.369946	0.399639	-0.0296927	0
cg21903286	PRICKLE1	-7.92274	2.89572e-14	1.49509e-11	-0.363205	0.498621	0.555089	-0.0564679	0
cg05317207	ZNF497	-7.92447	2.91779e-14	1.50542e-11	-0.546983	0.154075	0.205844	-0.0517696	0
cg14621323	PFN3	-7.92082	2.93397e-14	1.51271e-11	-0.194561	0.637952	0.666782	-0.0288298	0
cg03329019		-7.92035	2.94342e-14	1.51651e-11	-0.237326	0.489031	0.531022	-0.0419916	0
cg05598919	NACAD	-7.91841	2.98285e-14	1.53517e-11	-0.216397	0.720871	0.750864	-0.0299931	0
cg07946035		-7.91836	2.98385e-14	1.53517e-11	-0.213653	0.369547	0.402673	-0.0331258	0
cg15822328		-7.91712	3.00924e-14	1.54629e-11	-0.236393	0.501813	0.542296	-0.0404834	0
cg18106925		-7.9171	3.0097e-14	1.54629e-11	-0.16102	0.414797	0.442041	-0.0272441	0
cg04595372	CRISP2	-7.91581	3.03651e-14	1.55788e-11	-0.396053	0.602748	0.663311	-0.0605631	0
cg23206461		-7.91707	3.03524e-14	1.55788e-11	-0.48273	0.240936	0.299111	-0.058175	0
cg10156298	TMEM88B	-7.91471	3.05946e-14	1.56745e-11	-0.227845	0.473944	0.509458	-0.0355137	0
cg11050859	TOX	-7.9148	3.05758e-14	1.56745e-11	-0.248069	0.0977253	0.115479	-0.0177534	0
cg09012141		-7.91437	3.06665e-14	1.57003e-11	-0.220073	0.687191	0.717288	-0.0300971	0
cg12757143	WDR85	-7.91361	3.08253e-14	1.57706e-11	-0.300179	0.56859	0.617931	-0.0493409	0
cg17321385		-7.90729	3.21895e-14	1.6457e-11	-0.209781	0.314817	0.343237	-0.0284207	0
cg06480265		-7.90333	3.30738e-14	1.68973e-11	-0.298241	0.24978	0.288753	-0.0389727	0
cg24279418		-7.90423	3.35322e-14	1.71195e-11	-0.505224	0.0694575	0.0920389	-0.0225814	0
cg14774755	PRDM14	-7.89867	3.41448e-14	1.74201e-11	-0.165112	0.563764	0.592896	-0.029132	0
cg24992471	NGFR	-7.89792	3.43211e-14	1.74978e-11	-0.202673	0.545767	0.580596	-0.0348289	0
cg15090036		-7.89705	3.45269e-14	1.75905e-11	-0.174369	0.507998	0.53503	-0.0270315	0
cg20787146	KLHL35	-7.8969	3.45613e-14	1.75957e-11	-0.292834	0.629086	0.675443	-0.0463576	0
cg06251978	OR10J5	7.89493	3.50303e-14	1.78097e-11	0.296501	0.549748	0.499212	0.0505353	0
cg25334934		-7.89502	3.50097e-14	1.78097e-11	-0.245289	0.546191	0.586818	-0.0406271	0
cg00348467		-7.89612	3.51456e-14	1.78559e-11	-0.480552	0.549712	0.632323	-0.0826112	0
cg05639522		-7.89218	3.56959e-14	1.81229e-11	-0.402689	0.40259	0.475273	-0.0726825	0
cg22769105	HOXC4	-7.89193	3.57567e-14	1.81411e-11	-0.189568	0.296305	0.323173	-0.0268682	0
cg25042226	PAX8	-7.88856	3.65906e-14	1.85513e-11	-0.2484	0.618896	0.657557	-0.0386608	0
cg21216562	GRIN1	7.88789	3.67563e-14	1.86224e-11	0.400729	0.281542	0.233309	0.0482332	0
cg08002341	COL9A1	-7.88425	3.76826e-14	1.90785e-11	-0.21034	0.284217	0.313857	-0.0296404	0
cg17583256	CLDN5	-7.88337	3.79096e-14	1.91801e-11	-0.266213	0.655457	0.692755	-0.0372978	0
cg05118960	HYAL2	-7.8825	3.8221e-14	1.93242e-11	-0.421162	0.532702	0.6022	-0.0694975	0
cg02786793	DAB2IP	-7.88003	3.87864e-14	1.95966e-11	-0.265704	0.555524	0.599337	-0.0438134	0
cg00023919	RHOD	-7.87974	3.88627e-14	1.96215e-11	-0.276756	0.210816	0.239696	-0.0288803	0
cg18009000	H2AFY2	-7.87956	3.89106e-14	1.96321e-11	-0.319406	0.621614	0.669158	-0.0475433	0
cg04339706		-7.87871	3.91375e-14	1.9733e-11	-0.177631	0.554841	0.584831	-0.0299901	0
cg17478763	NFIX	-7.87819	3.92768e-14	1.97896e-11	-0.397736	0.115511	0.148259	-0.0327476	0
cg03868121	GRM4	-7.8771	3.95697e-14	1.99234e-11	-0.282025	0.148975	0.173815	-0.0248406	0
cg08577776		7.8768	3.96507e-14	1.99505e-11	0.222037	0.238482	0.211934	0.0265477	0
cg21885995	SRP68	-7.87657	3.97123e-14	1.99677e-11	-0.214756	0.821247	0.840012	-0.018765	0
cg09819656	NPAS3	-7.87472	4.02182e-14	2.02081e-11	-0.242906	0.39239	0.432067	-0.0396774	0
cg06286618		-7.87312	4.06584e-14	2.04153e-11	-0.265027	0.379499	0.422485	-0.0429861	0
cg09200774		-7.87025	4.14629e-14	2.0805e-11	-0.21942	0.693925	0.725017	-0.0310923	0
cg17268658	FHL2	-7.86974	4.16091e-14	2.0864e-11	-0.312532	0.171178	0.198807	-0.0276282	0
cg21915678		-7.86935	4.172e-14	2.09052e-11	-0.386985	0.446892	0.509602	-0.0627104	0
cg11576574	FAM188B	-7.8687	4.19047e-14	2.09834e-11	-0.155745	0.429455	0.455547	-0.0260915	0
cg08928145	TSSK6	-7.86751	4.22464e-14	2.114e-11	-0.220769	0.364745	0.396588	-0.0318432	0
cg10599571	MRPS6	-7.86725	4.23224e-14	2.11595e-11	-0.163971	0.449951	0.478657	-0.0287054	0
cg15584071	SDHAF1	-7.86717	4.23433e-14	2.11595e-11	-0.35065	0.435682	0.49696	-0.061278	0
cg16863619		-7.86626	4.26088e-14	2.12776e-11	-0.285159	0.740011	0.776367	-0.0363561	0
cg21902394		-7.86643	4.2651e-14	2.12841e-11	-0.417931	0.669832	0.731055	-0.0612232	0
cg07371589	SEMA6C	-7.87064	4.28886e-14	2.13881e-11	-0.669466	0.598794	0.701256	-0.102461	0
cg17567933	OLFM1	7.86517	4.29271e-14	2.13927e-11	0.408801	0.229155	0.184961	0.0441936	0
cg15417799	TGFB3	-7.8645	4.31228e-14	2.14756e-11	-0.157769	0.491095	0.517955	-0.0268598	0
cg25547332		-7.86473	4.34772e-14	2.16374e-11	-0.383491	0.850324	0.881112	-0.0307881	0
cg01234610	WFIKKN2	-7.86316	4.35182e-14	2.1643e-11	-0.36972	0.522251	0.583675	-0.0614244	0
cg04231094	KLHL35	-7.86072	4.42491e-14	2.19915e-11	-0.298908	0.348769	0.395266	-0.0464967	0
cg08639948		-7.85912	4.4734e-14	2.22174e-11	-0.283564	0.501204	0.54608	-0.0448764	0
cg03771939	TBC1D12	-7.85873	4.48537e-14	2.22617e-11	-0.362254	0.656554	0.709186	-0.0526315	0
cg13886554	FBLN7	-7.85938	4.49735e-14	2.2306e-11	-0.464417	0.140654	0.182971	-0.042317	0
cg10312464		-7.85813	4.50385e-14	2.23231e-11	-0.181974	0.484539	0.516153	-0.0316143	0
cg06454152		-7.86069	4.51249e-14	2.23508e-11	-0.539532	0.135758	0.178767	-0.0430084	0
cg04715503	CLDN9	-7.85853	4.5839e-14	2.26891e-11	-0.568437	0.263213	0.345993	-0.0827797	0
cg24578493	EIF3L	-7.856	4.63069e-14	2.29052e-11	-0.508095	0.356038	0.434688	-0.0786499	0
cg02269453	PPP1R3B	-7.85744	4.63663e-14	2.29191e-11	-0.592135	0.291842	0.375923	-0.0840809	1
cg07059402	MIR659	-7.85668	4.6725e-14	2.30807e-11	-0.618313	0.260151	0.341009	-0.0808577	0
cg27629882	A1BG-AS1	-7.85315	4.83847e-14	2.38844e-11	-0.61296	0.803681	0.858218	-0.0545375	0
cg21181713	IL1RL2	-7.84479	4.93224e-14	2.43308e-11	-0.295106	0.42609	0.478279	-0.0521891	0
cg06946880	ATP6V1B1	-7.84282	4.99898e-14	2.46434e-11	-0.255218	0.649416	0.687082	-0.0376662	0
cg25188475	GAL	-7.83948	5.11392e-14	2.51931e-11	-0.282675	0.664893	0.706637	-0.0417434	0
cg16681268	ASZ1	-7.84372	5.13065e-14	2.52584e-11	-0.607691	0.739597	0.808664	-0.0690674	0
cg25653641		-7.83946	5.18138e-14	2.5491e-11	-0.489586	0.540776	0.621141	-0.0803658	0
cg08929362		-7.8374	5.18657e-14	2.54994e-11	-0.219812	0.69799	0.728793	-0.0308037	0
cg22144900	SPACA1	-7.83821	5.21386e-14	2.56163e-11	-0.501315	0.303247	0.380769	-0.0775215	0
cg08504662	ZNF497	-7.83892	5.22928e-14	2.56748e-11	-0.539689	0.171664	0.229411	-0.0577464	0
cg09739413	HLA-DQB2	-7.83469	5.2831e-14	2.59216e-11	-0.376597	0.38899	0.452257	-0.0632673	0
cg20793420		-7.83352	5.32542e-14	2.61117e-11	-0.275184	0.282326	0.319199	-0.0368726	0
cg23629166	PEX10	-7.83577	5.37655e-14	2.63448e-11	-0.558034	0.729459	0.787234	-0.0577746	0
cg08570243	NCRNA00116	-7.83784	5.42603e-14	2.65694e-11	-0.896832	0.128946	0.200147	-0.0712011	0
cg07913911		-7.83066	5.43021e-14	2.6572e-11	-0.366488	0.44165	0.499036	-0.0573852	0
cg03127898	LRRN4CL	-7.83054	5.43462e-14	2.65758e-11	-0.2036	0.577657	0.612279	-0.0346224	0
cg11374933		-7.82998	5.45513e-14	2.66583e-11	-0.215224	0.415099	0.448959	-0.0338605	0
cg08383929		-7.8278	5.53669e-14	2.70388e-11	-0.367971	0.514399	0.575513	-0.0611143	0
cg02000253	NFIX	-7.82755	5.54619e-14	2.70671e-11	-0.27522	0.558858	0.605126	-0.0462676	0
cg17339118		-7.82158	5.77597e-14	2.81697e-11	-0.302413	0.798356	0.830737	-0.0323812	0
cg17967673		-7.82504	5.80455e-14	2.82901e-11	-0.597903	0.598987	0.690713	-0.0917267	0
cg01025774		-7.81916	5.87147e-14	2.85824e-11	-0.348146	0.173403	0.204449	-0.0310459	0
cg21024112		-7.81914	5.87234e-14	2.85824e-11	-0.254502	0.525271	0.567381	-0.0421098	0
cg23652484		-7.81837	5.9031e-14	2.8713e-11	-0.256387	0.459674	0.501536	-0.0418628	0
cg01914314		-7.81806	5.9155e-14	2.87542e-11	-0.3376	0.255852	0.299093	-0.0432405	0
cg20286956	MACF1	-7.8156	6.03091e-14	2.92957e-11	-0.445948	0.275471	0.331578	-0.0561063	0
cg01076129	CRISP2	-7.81157	6.18967e-14	3.00469e-11	-0.411692	0.567427	0.637315	-0.0698882	0
cg15314010		-7.80709	6.37301e-14	3.09163e-11	-0.262552	0.494656	0.540198	-0.0455421	0
cg21205865		-7.806	6.4206e-14	3.11265e-11	-0.27523	0.498492	0.542734	-0.0442419	0
cg13410002		-7.80538	6.44746e-14	3.1236e-11	-0.29532	0.201067	0.233522	-0.0324557	0
cg10867349	KCNK10	-7.80555	6.49002e-14	3.14214e-11	-0.441621	0.718136	0.775091	-0.0569553	0
cg07851807	PTPRF	-7.80317	6.5451e-14	3.16671e-11	-0.184616	0.342331	0.372033	-0.029702	0
cg08023416	IL1RL2	-7.80284	6.55974e-14	3.17169e-11	-0.245552	0.432221	0.473747	-0.0415263	0
cg02978784		-7.80237	6.58069e-14	3.17971e-11	-0.240734	0.69268	0.725563	-0.0328826	0
cg06686742	LASS4	-7.80208	6.59363e-14	3.18386e-11	-0.414046	0.28452	0.342229	-0.0577084	0
cg01948047		-7.80106	6.63932e-14	3.2038e-11	-0.270535	0.828367	0.85056	-0.0221926	0
cg17265051	TMEM88B	-7.79932	6.71798e-14	3.23962e-11	-0.304	0.192022	0.220366	-0.0283441	0
cg25597878		-7.79893	6.73602e-14	3.24618e-11	-0.222207	0.529955	0.569159	-0.0392043	0
cg07304536		-7.79832	6.78785e-14	3.269e-11	-0.449033	0.303128	0.368689	-0.0655605	0
cg08463485	ILDR1	-7.79665	6.84107e-14	3.29246e-11	-0.16086	0.338645	0.362159	-0.0235141	0
cg15242570	CTSL1	-7.79633	6.85587e-14	3.29741e-11	-0.289132	0.107142	0.12575	-0.0186086	1
cg12363903		-7.79327	7.07821e-14	3.39987e-11	-0.477195	0.512971	0.593207	-0.0802359	0
cg05819154		-7.79164	7.07752e-14	3.39987e-11	-0.324471	0.758618	0.795568	-0.0369499	1
cg15487620	ATP1A2	-7.7866	7.32323e-14	3.51525e-11	-0.207171	0.609744	0.639749	-0.0300052	0
cg23988737	GLIS1	-7.78579	7.3635e-14	3.53226e-11	-0.223231	0.48472	0.521565	-0.0368451	0
cg07589381	CASZ1	-7.78527	7.38927e-14	3.54081e-11	-0.313155	0.556355	0.605381	-0.0490254	0
cg22361859	FBXO47	-7.78524	7.39101e-14	3.54081e-11	-0.345117	0.100932	0.126401	-0.0254687	0
cg10380643	LOC441869	-7.78273	7.51798e-14	3.5979e-11	-0.180597	0.567073	0.595007	-0.0279339	0
cg24474701	NARS	-7.78268	7.52004e-14	3.5979e-11	-0.263345	0.0278675	0.0339868	-0.00611934	0
cg18831899	ZNF232	-7.7816	7.5753e-14	3.62197e-11	-0.207445	0.668926	0.696605	-0.0276796	0
cg27031448	GTF3A	-7.77895	7.77371e-14	3.7144e-11	-0.469904	0.365397	0.441035	-0.0756382	0
cg04661001	SLC25A42	-7.77766	7.78055e-14	3.71524e-11	-0.324397	0.733618	0.775337	-0.041719	0
cg19573236		-7.77872	7.83519e-14	3.73889e-11	-0.49459	0.671678	0.73724	-0.0655618	0
cg17718401	SNORA24	-7.77549	7.89569e-14	3.7653e-11	-0.225136	0.5358	0.571551	-0.0357508	0
cg10767425		-7.77502	7.9206e-14	3.77472e-11	-0.39699	0.193451	0.23986	-0.0464089	0
cg11703701		-7.77333	8.01192e-14	3.81575e-11	-0.258177	0.38239	0.425141	-0.0427502	0
cg02549859	UAP1L1	-7.77103	8.1374e-14	3.87298e-11	-0.186498	0.633605	0.661156	-0.0275512	0
cg10919816	RAB11FIP4	-7.77046	8.16902e-14	3.8855e-11	-0.216385	0.577147	0.614095	-0.0369483	0
cg14074284	WFIKKN2	-7.7702	8.18332e-14	3.88977e-11	-0.244338	0.63754	0.674186	-0.0366467	0
cg07740525	KIF12	-7.76794	8.30899e-14	3.94694e-11	-0.196754	0.350227	0.381166	-0.0309387	0
cg24176731	PLEKHB1	-7.76738	8.34074e-14	3.95945e-11	-0.237261	0.391934	0.426763	-0.0348287	0
cg26162813	GTF2A1L	-7.76297	8.59328e-14	4.07668e-11	-0.335445	0.709931	0.753429	-0.0434986	0
cg09374627		-7.7617	8.66729e-14	4.10912e-11	-0.352196	0.613643	0.666021	-0.0523781	0
cg26075090	SEL1L3	-7.76122	8.69577e-14	4.11995e-11	-0.247629	0.501257	0.54306	-0.0418031	0
cg09239106	KCNH3	-7.75669	8.96589e-14	4.24518e-11	-0.211783	0.39559	0.428862	-0.0332724	0
cg22266095		-7.75538	9.04552e-14	4.28011e-11	-0.217734	0.687729	0.7196	-0.0318715	0
cg23978723	CCBE1	-7.75465	9.09031e-14	4.29852e-11	-0.220929	0.475067	0.511872	-0.0368055	0
cg01120874	FIBCD1	-7.75399	9.13107e-14	4.315e-11	-0.202236	0.239727	0.263367	-0.0236408	0
cg16330755	C10orf32	-7.75219	9.24276e-14	4.36495e-11	-0.211939	0.542766	0.57632	-0.033554	0
cg08638180	SLC9A5	-7.75158	9.28062e-14	4.38e-11	-0.127335	0.352835	0.371461	-0.0186259	0
cg27130176	CCDC64B	-7.75079	9.33058e-14	4.40074e-11	-0.18073	0.479791	0.509969	-0.030178	0
cg05914674	RBM46	-7.74737	9.54837e-14	4.50055e-11	-0.276083	0.472338	0.517682	-0.0453435	0
cg19262963		-7.74329	9.81482e-14	4.62316e-11	-0.17512	0.314682	0.339353	-0.0246706	0
cg14782841	CACNG8	7.74162	9.92629e-14	4.67265e-11	0.270806	0.357886	0.315578	0.0423073	0
cg05331731	FAM38B	-7.74011	1.0028e-13	4.71751e-11	-0.21949	0.384329	0.416328	-0.0319993	0
cg04463638	CLDN5	-7.73891	1.01097e-13	4.75287e-11	-0.237249	0.33084	0.366034	-0.0351948	0
cg27531867	RTBDN	-7.73811	1.01643e-13	4.77544e-11	-0.194629	0.352237	0.381627	-0.0293898	0
cg15939373	HSPB7	-7.73723	1.02244e-13	4.80063e-11	-0.255569	0.568999	0.611596	-0.0425971	0
cg15046965	ALDH3A1	-7.73668	1.02625e-13	4.81539e-11	-0.185171	0.511233	0.542039	-0.0308054	0
cg09230763	MAP3K6	-7.73534	1.03563e-13	4.85318e-11	-0.327339	0.833975	0.864335	-0.0303597	0
cg23010096	SEMA6C	-7.7354	1.03517e-13	4.85318e-11	-0.237026	0.47459	0.5184	-0.0438097	0
cg11225571	RAD54B	-7.73876	1.03676e-13	4.85535e-11	-0.577905	0.126625	0.175186	-0.0485602	0
cg27130049	SGMS2	-7.72996	1.07385e-13	5.02583e-11	-0.291396	0.426595	0.473757	-0.0471613	0
cg00331501	C5orf42	-7.72706	1.09508e-13	5.12193e-11	-0.268525	0.645851	0.688472	-0.0426207	0
cg23655947	MT1A	-7.72684	1.09665e-13	5.126e-11	-0.380482	0.686663	0.740344	-0.053681	0
cg08718713	LINC00693	-7.72649	1.09926e-13	5.13162e-11	-0.371588	0.277699	0.324591	-0.0468915	0
cg17223846	C19orf77	7.72735	1.09869e-13	5.13162e-11	0.442811	0.575952	0.50644	0.0695119	0
cg19815818		-7.72223	1.13132e-13	5.27789e-11	-0.237342	0.586138	0.624524	-0.0383863	0
cg05630773	KREMEN2	-7.72179	1.13463e-13	5.28995e-11	-0.218362	0.548502	0.58509	-0.0365878	0
cg04964333	LPIN3	-7.7213	1.13839e-13	5.3041e-11	-0.174563	0.475674	0.505688	-0.0300137	0
cg11367159		-7.719	1.15614e-13	5.38341e-11	-0.402452	0.228381	0.275238	-0.0468572	0
cg12610087	LOC285954	-7.71839	1.16093e-13	5.40227e-11	-0.304142	0.719157	0.756492	-0.037335	0
cg08830379	MYF5	-7.71804	1.16368e-13	5.41158e-11	-0.275028	0.772185	0.801522	-0.0293365	0
cg17656657		-7.71712	1.17087e-13	5.44158e-11	-0.265522	0.370128	0.416291	-0.0461633	0
cg10408284	WFIKKN2	-7.71671	1.18492e-13	5.50337e-11	-0.474517	0.412001	0.491923	-0.0799222	0
cg09674170	CLDN9	-7.7139	1.19659e-13	5.55405e-11	-0.328655	0.300597	0.349247	-0.0486504	0
cg12101586	CYP1A1	-7.71508	1.20089e-13	5.57045e-11	-0.489503	0.402205	0.482402	-0.0801962	0
cg26548871	CACNG8	-7.7112	1.21848e-13	5.64846e-11	-0.278293	0.657055	0.694714	-0.0376593	0
cg03102841		-7.70951	1.2324e-13	5.70939e-11	-0.198749	0.451637	0.488372	-0.0367347	0
cg13722700	GPRIN2	-7.70927	1.23442e-13	5.71509e-11	-0.330512	0.0838221	0.100781	-0.0169592	0
cg11580525	SCN4B	-7.70887	1.23776e-13	5.72696e-11	-0.177491	0.522732	0.553422	-0.0306899	0
cg11632438	MFSD1	-7.70835	1.24213e-13	5.74352e-11	-0.294057	0.223542	0.257498	-0.0339558	0
cg00958775		-7.70645	1.25811e-13	5.81373e-11	-0.389133	0.209076	0.259522	-0.050446	0
cg25529304		-7.70606	1.2614e-13	5.82523e-11	-0.174788	0.508418	0.5397	-0.031282	0
cg24185628	F12	-7.70534	1.26748e-13	5.84965e-11	-0.201557	0.398216	0.428683	-0.0304673	0
cg21010202		-7.70345	1.28371e-13	5.92079e-11	-0.390763	0.313855	0.381259	-0.067404	0
cg21885361		-7.70104	1.30472e-13	6.01391e-11	-0.30868	0.502097	0.557176	-0.0550789	0
cg00931187	RPL7L1	-7.70084	1.30641e-13	6.01791e-11	-0.333696	0.267989	0.309479	-0.0414897	0
cg03954393		-7.70012	1.31278e-13	6.04343e-11	-0.307965	0.771786	0.804106	-0.0323196	0
cg16175571	SP6	-7.69979	1.31566e-13	6.04969e-11	-0.301288	0.669852	0.7134	-0.0435479	0
cg23591302	PRICKLE1	-7.69978	1.3158e-13	6.04969e-11	-0.372843	0.722788	0.77363	-0.0508415	0
cg03578951	DMAP1	-7.69944	1.31877e-13	6.05957e-11	-0.30226	0.607512	0.653938	-0.0464254	0
cg04502620	DOC2A	-7.69737	1.33732e-13	6.14091e-11	-0.219226	0.495249	0.530426	-0.0351772	0
cg02246609		-7.69661	1.34417e-13	6.16717e-11	-0.340137	0.213455	0.255061	-0.041606	0
cg21399703		-7.69654	1.34472e-13	6.16717e-11	-0.358819	0.650859	0.709851	-0.0589929	0
cg15006681	H1F0	-7.69602	1.3495e-13	6.18519e-11	-0.329402	0.471813	0.524488	-0.0526742	0
cg02362978	USP43	-7.69448	1.36354e-13	6.24564e-11	-0.282369	0.525319	0.572723	-0.0474046	0
cg14630801	FRMD4A	-7.69422	1.36588e-13	6.25241e-11	-0.234596	0.466937	0.507006	-0.0400689	0
cg13630250	COX16	-7.69405	1.36745e-13	6.25569e-11	-0.292844	0.74089	0.776215	-0.0353247	0
cg07004999		-7.69179	1.38843e-13	6.34767e-11	-0.272788	0.259324	0.294171	-0.0348464	0
cg11395414	FBXO17	-7.6916	1.39016e-13	6.35162e-11	-0.293661	0.367171	0.412595	-0.045424	0
cg10203259		-7.69111	1.39471e-13	6.36843e-11	-0.329245	0.674357	0.719378	-0.045021	0
cg05756792	SMIM24	7.6902	1.40325e-13	6.40344e-11	0.345903	0.671538	0.618359	0.0531793	0
cg07115262	KRT86	-7.6867	1.43672e-13	6.55204e-11	-0.169918	0.497166	0.525946	-0.0287801	0
cg22677715		-7.68786	1.44386e-13	6.58051e-11	-0.489757	0.107388	0.141778	-0.0343902	0
cg04717834	PRKG1	-7.68575	1.44588e-13	6.5856e-11	-0.207759	0.565556	0.599419	-0.0338629	0
cg16289485	CUX2	-7.68482	1.45495e-13	6.62282e-11	-0.283873	0.60371	0.647406	-0.0436965	0
cg05398095	YOD1	7.68327	1.47017e-13	6.68791e-11	0.385665	0.781112	0.734892	0.0462194	1
cg22979368	IGFBP2	-7.68291	1.47374e-13	6.69998e-11	-0.221474	0.361963	0.399627	-0.0376643	0
cg11719952	KLHL35	-7.68515	1.50016e-13	6.81585e-11	-0.586824	0.79327	0.85201	-0.0587401	0
cg02153814		-7.68025	1.50119e-13	6.81628e-11	-0.325439	0.859604	0.884323	-0.0247193	0
cg13411784	WDR85	-7.6809	1.50596e-13	6.83371e-11	-0.47327	0.352535	0.420863	-0.0683274	0
cg25987564		7.67526	1.55467e-13	7.05035e-11	0.433246	0.443564	0.367696	0.0758681	0
cg00067824		-7.67151	1.60602e-13	7.27872e-11	-0.472541	0.128133	0.1671	-0.0389675	0
cg04774597	RPLP1	-7.67133	1.60764e-13	7.28154e-11	-0.483607	0.217785	0.281609	-0.0638233	0
cg20644981	RPS3A	-7.66826	1.62586e-13	7.35948e-11	-0.220345	0.298305	0.330599	-0.032294	0
cg14825413	GLI4	7.67108	1.65001e-13	7.46419e-11	0.699086	0.245629	0.178653	0.0669767	0
cg17207611	GNG10	-7.66559	1.65526e-13	7.48329e-11	-0.24886	0.0202789	0.0243268	-0.00404791	0
cg25584814	MIER2	-7.66031	1.72141e-13	7.77753e-11	-0.414037	0.728484	0.778348	-0.0498641	0
cg05224659		-7.65818	1.73955e-13	7.85464e-11	-0.388204	0.645278	0.704777	-0.0594987	0
cg23290482	C17orf98	-7.6602	1.74277e-13	7.86432e-11	-0.490913	0.714973	0.774517	-0.0595437	0
cg16267901	B4GALNT1	-7.6541	1.78767e-13	8.06194e-11	-0.245867	0.493975	0.535861	-0.0418857	0
cg11194698	GCK	-7.65188	1.81451e-13	8.17795e-11	-0.258046	0.521396	0.564414	-0.043018	0
cg08772588	SSC5D	-7.651	1.82546e-13	8.22223e-11	-0.395723	0.565838	0.627958	-0.0621196	0
cg03335125	CCDC17	-7.65763	1.83244e-13	8.24857e-11	-0.946968	0.818277	0.883252	-0.0649753	0
cg25943096	MIR574	-7.65037	1.83361e-13	8.24876e-11	-0.413107	0.14427	0.176154	-0.0318839	0
cg02294631		-7.64981	1.83978e-13	8.27142e-11	-0.14375	0.658006	0.678084	-0.0200781	0
cg16844661	TH	-7.6481	1.86092e-13	8.36134e-11	-0.225873	0.54785	0.583077	-0.0352269	0
cg19764418	RYR2	-7.64752	1.86815e-13	8.38866e-11	-0.228535	0.575421	0.612705	-0.0372833	0
cg27532722	MMP11	-7.64596	1.88775e-13	8.47147e-11	-0.221067	0.673086	0.70746	-0.0343744	0
cg13912631		7.64319	1.92308e-13	8.62472e-11	0.260502	0.485271	0.44294	0.0423312	0
cg20892847		-7.64297	1.92591e-13	8.63211e-11	-0.276649	0.185549	0.213012	-0.0274638	0
cg11592082	MAP3K6	-7.64129	1.94766e-13	8.72423e-11	-0.279463	0.612126	0.65792	-0.0457941	0
cg21852429	C17orf98	-7.64025	1.96127e-13	8.7798e-11	-0.324439	0.692534	0.736734	-0.0442	0
cg17662083	DMKN	-7.63976	1.96777e-13	8.80352e-11	-0.191885	0.399409	0.428534	-0.0291241	0
cg05806645	PPP1R3B	-7.64595	1.97133e-13	8.81404e-11	-0.812831	0.0874282	0.135927	-0.0484991	0
cg04189591		-7.63576	2.02112e-13	9.03115e-11	-0.243653	0.305554	0.342838	-0.0372832	0
cg14299483		-7.63353	2.05138e-13	9.16077e-11	-0.249909	0.611571	0.651206	-0.0396349	0
cg16508883		-7.63287	2.06051e-13	9.19592e-11	-0.282175	0.301026	0.340973	-0.0399471	0
cg20332195	ZNF518B	-7.6332	2.065e-13	9.21033e-11	-0.443295	0.190751	0.238347	-0.0475959	0
cg25571880		-7.6322	2.06979e-13	9.22604e-11	-0.20319	0.346474	0.3768	-0.0303266	0
cg11245928	EIF3L	-7.63316	2.07948e-13	9.26357e-11	-0.486752	0.366908	0.440681	-0.0737737	1
cg27288240		-7.63033	2.09575e-13	9.33037e-11	-0.165899	0.505052	0.532817	-0.0277653	0
cg13808012		-7.62825	2.12513e-13	9.45541e-11	-0.338796	0.431642	0.488059	-0.0564167	0
cg03870261	LMNB2	-7.62839	2.13005e-13	9.47152e-11	-0.413198	0.695145	0.749085	-0.0539398	0
cg14484793	OLFM1	7.6273	2.13865e-13	9.504e-11	0.276149	0.439736	0.392659	0.0470773	0
cg03071221		-7.62615	2.15509e-13	9.57125e-11	-0.233522	0.661431	0.697017	-0.0355855	0
cg01926813	PRR23A	-7.625	2.18072e-13	9.67919e-11	-0.421101	0.613223	0.679299	-0.0660756	0
cg07031558	LOC101927267	-7.62426	2.18244e-13	9.68092e-11	-0.378093	0.0892827	0.106102	-0.0168198	0
cg15772924	HOXC4	-7.62385	2.18841e-13	9.70151e-11	-0.330518	0.255515	0.301868	-0.0463527	0
cg13041154	SOX2-OT	-7.62258	2.20705e-13	9.77824e-11	-0.221694	0.468823	0.50302	-0.034197	0
cg12921411	SYNPO	-7.62225	2.212e-13	9.7942e-11	-0.150967	0.374244	0.398253	-0.0240086	0
cg23913963	RCC2	-7.62209	2.2143e-13	9.79847e-11	-0.260073	0.748022	0.779899	-0.031877	0
cg24047802	CAPN2	-7.61944	2.2539e-13	9.96765e-11	-0.159326	0.403782	0.430319	-0.0265365	0
cg19164987	HOXC4	-7.62495	2.26495e-13	1.00105e-10	-0.713787	0.0529842	0.0767594	-0.0237752	0
cg24717159	SLC27A2	-7.61573	2.31034e-13	1.02049e-10	-0.344969	0.403598	0.460015	-0.056417	0
cg21743307	CACNA2D3	-7.61508	2.32035e-13	1.02429e-10	-0.337986	0.475011	0.53105	-0.0560389	0
cg15310583	ODZ4	-7.61458	2.32824e-13	1.02715e-10	-0.20227	0.439545	0.472041	-0.0324955	0
cg03264209		-7.61101	2.38423e-13	1.05122e-10	-0.144144	0.43878	0.463057	-0.0242764	0
cg11599207		-7.60928	2.41197e-13	1.06281e-10	-0.175883	0.397513	0.426767	-0.029254	0
cg26799250	PITPNM3	-7.6081	2.43097e-13	1.07054e-10	-0.25351	0.636514	0.671302	-0.0347875	0
cg11174640		-7.609	2.45031e-13	1.07841e-10	-0.463576	0.0729845	0.0947551	-0.0217706	0
cg02258443	EIF4E1B	-7.60062	2.5553e-13	1.12393e-10	-0.193461	0.722916	0.749358	-0.0264413	0
cg03962527	ADD3	-7.59994	2.56692e-13	1.12836e-10	-0.303863	0.427748	0.477514	-0.0497657	0
cg06708213	MGAT5B	-7.59859	2.59002e-13	1.13727e-10	-0.226327	0.662003	0.696063	-0.0340598	0
cg22842797	WFIKKN2	-7.59858	2.59029e-13	1.13727e-10	-0.245744	0.294695	0.329146	-0.0344514	0
cg03569507	COPZ2	-7.59708	2.61631e-13	1.148e-10	-0.163738	0.452922	0.48116	-0.0282378	0
cg15835805	SHROOM1	-7.59662	2.62427e-13	1.1508e-10	-0.238378	0.641571	0.676384	-0.0348133	0
cg21480542		-7.59548	2.64434e-13	1.15891e-10	-0.273193	0.297645	0.339468	-0.0418231	0
cg11136751	LRRC2	-7.59487	2.65514e-13	1.16295e-10	-0.273116	0.213828	0.244349	-0.0305211	0
cg09065876		-7.59759	2.66448e-13	1.16634e-10	-0.554077	0.126714	0.171068	-0.0443541	0
cg02994923		-7.59329	2.68323e-13	1.17384e-10	-0.315199	0.58774	0.639252	-0.0515121	0
cg02932364		-7.59211	2.70425e-13	1.18233e-10	-0.222842	0.572616	0.609494	-0.0368783	0
cg06868955	ATP5G2	-7.59108	2.72286e-13	1.18975e-10	-0.326498	0.429906	0.488809	-0.0589029	0
cg24680439		7.59582	2.73334e-13	1.19362e-10	0.703091	0.593444	0.478478	0.114966	0
cg02961934		-7.59526	2.75213e-13	1.20111e-10	-0.737399	0.666122	0.750464	-0.0843418	0
cg02647408	GRM5	-7.58769	2.78498e-13	1.21472e-10	-0.370368	0.219558	0.264486	-0.044928	0
cg04896740		-7.58669	2.80362e-13	1.22212e-10	-0.233556	0.497215	0.535456	-0.038241	0
cg16519668	BCAR1	-7.5846	2.84286e-13	1.23849e-10	-0.225388	0.513067	0.551113	-0.038046	0
cg13800079		-7.58426	2.84936e-13	1.24058e-10	-0.204984	0.263117	0.294517	-0.0313996	0
cg26046136	EYA2	-7.58372	2.85959e-13	1.24429e-10	-0.224249	0.587841	0.625302	-0.0374604	0
cg16310313		-7.58326	2.8683e-13	1.24734e-10	-0.271979	0.870888	0.892124	-0.0212364	0
cg03724964	FBXO17	-7.57961	2.93895e-13	1.2773e-10	-0.227455	0.270118	0.30121	-0.0310926	0
cg05301556	MAPT	-7.57877	2.95527e-13	1.28363e-10	-0.288012	0.73652	0.772884	-0.0363636	0
cg25460066	MKRN2	-7.57853	2.96001e-13	1.28492e-10	-0.353532	0.164686	0.20241	-0.0377235	0
cg02539389	GRIN1	7.57796	2.97137e-13	1.28909e-10	0.323888	0.194737	0.163582	0.0311553	0
cg00082140		-7.57748	2.98073e-13	1.29238e-10	-0.164486	0.305315	0.329445	-0.0241296	0
cg20171297	MYF6	-7.57626	3.00516e-13	1.3022e-10	-0.329537	0.395716	0.44719	-0.0514745	0
cg20141652	SLC25A42	-7.57561	3.01813e-13	1.30705e-10	-0.241053	0.168771	0.192087	-0.0233154	0
cg23009355	GAL	-7.57886	3.04752e-13	1.31899e-10	-0.619603	0.73964	0.804775	-0.0651344	0
cg14510926		-7.57393	3.05202e-13	1.32016e-10	-0.154177	0.499867	0.527222	-0.0273553	0
cg13934236	BIK	-7.5735	3.06071e-13	1.32313e-10	-0.185483	0.586275	0.615546	-0.0292709	0
cg05225634		-7.57642	3.0823e-13	1.33168e-10	-0.446672	0.881718	0.907474	-0.0257558	0
cg27322846		-7.571	3.11195e-13	1.3437e-10	-0.368922	0.14821	0.178113	-0.0299029	0
cg16334244	PLAGL1	-7.57063	3.11973e-13	1.34626e-10	-0.359752	0.206677	0.24271	-0.036033	0
cg00216131	KISS1R	-7.56937	3.14586e-13	1.35673e-10	-0.235547	0.635012	0.673208	-0.038196	0
cg25027788	VWF	-7.56793	3.17604e-13	1.36894e-10	-0.341677	0.39598	0.450662	-0.0546821	0
cg20703261		-7.56768	3.18576e-13	1.37232e-10	-0.396647	0.704877	0.755254	-0.0503764	0
cg10315903	MTOR	-7.56725	3.1905e-13	1.37355e-10	-0.294142	0.52127	0.572762	-0.0514918	0
cg06595595	GNAL	-7.56611	3.21488e-13	1.38323e-10	-0.19778	0.344604	0.377953	-0.0333493	0
cg04289880	C21orf90	7.56546	3.22864e-13	1.38834e-10	0.308767	0.63019	0.582858	0.0473318	0
cg07654200		-7.56405	3.25916e-13	1.40063e-10	-0.342502	0.750841	0.795121	-0.0442805	0
cg18995761		-7.56393	3.2617e-13	1.4009e-10	-0.30056	0.4212	0.467541	-0.0463414	0
cg20747455	MATN4	-7.56253	3.30861e-13	1.42022e-10	-0.421785	0.665283	0.723606	-0.0583228	0
cg09200628	ASS1	-7.56161	3.31227e-13	1.42095e-10	-0.169513	0.482054	0.509549	-0.0274952	0
cg00491927		-7.56143	3.32157e-13	1.4241e-10	-0.418651	0.219634	0.271957	-0.0523229	0
cg18192325		-7.56195	3.37253e-13	1.44511e-10	-0.535915	0.580651	0.66574	-0.0850886	0
cg11641395	TMEM232	-7.5594	3.37965e-13	1.44731e-10	-0.451549	0.180486	0.222625	-0.0421386	0
cg16824477		-7.55843	3.38287e-13	1.44784e-10	-0.215296	0.539812	0.577145	-0.037333	0
cg08199758	CLDN9	-7.55821	3.40599e-13	1.45688e-10	-0.422267	0.725636	0.778445	-0.0528093	0
cg05349667		-7.55617	3.43416e-13	1.46807e-10	-0.331278	0.390011	0.448835	-0.0588241	0
cg11009823	EPB41L1	-7.55269	3.51423e-13	1.50139e-10	-0.260011	0.534143	0.574349	-0.0402063	0
cg27082433	PHF19	-7.55291	3.51622e-13	1.50139e-10	-0.405712	0.621103	0.680771	-0.0596677	0
cg18750087		-7.55204	3.52948e-13	1.50617e-10	-0.23403	0.340558	0.373937	-0.0333797	0
cg07225641	LRRC2	-7.55089	3.55649e-13	1.51681e-10	-0.270686	0.240259	0.271164	-0.0309046	0
cg03505458	LRTM2	-7.54839	3.61594e-13	1.54127e-10	-0.197737	0.390578	0.423065	-0.0324865	0
cg10536151	KCNC1	-7.54718	3.645e-13	1.55275e-10	-0.150179	0.488215	0.514666	-0.0264509	0
cg23882131	MRGPRF	-7.54667	3.65759e-13	1.5572e-10	-0.195151	0.598252	0.628887	-0.030635	0
cg10979732		7.54581	3.67845e-13	1.56517e-10	0.193135	0.671258	0.641595	0.029663	0
cg13973086		-7.5458	3.70196e-13	1.57426e-10	-0.449178	0.130831	0.167084	-0.0362523	0
cg11798891	TSNARE1	-7.54421	3.71752e-13	1.57996e-10	-0.185225	0.329766	0.357207	-0.0274407	0
cg10272954	PRR23A	-7.54392	3.72473e-13	1.5821e-10	-0.179461	0.335598	0.3624	-0.0268024	0
cg14269716	C19orf57	-7.5426	3.75743e-13	1.59506e-10	-0.27827	0.214693	0.2464	-0.031707	0
cg13871826	CYR61	-7.5398	3.82775e-13	1.62397e-10	-0.201829	0.445742	0.478559	-0.0328167	0
cg01856384		-7.53949	3.83586e-13	1.62616e-10	-0.378578	0.335179	0.393498	-0.0583188	0
cg17453840	CPEB1	-7.53961	3.83736e-13	1.62616e-10	-0.409089	0.12182	0.147439	-0.0256184	0
cg06376520	MYF5	-7.54411	3.85836e-13	1.63411e-10	-0.696943	0.0843903	0.118918	-0.0345273	0
cg07945733	C10orf82	-7.53734	3.89076e-13	1.64593e-10	-0.337501	0.337087	0.390318	-0.0532311	0
cg23890282	LEMD2	-7.53741	3.8891e-13	1.64593e-10	-0.279082	0.0402118	0.0472817	-0.00706986	1
cg22952142		-7.53462	3.96139e-13	1.67484e-10	-0.31173	0.39271	0.444075	-0.0513651	0
cg26267340	NRG1	-7.53437	3.96796e-13	1.67664e-10	-0.260949	0.120573	0.140146	-0.0195725	0
cg19664013		7.53363	3.9875e-13	1.68392e-10	0.325822	0.2366	0.200413	0.0361871	0
cg15255946	HLA-DQB2	-7.53394	4.03648e-13	1.70362e-10	-0.489001	0.600254	0.672346	-0.0720917	0
cg06318402		-7.53097	4.05848e-13	1.71192e-10	-0.192837	0.428096	0.460152	-0.0320562	0
cg17775765		-7.53174	4.06143e-13	1.71218e-10	-0.451375	0.165713	0.208888	-0.0431749	0
cg05815275	ANKK1	-7.53058	4.06885e-13	1.71432e-10	-0.201819	0.462795	0.49392	-0.0311254	0
cg13711528	ACTN4	-7.5291	4.10889e-13	1.73019e-10	-0.263918	0.0426899	0.0499926	-0.00730269	0
cg23894948	SLC7A4	-7.52789	4.14214e-13	1.74318e-10	-0.172385	0.511817	0.540332	-0.0285155	0
cg19364777	TTC9B	7.52713	4.16296e-13	1.7505e-10	0.196929	0.293965	0.268272	0.0256927	0
cg24351841	KRT7	-7.52708	4.1643e-13	1.7505e-10	-0.18945	0.524968	0.556638	-0.0316707	0
cg00917156	KIFC3	-7.52679	4.17216e-13	1.75279e-10	-0.244388	0.699636	0.733673	-0.0340363	0
cg11622231	SOBP	-7.52578	4.20033e-13	1.76361e-10	-0.359475	0.249925	0.297974	-0.0480487	0
cg14383174		-7.52338	4.26745e-13	1.79076e-10	-0.224849	0.577543	0.613946	-0.0364031	0
cg01672129		-7.52311	4.27515e-13	1.79242e-10	-0.219329	0.222395	0.248596	-0.026201	0
cg25508830		7.52341	4.27631e-13	1.79242e-10	0.40489	0.64838	0.583846	0.0645342	0
cg02254407	PLEKHB1	-7.52279	4.28407e-13	1.79435e-10	-0.303439	0.2844	0.323155	-0.0387554	0
cg03180777		-7.52273	4.28583e-13	1.79435e-10	-0.21746	0.52989	0.563552	-0.0336622	1
cg01993818	NPAS3	-7.52613	4.28859e-13	1.79448e-10	-0.571973	0.453106	0.549879	-0.0967726	0
cg15744692	LOC145663	-7.51991	4.36668e-13	1.82611e-10	-0.191643	0.382948	0.415396	-0.0324474	0
cg09662920	GIPC2	-7.51978	4.41959e-13	1.84612e-10	-0.458937	0.0874113	0.114046	-0.0266351	0
cg10640072		-7.51814	4.41798e-13	1.84612e-10	-0.333324	0.182331	0.213958	-0.0316269	0
cg16876823	TLE6	-7.51622	4.47451e-13	1.868e-10	-0.165709	0.336874	0.361709	-0.0248348	0
cg10428478	ZNF536	-7.51556	4.49397e-13	1.87505e-10	-0.326836	0.193016	0.227673	-0.0346566	0
cg22431262		-7.51156	4.6145e-13	1.92424e-10	-0.289258	0.296479	0.338491	-0.0420117	0
cg25526039	SOBP	-7.50921	4.68666e-13	1.95322e-10	-0.230788	0.258236	0.287604	-0.0293675	0
cg09062462		-7.50807	4.72225e-13	1.9658e-10	-0.342369	0.699126	0.746326	-0.0471996	0
cg20806427		-7.50843	4.72129e-13	1.9658e-10	-0.422942	0.157365	0.196001	-0.0386354	0
cg12150256	HYAL2	-7.50513	4.81482e-13	2.00206e-10	-0.313695	0.558447	0.60607	-0.0476223	0
cg20467658	LOC254559	-7.5052	4.81264e-13	2.00206e-10	-0.373162	0.157512	0.188362	-0.0308499	0
cg20245439		-7.50306	4.88115e-13	2.02848e-10	-0.163022	0.361514	0.386065	-0.0245507	0
cg20492912	UBE4A	-7.50289	4.88641e-13	2.02952e-10	-0.15579	0.434105	0.460938	-0.0268329	0
cg07575680	DKFZp761E198	-7.50266	4.89395e-13	2.03149e-10	-0.177658	0.662428	0.690251	-0.0278229	0
cg09269945	BMP7	-7.49926	5.00492e-13	2.07638e-10	-0.267147	0.393061	0.436341	-0.0432797	0
cg11512608	PLEKHB1	-7.49291	5.2192e-13	2.16405e-10	-0.246993	0.446779	0.485613	-0.0388342	0
cg24082680	ATG4C	-7.49363	5.23382e-13	2.16887e-10	-0.46827	0.24485	0.304218	-0.0593682	0
cg23864949		-7.49218	5.24446e-13	2.17205e-10	-0.262416	0.207265	0.23741	-0.0301457	0
cg01297627	FAM71E2	-7.49192	5.25335e-13	2.1745e-10	-0.264948	0.51373	0.556034	-0.0423033	0
cg10582712	RCC2	-7.49181	5.2573e-13	2.17491e-10	-0.289048	0.261112	0.29901	-0.037898	0
cg16171484	SGPP2	-7.49077	5.29356e-13	2.18867e-10	-0.189657	0.492434	0.522281	-0.0298475	1
cg25464840	FRMD4A	-7.49037	5.30755e-13	2.19321e-10	-0.211553	0.533701	0.569251	-0.0355499	0
cg11400650	MIR548H4	-7.48911	5.35162e-13	2.21017e-10	-0.148593	0.502349	0.526693	-0.0243446	0
cg02240291	SMARCD3	-7.48812	5.38688e-13	2.22347e-10	-0.221536	0.568713	0.605041	-0.0363281	0
cg00048458	RYR1	7.48649	5.44482e-13	2.24612e-10	0.357094	0.742863	0.698946	0.0439166	0
cg11032256	EPB41L1	-7.48557	5.47818e-13	2.25861e-10	-0.178217	0.456883	0.486137	-0.0292539	0
cg17586988	TMEM200C	-7.48524	5.4901e-13	2.26225e-10	-0.288676	0.391653	0.440761	-0.0491088	0
cg06813382		-7.48495	5.50052e-13	2.26526e-10	-0.330648	0.486136	0.542073	-0.0559374	0
cg06108383	PPT2	-7.48457	5.5143e-13	2.26966e-10	-0.296434	0.512177	0.563854	-0.0516765	0
cg12731252	BLACAT1	-7.48311	5.56782e-13	2.2904e-10	-0.271789	0.719091	0.752701	-0.0336102	0
cg09013220		-7.48781	5.58105e-13	2.29455e-10	-0.588755	0.817015	0.864869	-0.0478539	0
cg18758483		-7.48235	5.59566e-13	2.29926e-10	-0.232348	0.664987	0.697463	-0.0324764	0
cg13655803	WFIKKN2	-7.48179	5.61634e-13	2.30646e-10	-0.249078	0.389718	0.43043	-0.0407122	0
cg10245988	SYN2	-7.48303	5.64737e-13	2.3179e-10	-0.363841	0.020351	0.0249674	-0.00461646	0
cg05308495	CACNG6	-7.4799	5.68884e-13	2.33361e-10	-0.407161	0.163798	0.206019	-0.0422213	0
cg18795732		-7.47972	5.69359e-13	2.33425e-10	-0.351544	0.455147	0.513119	-0.0579725	0
cg05708536		-7.4809	5.69713e-13	2.33439e-10	-0.461884	0.363443	0.438729	-0.0752856	0
cg03926206	HLA-DQB2	-7.47868	5.73263e-13	2.34762e-10	-0.312063	0.487091	0.53761	-0.0505186	0
cg22967180	SULT2B1	-7.47859	5.73612e-13	2.34773e-10	-0.250945	0.256817	0.287635	-0.0308178	0
cg24707839	ABCA17P	-7.47811	5.75405e-13	2.35375e-10	-0.275461	0.527146	0.569959	-0.0428129	0
cg06640630	RD3	-7.47705	5.79433e-13	2.3689e-10	-0.230775	0.308899	0.341822	-0.0329233	0
cg00444059	COX6A2	-7.47467	5.88599e-13	2.40503e-10	-0.292866	0.731214	0.767895	-0.0366817	0
cg25707805		-7.47304	5.94957e-13	2.42965e-10	-0.366038	0.478475	0.540142	-0.0616674	0
cg20084219	C17orf98	-7.47684	5.9918e-13	2.44553e-10	-0.670477	0.506743	0.611353	-0.10461	0
cg12130560	HEYL	-7.47096	6.03161e-13	2.4604e-10	-0.236729	0.538515	0.576517	-0.038002	0
cg02451853	B3GNT9	-7.46971	6.08146e-13	2.47935e-10	-0.138394	0.406593	0.429466	-0.022873	0
cg12467025	NAE1	-7.46896	6.11145e-13	2.49019e-10	-0.294418	0.210935	0.244506	-0.0335708	0
cg21622990	LINC01398	-7.46877	6.11939e-13	2.49203e-10	-0.212952	0.287734	0.317123	-0.0293891	0
cg17127823	TRAM1	-7.4686	6.12612e-13	2.49339e-10	-0.169263	0.290275	0.314612	-0.024337	0
cg04606861	GALNT9	7.46775	6.16036e-13	2.50592e-10	0.322014	0.0732545	0.0595437	0.0137107	0
cg13227481	DES	-7.46695	6.19309e-13	2.51784e-10	-0.30439	0.276592	0.314555	-0.0379632	0
cg18973515	IGDCC4	-7.46379	6.32322e-13	2.56931e-10	-0.259633	0.208522	0.237915	-0.0293924	0
cg06508738	PRR23C	-7.45887	6.53096e-13	2.65225e-10	-0.372107	0.55223	0.61274	-0.0605097	0
cg03792788		-7.45871	6.5378e-13	2.65355e-10	-0.229999	0.313801	0.348096	-0.0342954	1
cg04259752	LOXL2	-7.45788	6.57383e-13	2.66669e-10	-0.25783	0.381065	0.422652	-0.041587	0
cg09749435	C1orf64	-7.45648	6.63466e-13	2.68988e-10	-0.247418	0.588345	0.626822	-0.0384764	0
cg24743946	PLEKHB1	-7.45528	6.6869e-13	2.70955e-10	-0.236675	0.680362	0.714555	-0.0341931	0
cg16510654	C1orf64	-7.45491	6.70321e-13	2.71315e-10	-0.274451	0.730747	0.765372	-0.0346253	0
cg25104637	NRXN2	-7.45496	6.70123e-13	2.71315e-10	-0.203248	0.450496	0.483212	-0.0327159	0
cg14592072		-7.45559	6.73555e-13	2.72473e-10	-0.466688	0.13348	0.175572	-0.0420925	0
cg07123730		-7.45382	6.75144e-13	2.72965e-10	-0.338307	0.418219	0.472487	-0.0542673	0
cg23570694		-7.4526	6.806e-13	2.75018e-10	-0.184562	0.273678	0.299739	-0.0260604	0
cg22138002	LOXHD1	-7.45161	6.85027e-13	2.76654e-10	-0.210746	0.707201	0.735895	-0.0286944	0
cg16705680		-7.45149	6.85563e-13	2.76718e-10	-0.24876	0.544156	0.5829	-0.0387438	0
cg24435747	IL28RA	-7.45053	6.95285e-13	2.80487e-10	-0.462975	0.352995	0.430375	-0.0773798	0
cg23595222	C22orf26	-7.44823	7.00442e-13	2.82411e-10	-0.302027	0.547555	0.601672	-0.0541164	0
cg03814321	TTC39A	-7.44792	7.01853e-13	2.82824e-10	-0.155508	0.411407	0.437029	-0.0256219	0
cg23703089	C21orf29	-7.44692	7.06485e-13	2.84534e-10	-0.189605	0.594505	0.625742	-0.0312375	0
cg26576890		-7.44923	7.09296e-13	2.85508e-10	-0.524169	0.658787	0.731084	-0.0722965	0
cg12000131	ANKRD13B	-7.44593	7.11102e-13	2.85921e-10	-0.203753	0.451021	0.485051	-0.0340298	0
cg27434368	CILP2	-7.44597	7.1088e-13	2.85921e-10	-0.281928	0.18999	0.220361	-0.0303709	0
cg08887478		-7.44547	7.13228e-13	2.86618e-10	-0.322286	0.617889	0.6661	-0.0482118	0
cg00981975	SMARCD3	-7.44499	7.15492e-13	2.87369e-10	-0.152918	0.323692	0.346756	-0.0230642	0
cg21710255	CRISP2	-7.44498	7.20418e-13	2.89189e-10	-0.429288	0.654239	0.716675	-0.0624359	0
cg02956248	PPT2	-7.44224	7.40936e-13	2.97262e-10	-0.538541	0.252793	0.327885	-0.0750915	0
cg03185964	ZNF664-FAM101A	-7.43927	7.42856e-13	2.97869e-10	-0.25522	0.493491	0.534819	-0.0413283	0
cg05490924	LOC151534	-7.43773	7.50405e-13	3.00731e-10	-0.338893	0.153206	0.183766	-0.0305596	0
cg04178340	LINC01529	-7.43754	7.51338e-13	3.00774e-10	-0.135198	0.463746	0.486347	-0.0226017	0
cg22794378	ZC3H14	-7.43759	7.51101e-13	3.00774e-10	-0.282847	0.0254474	0.0306608	-0.00521336	1
cg17129388	NGFR	-7.43609	7.58558e-13	3.03499e-10	-0.237311	0.616294	0.655352	-0.0390584	0
cg14545963		-7.43595	7.59236e-13	3.03603e-10	-0.267431	0.62701	0.664034	-0.0370242	0
cg07080050	HOXC4	-7.43548	7.68647e-13	3.07199e-10	-0.440575	0.0845755	0.108008	-0.0234325	0
cg12237784	GCK	-7.43294	7.75794e-13	3.09886e-10	-0.390883	0.680629	0.733769	-0.0531405	0
cg00655923		7.4325	7.76618e-13	3.10045e-10	0.133778	0.583758	0.560623	0.0231349	0
cg05214460	ADD3	-7.43162	7.81099e-13	3.11664e-10	-0.175469	0.226579	0.245068	-0.0184889	0
cg09178390	GTF3A	-7.43114	7.83575e-13	3.12481e-10	-0.324827	0.336647	0.385265	-0.0486175	0
cg16986578	ELF3	-7.42851	7.97201e-13	3.17742e-10	-0.273298	0.695618	0.732254	-0.0366365	0
cg11421972	HSPB7	-7.42822	7.98719e-13	3.18173e-10	-0.215742	0.6897	0.721835	-0.0321351	0
cg26644853	CX3CL1	-7.42726	8.03782e-13	3.20015e-10	-0.212698	0.406787	0.442103	-0.0353154	0
cg26621248	CD151	-7.42661	8.07221e-13	3.21209e-10	-0.247774	0.565412	0.604403	-0.0389911	0
cg10254692	PLAGL1	-7.42561	8.12495e-13	3.22985e-10	-0.231197	0.566133	0.60086	-0.0347269	0
cg22344745		-7.42977	8.12568e-13	3.22985e-10	-0.608168	0.517528	0.610653	-0.0931247	0
cg07492518	TBC1D20	-7.42502	8.15652e-13	3.24035e-10	-0.364257	0.101611	0.1266	-0.0249884	0
cg22953865	CCDC85C	-7.42463	8.17775e-13	3.24701e-10	-0.289691	0.579525	0.62516	-0.0456344	0
cg04383469	PDZRN4	-7.42439	8.19024e-13	3.25021e-10	-0.30299	0.580726	0.627576	-0.0468502	0
cg08935125	CLDN6	-7.4236	8.23297e-13	3.26539e-10	-0.197064	0.398852	0.433829	-0.0349778	0
cg14990483	TP53TG3D	-7.42243	8.29649e-13	3.2888e-10	-0.14838	0.391638	0.416633	-0.0249957	0
cg13561807	LOXHD1	-7.42217	8.31042e-13	3.29253e-10	-0.238087	0.628672	0.664205	-0.0355327	0
cg15123755		-7.42091	8.37924e-13	3.318e-10	-0.249901	0.398258	0.443554	-0.0452954	0
cg25660691	LINC00857	-7.4204	8.40723e-13	3.32728e-10	-0.330112	0.577966	0.630303	-0.0523367	0
cg27100916	USP44	-7.41885	8.49321e-13	3.35949e-10	-0.193831	0.454899	0.488074	-0.0331743	0
cg09328362		-7.41734	8.57745e-13	3.39098e-10	-0.155903	0.466315	0.491947	-0.0256314	0
cg00675721		-7.41692	8.60114e-13	3.3985e-10	-0.308823	0.51081	0.562735	-0.0519252	0
cg14965313		-7.41772	8.69005e-13	3.42992e-10	-0.520031	0.186529	0.229976	-0.0434462	0
cg07226324	LOC440300	-7.41542	8.68646e-13	3.42992e-10	-0.195029	0.78453	0.807941	-0.023411	1
cg13565129		-7.41702	8.74716e-13	3.4506e-10	-0.532692	0.344338	0.4276	-0.0832621	0
cg18315060		-7.41472	8.84593e-13	3.48768e-10	-0.482051	0.520951	0.600478	-0.0795268	0
cg03735656	LYNX1	7.41174	8.89791e-13	3.50628e-10	0.350794	0.53714	0.481671	0.0554688	0
cg14553765	CLDN5	-7.41118	8.93085e-13	3.51736e-10	-0.183614	0.389433	0.417837	-0.028404	0
cg06030274		-7.41185	8.96503e-13	3.52892e-10	-0.440059	0.57196	0.639051	-0.0670912	0
cg16032551	LOC100288866	-7.40909	9.05403e-13	3.56204e-10	-0.311767	0.589214	0.635494	-0.04628	0
cg07485775	NEURL1B	-7.40846	9.09122e-13	3.57474e-10	-0.219698	0.568571	0.605067	-0.0364966	0
cg12556616	WNT3	-7.40825	9.10383e-13	3.57778e-10	-0.321942	0.72588	0.765073	-0.0391928	0
cg03353995	LRRN4CL	-7.40685	9.18768e-13	3.60879e-10	-0.294713	0.140132	0.164169	-0.0240372	0
cg18341901	PDE2A	-7.40657	9.2047e-13	3.61353e-10	-0.134204	0.36279	0.382661	-0.0198712	0
cg00642615	PAQR5	-7.40578	9.25229e-13	3.63026e-10	-0.175699	0.382156	0.408138	-0.0259814	0
cg21098323	OSCAR	-7.40565	9.26008e-13	3.63137e-10	-0.274216	0.549109	0.593694	-0.0445847	0
cg15416643		-7.40592	9.29679e-13	3.64381e-10	-0.437494	0.144425	0.182769	-0.0383431	0
cg25961012		-7.40438	9.33718e-13	3.65767e-10	-0.353083	0.440357	0.496224	-0.0558678	0
cg17379932	UPF2	-7.40388	9.36797e-13	3.66777e-10	-0.379549	0.40964	0.471787	-0.0621473	0
cg19939773	HLA-DQB2	-7.40375	9.37598e-13	3.66894e-10	-0.22639	0.590558	0.625835	-0.0352773	0
cg02698886		-7.40175	9.49948e-13	3.71528e-10	-0.245587	0.759432	0.788398	-0.0289662	0
cg06065891	DDX43	-7.40043	9.58456e-13	3.74655e-10	-0.379334	0.654037	0.709298	-0.0552603	0
cg13450653		-7.39926	9.65505e-13	3.77208e-10	-0.23696	0.610038	0.647763	-0.0377254	0
cg21686577	SRRM3	-7.39867	9.69285e-13	3.78483e-10	-0.287527	0.107183	0.122745	-0.0155618	0
cg20518572		-7.39875	9.73374e-13	3.79876e-10	-0.410044	0.0846785	0.106744	-0.0220653	0
cg15670078		-7.39768	9.75573e-13	3.80531e-10	-0.163578	0.311034	0.335718	-0.0246835	0
cg14188428	TSSK6	-7.39753	9.76484e-13	3.80683e-10	-0.31848	0.82099	0.851085	-0.0300955	0
cg01161644		-7.39474	9.94463e-13	3.87486e-10	-0.160541	0.418139	0.448071	-0.029932	0
cg09476232		-7.39449	9.96088e-13	3.87706e-10	-0.20786	0.539339	0.573396	-0.0340568	0
cg21225804	FREQ	-7.3945	9.96051e-13	3.87706e-10	-0.303845	0.2513	0.293673	-0.0423729	0
cg15272769	IMPA2	-7.39436	9.96996e-13	3.87852e-10	-0.250529	0.109792	0.126782	-0.0169898	0
cg00637988	MESP1	-7.39408	9.98764e-13	3.88126e-10	-0.265521	0.355232	0.398927	-0.0436948	0
cg10935723	KCNK10	-7.39413	9.98449e-13	3.88126e-10	-0.36115	0.690095	0.740621	-0.0505265	0
cg00873811		-7.39366	1.00362e-12	3.89804e-10	-0.37927	0.766779	0.809882	-0.0431037	0
cg25573884		-7.39233	1.01028e-12	3.92183e-10	-0.33616	0.750177	0.789133	-0.0389559	0
cg05339934	SOX2-OT	-7.39218	1.01126e-12	3.92356e-10	-0.351249	0.599028	0.654253	-0.055225	0
cg13918150		-7.39133	1.01693e-12	3.94345e-10	-0.195565	0.241207	0.265913	-0.0247059	0
cg19849544		-7.38963	1.02825e-12	3.98524e-10	-0.243429	0.49859	0.539581	-0.0409907	0
cg06730678	VWF	-7.38953	1.0684e-12	4.13866e-10	-0.709228	0.78369	0.850247	-0.066557	0
cg05595225		-7.3835	1.07027e-12	4.1437e-10	-0.161824	0.470873	0.498636	-0.0277625	0
cg01308419	GRID2IP	-7.38323	1.07213e-12	4.14871e-10	-0.342009	0.783612	0.820768	-0.0371568	0
cg24576535		-7.38234	1.07999e-12	4.17692e-10	-0.399375	0.118549	0.147559	-0.0290099	0
cg19560927	PNMAL2	-7.38007	1.09451e-12	4.23085e-10	-0.223443	0.390654	0.427575	-0.036921	0
cg15817754		7.37996	1.103e-12	4.26138e-10	0.431428	0.701631	0.637374	0.0642568	0
cg12851514	HSPC072	-7.37836	1.10681e-12	4.27388e-10	-0.189987	0.456527	0.490686	-0.0341593	0
cg15035382	CNTD2	7.37621	1.12246e-12	4.33199e-10	0.332515	0.658632	0.605597	0.0530346	0
cg16848154		-7.37593	1.12452e-12	4.33766e-10	-0.31477	0.783588	0.815941	-0.0323527	0
cg02687418		-7.37613	1.14046e-12	4.39683e-10	-0.514793	0.186854	0.246375	-0.0595203	0
cg03877251		-7.37357	1.14191e-12	4.4001e-10	-0.3836	0.119702	0.149743	-0.0300417	0
cg22158923	C7orf52	-7.37317	1.14491e-12	4.40933e-10	-0.160959	0.345784	0.370439	-0.0246547	0
cg27108424		-7.37254	1.14964e-12	4.42521e-10	-0.245758	0.688738	0.72595	-0.0372123	0
cg00220225	SEMA3F	-7.37189	1.15453e-12	4.43991e-10	-0.20399	0.343891	0.37568	-0.0317885	0
cg10081469	TMEM30B	-7.37187	1.15468e-12	4.43991e-10	-0.308154	0.175296	0.204625	-0.029329	0
cg13341668	HYAL2	-7.37258	1.15541e-12	4.44042e-10	-0.420051	0.595883	0.659176	-0.0632929	0
cg05588508		7.36966	1.17141e-12	4.49951e-10	0.254733	0.72734	0.693668	0.0336725	1
cg04604946	LRRC23	-7.36955	1.17225e-12	4.50039e-10	-0.151918	0.451102	0.477566	-0.0264637	0
cg20597264	PDE6B	-7.36942	1.17324e-12	4.5018e-10	-0.250255	0.720344	0.753548	-0.0332037	0
cg23202177	NHLH2	-7.36758	1.18739e-12	4.55374e-10	-0.371188	0.14792	0.181118	-0.0331977	0
cg15946312		-7.36736	1.18912e-12	4.55609e-10	-0.292767	0.538927	0.588139	-0.0492117	0
cg26457160	PON3	-7.36734	1.18925e-12	4.55609e-10	-0.173824	0.36953	0.397282	-0.0277523	0
cg12504148	DNAJC15	-7.36709	1.19126e-12	4.56137e-10	-0.262547	0.583722	0.627252	-0.0435295	0
cg13334277	SPACA1	-7.36564	1.20254e-12	4.60217e-10	-0.275015	0.583627	0.628375	-0.0447482	0
cg24137660	OR1J4	7.36671	1.20602e-12	4.61094e-10	0.45023	0.638915	0.570168	0.0687461	0
cg24690588	C1orf168	-7.36519	1.2061e-12	4.61094e-10	-0.193145	0.48767	0.518845	-0.0311749	0
cg01628467		-7.36767	1.20775e-12	4.61486e-10	-0.445536	0.825403	0.862161	-0.0367577	0
cg00823843		-7.36472	1.20981e-12	4.62029e-10	-0.318691	0.351031	0.403454	-0.0524237	0
cg06576867		-7.36564	1.22077e-12	4.65974e-10	-0.509962	0.374208	0.454341	-0.0801337	0
cg12695506		-7.36298	1.22357e-12	4.66797e-10	-0.19438	0.336425	0.365267	-0.0288413	0
cg00469015	RPLP1	-7.3655	1.22437e-12	4.66857e-10	-0.509674	0.100688	0.133871	-0.0331835	0
cg18654956		-7.36162	1.23447e-12	4.70466e-10	-0.233957	0.455915	0.49603	-0.0401148	1
cg05133593	LAMA3	-7.36008	1.24691e-12	4.74463e-10	-0.217058	0.629127	0.661061	-0.0319339	0
cg07513768	RPLP1	-7.3601	1.24673e-12	4.74463e-10	-0.380896	0.158039	0.194356	-0.0363175	0
cg24730688	KIF17	-7.36012	1.24657e-12	4.74463e-10	-0.161615	0.304601	0.327536	-0.0229346	0
cg03162326	SOBP	-7.36055	1.25235e-12	4.76283e-10	-0.454874	0.15332	0.195105	-0.0417844	0
cg01805480	FBRSL1	-7.35836	1.26097e-12	4.79312e-10	-0.241084	0.0728409	0.0845374	-0.0116965	0
cg18043888	RHOD	-7.35752	1.26786e-12	4.8168e-10	-0.268234	0.184826	0.20998	-0.0251541	0
cg06268875	FAM38B	-7.36104	1.2686e-12	4.81711e-10	-0.583607	0.133647	0.17824	-0.0445927	0
cg27332337	SYCP1	-7.35362	1.30053e-12	4.9358e-10	-0.28271	0.200869	0.233283	-0.0324142	0
cg23627169	DPYSL2	-7.35251	1.30989e-12	4.96874e-10	-0.223718	0.457248	0.4935	-0.0362524	0
cg22074675	CHKA	-7.35227	1.312e-12	4.97417e-10	-0.248826	0.0621028	0.0718191	-0.00971632	0
cg00982521		-7.35424	1.31863e-12	4.99671e-10	-0.524414	0.442767	0.531552	-0.0887852	0
cg24496915	CCDC34	-7.34994	1.33204e-12	5.0449e-10	-0.251016	0.481147	0.522843	-0.0416951	0
cg03433241		-7.34961	1.33493e-12	5.05323e-10	-0.167252	0.54177	0.569578	-0.0278079	0
cg22673999		-7.34951	1.3358e-12	5.05391e-10	-0.254616	0.167669	0.191092	-0.0234231	0
cg00767496	LOC145663	-7.34904	1.33989e-12	5.06677e-10	-0.231522	0.360927	0.39622	-0.0352925	0
cg05189127		-7.3487	1.34278e-12	5.07507e-10	-0.294003	0.346922	0.395721	-0.0487995	0
cg14869640		-7.34817	1.34743e-12	5.09e-10	-0.251801	0.690707	0.724287	-0.0335797	0
cg17526770	OSTalpha	-7.34739	1.35435e-12	5.11349e-10	-0.298905	0.706816	0.744976	-0.0381601	0
cg25103417		-7.34563	1.37184e-12	5.17688e-10	-0.39897	0.126181	0.154344	-0.0281631	0
cg27243166	NRXN2	-7.34527	1.37685e-12	5.1931e-10	-0.401402	0.572762	0.636061	-0.0632992	0
cg22732731	SLC4A3	-7.34369	1.38728e-12	5.22974e-10	-0.140531	0.40657	0.430146	-0.0235759	0
cg22279692	PDZD7	-7.3423	1.39993e-12	5.27468e-10	-0.22041	0.393384	0.431016	-0.0376313	0
cg26250093	C2orf84	-7.34217	1.40109e-12	5.27632e-10	-0.297346	0.846558	0.873685	-0.027127	0
cg17465304	KIF12	-7.34158	1.40648e-12	5.29391e-10	-0.31166	0.311887	0.357755	-0.0458676	0
cg01629940	TRADD	-7.33987	1.42219e-12	5.35029e-10	-0.276323	0.508604	0.555349	-0.0467447	0
cg17888554	SOST	-7.33919	1.42855e-12	5.37146e-10	-0.161471	0.547899	0.574835	-0.0269362	0
cg15145672	SH3BP5	-7.33906	1.42968e-12	5.37293e-10	-0.312335	0.737119	0.777497	-0.0403782	0
cg11113931		-7.33797	1.43987e-12	5.40845e-10	-0.173909	0.643243	0.669633	-0.0263897	0
cg26410148		-7.33736	1.44564e-12	5.42732e-10	-0.12576	0.468052	0.487871	-0.0198189	0
cg05029558	XKR9	-7.33619	1.45665e-12	5.46585e-10	-0.179559	0.41836	0.447544	-0.0291841	0
cg16099107	WIF1	-7.33453	1.47249e-12	5.52244e-10	-0.277573	0.720062	0.754499	-0.0344374	0
cg01761236		-7.33226	1.49438e-12	5.60167e-10	-0.322809	0.435116	0.489175	-0.0540598	0
cg16596889	C1orf92	-7.3301	1.51541e-12	5.67758e-10	-0.265318	0.691515	0.727834	-0.0363187	0
cg09510752		-7.33	1.51641e-12	5.67842e-10	-0.228253	0.551668	0.589525	-0.0378564	0
cg17378265	MIR5694	-7.3297	1.51938e-12	5.68663e-10	-0.191297	0.54346	0.57603	-0.0325704	0
cg14698729		-7.3294	1.52237e-12	5.69489e-10	-0.336312	0.240571	0.282187	-0.0416163	0
cg02800986	SHROOM1	-7.32871	1.52923e-12	5.71472e-10	-0.149527	0.292125	0.311434	-0.0193099	0
cg26733795	INSRR	-7.32871	1.52922e-12	5.71472e-10	-0.183253	0.427847	0.454169	-0.0263224	0
cg08269911	NUPL1	-7.32813	1.53499e-12	5.7333e-10	-0.31906	0.0478193	0.0597958	-0.0119765	0
cg10306035		-7.32715	1.54475e-12	5.76681e-10	-0.2942	0.67181	0.712158	-0.0403484	0
cg04471507	STMN1	-7.32679	1.54841e-12	5.77751e-10	-0.254525	0.24205	0.275178	-0.0331279	0
cg11209249	ESYT3	-7.32571	1.55932e-12	5.81527e-10	-0.306427	0.199334	0.233599	-0.0342657	0
cg13228642	IER5	-7.3246	1.57059e-12	5.85429e-10	-0.306134	0.337197	0.38507	-0.0478724	0
cg06732516	TNNI3	7.32636	1.57416e-12	5.8646e-10	0.495675	0.178209	0.13226	0.0459486	0
cg01599781		-7.32379	1.57888e-12	5.87922e-10	-0.208235	0.630772	0.662347	-0.0315755	0
cg22102324	KLHL40	-7.32346	1.58223e-12	5.88866e-10	-0.156439	0.615087	0.636477	-0.0213893	0
cg21216471	ZMYND15	-7.32263	1.59074e-12	5.91733e-10	-0.15915	0.607302	0.631839	-0.0245375	0
cg21400170		7.32225	1.59473e-12	5.92916e-10	0.20016	0.37181	0.340806	0.0310037	0
cg16884598	NGFR	-7.32277	1.59586e-12	5.93033e-10	-0.425239	0.369668	0.432936	-0.0632672	0
cg12648147	ARHGEF15	-7.32137	1.60389e-12	5.95715e-10	-0.283743	0.705402	0.743264	-0.0378622	0
cg05499178		-7.32107	1.60698e-12	5.9656e-10	-0.308947	0.65669	0.703034	-0.0463441	0
cg24413781	LASS4	-7.32377	1.6195e-12	6.00904e-10	-0.611969	0.159271	0.216831	-0.0575599	0
cg25633271	SRCIN1	-7.31954	1.62298e-12	6.01888e-10	-0.280513	0.80094	0.830202	-0.0292626	0
cg05306472		-7.32147	1.62997e-12	6.04172e-10	-0.480393	0.0710604	0.0937781	-0.0227177	0
cg16512895	CACNA1A	-7.3186	1.63297e-12	6.04979e-10	-0.250063	0.759281	0.788757	-0.0294757	0
cg03081902	SLC10A4	-7.31844	1.63466e-12	6.05297e-10	-0.301467	0.675722	0.719419	-0.0436964	0
cg26271045	LRRFIP1	-7.31655	1.65482e-12	6.12452e-10	-0.310421	0.157372	0.187684	-0.030312	0
cg00384701		-7.31622	1.65833e-12	6.13439e-10	-0.244142	0.316271	0.352703	-0.036432	0
cg24477309	FOXN4	-7.3142	1.68023e-12	6.21227e-10	-0.175793	0.282298	0.307609	-0.0253113	0
cg10502244	COL2A1	-7.31368	1.68591e-12	6.23013e-10	-0.272096	0.610282	0.654183	-0.0439017	0
cg10693587	LOC101927211	-7.31406	1.69641e-12	6.26575e-10	-0.461582	0.168357	0.219873	-0.0515164	0
cg18779296		-7.31299	1.6977e-12	6.26735e-10	-0.408419	0.404126	0.470983	-0.0668569	0
cg14135878	CASKIN1	-7.31234	1.70058e-12	6.2748e-10	-0.131582	0.432051	0.453574	-0.0215224	0
cg19621317	ASIC1	-7.31073	1.7185e-12	6.33772e-10	-0.139454	0.563939	0.588749	-0.0248108	0
cg06590074		-7.31038	1.72238e-12	6.34647e-10	-0.242562	0.625265	0.663566	-0.0383006	0
cg07244927	CDH8	-7.31028	1.72348e-12	6.34647e-10	-0.316574	0.514335	0.564573	-0.0502388	0
cg19616242	HSF4	-7.31031	1.72312e-12	6.34647e-10	-0.137116	0.417258	0.438372	-0.0211147	0
cg01041061		-7.31001	1.72649e-12	6.35438e-10	-0.242909	0.632699	0.665295	-0.0325963	0
cg03475509		-7.3095	1.73221e-12	6.37219e-10	-0.328406	0.291498	0.330898	-0.0393992	0
cg20045572	SMARCD3	-7.30757	1.75404e-12	6.44926e-10	-0.216902	0.670628	0.703198	-0.0325706	0
cg10095801	C21orf63	-7.3071	1.75941e-12	6.46575e-10	-0.314982	0.811511	0.840173	-0.0286619	0
cg21474062	ZBTB38	-7.30642	1.76721e-12	6.49115e-10	-0.273582	0.440198	0.486726	-0.0465275	0
cg08355659		-7.30427	1.79192e-12	6.5786e-10	-0.144155	0.355577	0.379233	-0.0236559	0
cg03621001	RAB8A	-7.3033	1.8033e-12	6.61375e-10	-0.268449	0.465194	0.51052	-0.0453259	0
cg12876762		-7.30333	1.80287e-12	6.61375e-10	-0.188296	0.564024	0.596241	-0.0322168	0
cg11797159		-7.30291	1.80784e-12	6.62705e-10	-0.178199	0.453402	0.4821	-0.0286984	0
cg09320367		-7.30229	1.81513e-12	6.65045e-10	-0.282723	0.47796	0.5248	-0.0468394	0
cg13876809	GPR88	-7.3022	1.81617e-12	6.65093e-10	-0.221141	0.538218	0.575318	-0.0371	0
cg09850442	DTNB	-7.30079	1.83289e-12	6.70597e-10	-0.19888	0.0387773	0.0434855	-0.00470813	0
cg21570209	FOXA3	-7.30318	1.83396e-12	6.70597e-10	-0.522919	0.349638	0.427847	-0.0782092	0
cg22434763	FAM159A	-7.30073	1.8335e-12	6.70597e-10	-0.254609	0.260549	0.293361	-0.0328126	0
[truncated: 3,596 more rows]

## Sheet: Placenta results comparison to 
Placenta results comparison to Bozack AK, Colicino E, Just AC, Wright RO, Baccarelli AA, Wright RJ, Lee AG: Associations between infant sex and DNA methylation across umbilical cord blood, artery, and placenta samples. Epigenetics 2021:1-18
Duplicate of current CpG placenta vs. Bozack et al	Gene name
cg02325951	FOXN3
cg12691488
cg17612569	GABPA
cg13192180	NOL11
cg07355069	HMGCS1
cg02606018
cg15817705
cg03986557	PPP1R12B
cg13254934	SPON1
cg06710937
cg25304146	WBP11P1
cg00739353
cg17238319	RFTN1
cg08906898	RBM39
cg25204764	SRRM1
cg13631318	SPON1
cg09779044	CKAP5
cg12575434	SPON1
cg01211137	SPON1
cg24117315	CAMTA1
cg08721112
cg11634496
cg02625623
cg20810195
cg03943115	SPRR2D
cg12891678
cg19211484
cg27631593	SPRR2E
cg03902093	RAB7A
cg06152526	PLLP
cg02886578	LELP1
cg07816873	ERC1
cg08948808	SPRR4
cg16585946
cg16011217	LCE1C
cg01440070	SLC6A10P
cg26355737	TFDP1
cg17232883
cg03618918
cg04102734
cg08167066	CYS1
cg09404617
cg18828137	KRT74
cg03218192	AP2B1
cg06759085	NAB1
cg11643285	RFTN1
cg12696488	SPON1
cg00242098	KPRP
cg21148594
cg22124859	LCE6A
cg14826683	SPRR2D
cg09417355	LCE6A
cg08621445
cg17561788	RANBP1
cg00028929	KRT5
cg20696478	ZNF175
cg21831183
cg05661164	KRT83
cg25325192	TMSL3
cg09902062	SPRR4
cg05588508
cg22186223	CCL1
cg09169531	SPRR2A
cg04858776
cg16265542	LCE6A
cg10573505	CACNA1E
cg02620533	DAB1
cg09329936
cg09971754	ANKRD11
cg07628841	GPN1
cg26104551	GPN1
cg19237113
cg24536161	MEGF6
cg16554148	TP73
cg24621042	SERPINA1
cg22744818	ATF4
cg25568337	ARID1B
cg06044899	TMSL3
cg02060465	SPRR4
cg26161885	CAMTA1
cg26605406	ZNF175
cg09968361	SERPINA1
cg13778848	LOC283050
cg15496866	LRFN2
cg02181506	SERPINA1
cg25082710	IVL
cg09552123	SMCP
cg10761141	SERPINA1
cg17078326	STX18
cg25807274	LRFN2
cg03466342	KRT85
cg16743289	CACYBP
cg26531371	LCE6A
cg07830126	MEGF6
cg06725540
cg06883956	MEGF6
cg02371119	PLD1
cg02889647	IVL
cg05358758	KRT71
cg07804289	SPRR2C
cg07813851	CAMTA1
cg13366738	LCE6A
cg03348792	KRT1
cg02879776
cg11380327
cg12427039	MEGF6
cg13826459	SERPINA1
cg17118262	CCL1
cg21400802	PGLYRP4
cg09334731	CAMTA1
cg12680205
cg16207263
cg21489266	LRRC2
cg07909128	SPRR1A
cg03117487	CACNA1E
cg18342673
cg05281206	CCL13
cg11066776	SPRR4
cg05924191	ZNF770
cg11496432	LOC728024
cg02876466	LOC283050
cg02699834	KRT2
cg08101739	LCE6A
cg18708075	ZNF175
cg15077922	TNIP2
cg13251292	SERPINA6
cg18379413	ZNF175
cg18237330	LOC283050
cg13482911	ZNF618
cg08542473	KRT85
cg06101324	SPRR1A
cg00075975	PGBD5
cg00213295	TMEM132E
cg21228005	ZNF300
cg01451604
cg03277153
cg15486123	IVL
cg10070185	SERPINA1
cg22804770	CACNA1C
cg18795022	CAMTA1
cg01751892	KRT2
cg00386405	ZNF536
cg05654163	SLC39A2
cg26788812	MEGF6
cg10214581
cg08326300
cg10284006	KRT76
cg20689224	PZP
cg08136806	KRT6C
cg25824543	ZNF175
cg03199192	C15orf29
cg08580836	ZNF300
cg04772948	LOC284788
cg03550727
cg14726583
cg00613113	LOC283050
cg04841371	SPRR1A
cg25624359	MEGF6
cg18436008
cg27266824	SERPINA9
cg20451455	MEGF6
cg02383399
cg14399552
cg13356540	CAMTA1
cg08943293
cg21419383	IVL
cg01606800	SERPINA1
cg24003832
cg02343823	ZNF300
cg08007647	C1orf146
cg27406823
cg18237551	ZNF300
cg15059851	IVL
cg24176288	CACNA1C
cg04162647	BCL11B
cg01387036	CCL1
cg22013966	SERPINA13
cg23624133	LCE6A
cg00816515	SPON1
cg19815017
cg02706575	CCL13
cg09684147	PLXNA1
cg07237397	KRT78
cg00828439
cg07143559	PGBD5
cg13705216
cg00998782	LCE6A
cg00324748
cg02343962
cg02126235	SERPINA1
cg08034535	RAB33B
cg08420135
cg20862119	KRT76
cg24402372
cg04552921
cg15935965
cg11465372	KRT76
cg22566518	SIRT6
cg08763351	SPRR4
cg08292519
cg00562088	MEGF6
cg21691717	PGLYRP4
cg13981380
cg15849445
cg03050669	TP73
cg26939283	KPRP
cg14036033
cg24316982	SPRR4
cg04675221	ZNF469
cg20406090
cg04088152
cg19450111	BCL11B
cg22335847	MEGF6
cg08166587	CACNA1C
cg26413192
cg04505023	SPRR1A
cg00589002	TP73
cg17275148
cg26270261	KRT4
cg01973174	MEGF6
cg02081841
cg22365757	LCE1D
cg01315919	LOC284788
cg08422793
cg16764236	CCL11
cg26116551	ZNF536
cg04523603	TP73
cg26396443	BCL11B
cg25978011	SMCP
cg00068428
cg10854819
cg03333188
cg13623664	WDFY4
cg04880990	KRT6A
cg04656009	CCL8
cg10692363
cg27354094
cg25968219	SERPINA1
cg26101277	CCL1
cg00160027	ZNF423
cg18417901
cg20671415	SPRR3
cg02101892	ZNF423
cg01384111	GREB1
cg06646112	TP73
cg02091781
cg23889010	SLPI
cg03729889	MYO18B
cg02266759	FLJ40434
cg22866121	IQCA1
cg14355482	NCAM2
cg14725580	C6orf106
cg00038857	CCL8
cg24805559
cg20908131	C14orf64
cg10899175	GREB1
cg23123731
cg05418106
cg21948655	SMCP
cg20450198
cg10433625
cg01424263
cg08989564	C16orf78
cg00877758
cg16110645	SERPINA1
cg12698626	CCL2
cg11291313	ZNF300
cg13896105	CACNA1C
cg05782471	TP73
cg13373757	CACNA1C
cg03421236
cg14323977
cg17316300	IQCA1
cg24711336
cg10236962	C15orf50
cg08064228	ZNF423
cg12090001	KRT85
cg16196968
cg19819912	TP73
cg14064148
cg04675542	ZNF300
cg19399220
cg20141817	SPRR2G
cg18287310	DAB1
cg09067967	UGDH
cg00047843	TMTC2
cg07581070
cg15757793	HRNBP3
cg13648045
cg13047196	C8B
cg05264223	C15orf50
cg19014419	ZNF300
cg15393733	KRT3
cg14075413	SERPINA4
cg01815626
cg17441982	TP73
cg03015592
cg22126820
cg17298510	LRFN2
cg22014834	SPRR2A
cg09204631
cg26669159	CAMTA1
cg12689128	KRT85
cg17875988	CAMTA1
cg05849319	FRMD8
cg10620457	C8B
cg18474180	SUV420H1
cg22433759	C17orf54
cg07431106
cg06202149	TP73
cg02725453	ZBED4
cg18719158
cg02596960
cg01798266	PGLYRP4
cg24866700	MIR1227
cg26673784	LOC283050
cg14037728	ZNF618
cg02983436
cg12413242	CACNA1C
cg19484680	KRT78
cg26929394
cg27501686	CACNA1C
cg24254842	HIVEP3
cg02666627
cg00541303
cg17850642	KRT74
cg05241431
cg04874129	SLC6A2
cg07545457	CST1
cg17028595	LOC283050
cg10495160
cg23889047	CAMTA1
cg00748911
cg14523238	GABBR2
cg20974822	MEGF6
cg17966709	ZDHHC5
cg23517752	CACNA2D4
cg14503489
cg12498326
cg21006600	CACNA1C
cg05349089
cg20635370
cg06792952	WDFY4
cg22383924	TP73
cg06724078
cg16163116	TP73
cg24092773
cg04124909	ZNF648
cg05363871
cg01532487
cg00573623	EFCAB4B
cg13323902	VTRNA1-1
cg03108347
cg08684580	BAIAP2L1
cg19692322	TP73
cg23120345	LOC285456
cg00446900	PTPRE
cg19890059
cg10042846	CCL13
cg08499840	CCL11
cg06086389
cg11746651	KIAA0495
cg00883565
cg16773028	KCNA2
cg11860203	CCL2
cg20001810	KRT75
cg12428378	PGLYRP3
cg22960133
cg00209786
cg25497938	KRT82
cg18428825
ch.12.4168779F
cg05001908	IMPDH1
cg13916080	ZBTB34
cg10047026	ARRB2
cg16919680
cg04732193	HSD11B1
cg09542291	SMCP
cg01152374
cg26236972
cg23815312	ARHGAP22
cg04130507	ZNF648
cg09266602
cg01882871
ch.15.67797584R
cg11523134	TP73
cg05720721
cg16507522	SERPINA3
cg02936263	CCL7
cg13266717	ARFRP1
cg04362706	DAB1
cg05926837	WDFY4
cg22875823	SYNGAP1
cg07186199
cg01604404
cg18026062	ODZ2
cg03149058
cg24876404
cg08123701	DAB1
cg13119928	KRT79
cg13255190	GALNT8
cg15817769	GALNT2
cg21109025	CCL2
cg00332882	LOC284788
cg24427947	PRND
cg07456480	ACCN1
cg15963095
cg02004632
cg13918640
cg22912997
cg08111661	CACNA1C
cg11839095
cg03749154
cg00011513	LCE5A
cg03309252
cg15754112	KCNMA1
cg06132342	KRT85
cg08420232	KCTD15
cg19519630	TP73
cg17566735	PLD1
cg15334916	COL13A1
cg26216433
cg18456331
cg09113420	EEF1B2
cg20175702
cg13783764
cg07007986	SERPINA13
cg06215782	EFCAB4B
cg04843085	C11orf45
cg02989351	YWHAQ
cg03851965
cg26381878	PRR5
cg00804934
cg04888174
cg23878241	PPTC7
cg13297960	NCAM2
cg02191985	BPIL1
cg10861722	UNC5D
cg19371339	LCE2B
cg24882875	HS6ST3
cg16383503	ZNF423
cg19254282
cg24317406	CACYBP
cg04276316
cg11738198
cg12612393	MEGF6
cg10874314	PTPRE
cg00911446	CAMTA1
cg21113603
cg04395377
cg07153724
cg27569034	SPRR1A
cg07152520
cg05344282
cg09111831	IQSEC3
cg09982918	MYO18B
cg14950044	BCAS4
cg08531052	PPFIA3
cg07164125	GFRA2
cg06048154
cg23374992	CXCR4
cg12750431	CXCL12
cg17743381
cg06683316
cg23767977	KRT71
cg05119754	LOC145837
cg16897216	HSD11B1
cg00338479
cg09366519	HSD11B1
cg16678545	PGBD5
cg04995846	SHC1
cg24269377
cg04860312	CAMK1G
cg14841828	BCL11B
cg12596692	DAB1
cg27638284
cg08121652
cg05112254	CACNA1C
cg21941223
cg17200441	KRT83
cg26938334	SERPINA1
cg04231905	MCTP2
cg20416222
cg26483075
cg06682073
cg01566155	CCL13
cg05073720	PHLPP1
cg10092779
cg27543334
cg11932548
cg12836863	BRCA2
cg03478444	C16orf78
cg00307383	KIRREL
cg09898217
cg14627921
cg01985446	ZMIZ1
cg15256053	COL13A1
cg17902290
cg21162779	MMEL1
cg05950572	SPON1
cg23735482	MYO3A
cg21833837	KIAA1026
cg10938486	ACSM5
cg10271260	GRID1
cg05725666	CACNA1C
cg13927088	C1orf68
cg26136722	C14orf132
cg01520122	CCL7
cg05579652	CACNA1C
cg03963963
cg18269382	C14orf166B
cg25744957	FLJ36777
cg00923744	GALNT2
cg22609785
cg25912428	GPR26
cg08903939
ch.2.30942488F
cg02506248
cg27522154
cg23013664	COL13A1
cg07908223	PMEPA1
cg18575730	HS6ST3
cg13680337	COL13A1
cg24395672	CCL23
cg11175836	KLHDC7A
cg04731926	LSR
cg26038596
cg06849477	PRR5
cg02942590
cg04678623
cg01613048
cg13003878	AMBP
cg12360753
cg26910132
cg02574254	DAB1
cg20197123
cg20681321	CLRN3
cg11660726	MYH8
cg26127166	ZNF618
cg13419240	KRT85
cg23398047
cg11715102
cg24082440	MRAP
cg23985388	ACCN1
cg00026909	DAB1
cg10506497	DHRS7C
cg16100244
cg23540938	PIAS2
cg13564459	PRKCH
cg23010913	KCNC1
cg26359730	TNR
cg08723248
cg02992588	SERPINA6
cg00294267	ZNF423
cg04633676	CCL2
cg06072769	WDFY4
cg15625104	CELSR2
cg03495498
cg25683268	TMEM100
cg20023783	MYO9A
cg14831539	PAX7
cg15390649
cg00299737	ZNF423
cg03423138
cg20938359	SLC6A12
cg24773770
cg23944102	PHF21B
cg06222062	PLA2G5
cg13654797
cg19411734
cg13914004	ST6GALNAC6
cg02265922	MEGF6
cg09754932
cg01714932	PZP
cg19567866	SPOCK1
cg09879334
cg08957733
cg10024799	CACNA1C
cg07096247
cg03229638
cg09664054	HIVEP3
cg02835848	KIAA1026
cg13898605	DHRS7C
cg15252429	DHRS7C
cg10003657	FRMD8
cg13641591	UVRAG
cg09075215
cg26703758	KCNC1
cg06671614	CXCL12
cg24433341	DNAI2
cg26915318	ZNF423
cg01962750
cg04842352
cg16825062	RICH2
cg02856716	PAX7
cg27480444
cg20901959
cg00723994
cg24880736
cg14685948	COL13A1
cg04190002	SHANK3
cg24176678	C20orf166
cg05132077
cg08098420
cg00535683	SPRR2C
cg06734169	LRRFIP2
cg23234622
cg12052203	B3GNT1
cg26473818
ch.10.80061816F
cg26495526	C16orf78
cg23958319	NCAM1
cg19563510	MAFG
cg16236851
cg14286256
cg20143773	GFI1B
cg20541178	LYNX1
cg08919846	KIAA0495
cg26325867
cg24220733	KRT77
cg03327643	KIF26B
cg14615152	CSMD2
cg24396973	RYR1
cg03065891
cg05805297	VWA5B1
cg03764585	FMOD
cg22497336	ACVRL1
cg01735080
cg22695084
cg24882307	NCRNA00171
cg26929547	DAB1
cg17536532	cg17536532
cg26469387	OTUD7A
cg12723985	PLXDC2
cg22999268	ZMYM2
cg24948406	HOXB1
cg15368222
cg05126388	ZNF423
cg25272757
cg17888033	LYNX1
cg01802493
cg07079663	GFRA2
cg09003509
cg20198819
cg10220117
cg12058490	A2M
cg19913118	POLR3GL
cg26102435
cg19458697
cg17967071	TP73
cg02955100	EGFL8
cg21357247
cg03466717	ZNF423
cg01987353
cg22719902
cg09338297
cg08277921	C14orf132
cg07981980	CROCC
cg12245717	C20orf56
cg15029138	PNPLA3
cg18397517	SERPINA5
cg05096756	WDFY4
cg25744476
cg10502324
cg16677162
cg02300114
cg07539108	ARHGAP15
cg18654956
cg00455747
cg14459059
cg26379383	C20orf166
cg00904566	DHRS7C
cg18009621
cg25471557	HSD11B1
cg01856509	GRID1
cg19744211	SERPINA3
cg08820401	ARHGAP15
cg00789143
cg06948658	CACNA1C
cg02535219	ZC3H7A
cg15568628
cg23436960	VASH1
cg17008160
cg00339740
cg20810838	ACCN1
cg21917728
cg05440824	CCL2
cg23243408
cg14321284
cg13372658
cg00184235	TRIB1
cg24260135	ABCC8
cg12901917
cg14469684
cg13914636	TP73
cg14030268	PDZD8
cg16357353
cg12793525	CXCL12
cg21408294	GJA4
cg24536818	KIAA0748
cg04362560	C20orf166
cg08495878	SERPINA4
cg05355067	PMEPA1
cg27222147	CACNA1C
cg13968809
cg02805994	CRYBA2
cg25928629	DIRC3
cg16107331	HCN4
cg15243478	CACNA1C
cg21339799	ARHGAP15
cg09577144	DNAH17
cg12010750	KCNC1
cg00635590
cg03525069	COL13A1
cg19991899	ASAP2
cg23299618
cg26320090
cg21846488	LCE4A
cg16883475	LOC283050
cg04221650	LCE4A
cg05488168	CACNA1A
cg24374738	CRYBA2
cg02995731	TDRG1
cg00146928	A2M
cg25563256	FGF11
cg10406696	ZNF423
cg25949002	C6orf10
cg25207248
cg26785823	LOC115110
cg24057204	GRID1
cg20640266	ZNF618
cg15911409	CXCR7
cg06263178	ZNF423
cg06139438	NCR2
cg07260003	C10orf72
cg19571412	GOLSYN
cg09405758	ZNF423
cg00713401	KRT82
cg01954404
cg23555471	DTX1
cg17651625	ACTN4
cg08215774	KCNC1
cg26377557	C19orf50
cg10909080	MAFG
cg08129093	KCNC1
cg03035704	ACVRL1
cg03536289
cg19241690
cg24615251	CCL13
cg11069824	CHD5
cg05266474	BCL11B
cg16458838	TCF12
cg00977004
cg19056772	FGF11
cg06860371	PDE1B
cg20048529	SMURF1
cg22192374
cg08890097	CAMTA1
cg08904961
cg26200118
cg06968354	ZNF423
cg22707207	PAX7
cg23878730
cg19688761	PTPRE
cg04838832	ADAMTS14
cg01543184	MAFG
cg00119241	KIAA1026
cg16022081	MMEL1
cg05045027
cg02087289
cg17056607	CD300LF
cg24461952	GALNT9
cg18905668	GTF2H1
cg11653519
cg20230370	FGF23
cg16166559	PRR5
cg04423493
cg17086204	PLA2G5
cg20100049	SUV420H1
cg19027126	PRMT8
cg11953749
cg04897230	KCNA2
cg12165943
cg22994272
cg22647738	CCL16
cg26900686	ZNF423
cg23735745	GALNT2
cg05205532	LITAF
cg01330741
cg18258502	MASP1
cg27544673	CLRN3
cg26844459	C20orf166
cg15893295
cg00793719
cg24349610
cg19610615
cg20594765	GALNT2
cg27503360	CRHR1
cg12046677	CACNA1C
cg01714756	SERPINA6
cg04760493	LARP1B
cg13698196
cg16577789	PRIMA1
cg00386101
cg17897187	KIAA1026
cg07317836	HIVEP3
cg24076588	KLHDC7A
cg24751928
cg02372856
cg03507326	LOC100128788
cg23018755	MAFG
cg00084604
cg16307866
cg26960322	CXCR7
cg20339720	PRR5
cg18512156	NKX2-5
cg20026205
cg10406027	ZC3H7A
cg20320624	HRNBP3
cg00637745
cg09671951	C10orf26
cg16812621
cg03442269	GALNT14
cg02706018	HOXA4
cg22353792	KRT3
cg10297105
cg27147615	LOC646982
cg27250607
cg10951380	KIRREL
cg18885372	SERPINA13
cg00188704	HOXA2
cg14459046
cg21160372	NCAM2
cg12510203	GTDC1
cg25673784
cg06373817
cg11087049	NIN
cg09365924	RARG
cg23626546	RNF182
cg25319791
cg20893203
cg02202484	SPRR4
cg14968300
cg26839652
cg14536194
cg24730705
cg00171942	CSMD2
cg00120416
cg08655330
cg12411808	DAB1
cg06276860
cg05323448
cg08364093	BRE
cg02195657	VWA5B1
cg27151770	ZNF423
cg20483374	C1QTNF5
cg03405983	LYNX1
cg04896168
cg04340928
cg14120215	SDS
cg15771092	PNPLA3
cg13872898
cg18390345	SLIT1
cg06186150	PANK4
cg01090611	HNRNPD
cg19872936	ESRRB
cg10190509	CCL16
cg24749860
cg04752992	CLRN3
cg21359793	KRT4
cg24857725	GTDC1
cg08690241
cg14384303
cg23024262
cg06885641	MIER1
cg27455061	ARHGAP15
cg27434638
cg26038022
cg19308769
cg26577201	CRYBA2
cg19880852	KRT71
cg17011585
cg07462521
cg01750375	WISP2
cg25921112
cg14485185
cg20256260	MATN4
cg16558695
cg11075234	C6orf10
cg21687775
cg15621178	AFAP1L1
cg13202591
cg07621645	ARHGAP15

## Sheet: Blood results comparison to Boz
Blood results comparison to Bozack AK, Colicino E, Just AC, Wright RO, Baccarelli AA, Wright RJ, Lee AG: Associations between infant sex and DNA methylation across umbilical cord blood, artery, and placenta samples. Epigenetics 2021:1-18
Duplicate of current CpG blood vs. Bozack et al	Gene Name
cg12691488
cg11643285	RFTN1
cg26355737	TFDP1
cg02325951	FOXN3
cg20299935
cg23719534
cg03618918
cg17238319	RFTN1
cg17232883
cg04946709	LOC644649
cg17612569	GABPA
cg02989351	YWHAQ
cg03218192	AP2B1
cg25304146	WBP11P1
cg15817705
cg06710937
cg04858776
cg25742246
cg23814743	NICN1
cg04874129	SLC6A2
cg07816873	ERC1
cg03253995	EIF4A1
cg13323902	VTRNA1-1
cg26516287	SCIN
cg08034535	RAB33B
cg25568337	ARID1B
cg07628841	GPN1
cg10047026	ARRB2
cg19311244
cg11092486
cg17561891	C7orf23
cg05812269	RIOK3
cg24920126	PPP1R3G
cg13546935	SPDYA
cg09639931	ZPBP2
cg08906898	RBM39
cg05330360	ZPBP2
cg09044186	APOA5
cg03405128
cg21784396	PRRT4
cg25294504
cg06759085	NAB1
cg26897297	MLNR
cg11574745	PPP1R3G
cg20808136
cg07004386
cg08319905	PPFIA3
cg22591384	ZNF497
cg04190002	SHANK3
cg10563109
cg20432211
cg17292758	PPFIA3
cg22889142	NCRNA00181
cg02093808
cg14373579	LOC100272217
cg03626579	ZNF497
cg16374663	LTK
cg05100634	SMAD2
cg21148594
cg14030268	PDZD8
cg02606018
cg07586008	PPFIA3
cg26631144	PPP2CB
cg03894796
cg27362048	APOA5
cg19590578
cg26612727	ZPBP2
cg09725915
cg00325531
cg19884634	PRRT4
cg19133933	ZAR1
cg02749105	ZNF837
cg14079463	C6orf174
cg20050113	SLC9A2
cg23626733	PEX10
cg11559198
cg16743289	CACYBP
cg12060744	ZIK1
cg03727500
cg00157199
cg06698686	MLNR
cg02826525	LOC375196
cg25274157	NDUFA13
cg20704654	NCRNA00028
cg05868531
cg02625623
cg01540595
cg01510388	CYP7B1
cg06152526	PLLP
cg27053299	CLYBL
cg08532057	NUPL1
cg04580344	C6orf174
cg24010336	FBXO17
cg20823695	PEX10
cg24489344
cg16355231	PEX10
cg05010260	C7orf52
cg08079596	ATOH8
cg01005080	LHX8
cg11388673
cg22744079	DCHS2
cg24751928
cg09594291	ZNF837
cg19937979
cg01066472
cg05001908	IMPDH1
cg11565911	TBC1D15
cg20390711	C6orf174
cg12052203	B3GNT1
cg05318142	ATOH8
cg02162897	CYP1B1
cg23992493
cg22584138	SLC6A4
cg14614094	EXOSC2
cg23381646	GCK
cg22656420	TLX2
cg22867608	EGR2
cg13349472
cg11460509
cg01077724
cg17277199	C2orf84
cg12461677	NCRNA00181
cg08415582
cg13948430
cg12564962	DSCR6
cg12006399
cg23001456	KIAA0664
cg04831505	TBC1D15
cg16844333
cg15371801
cg27649348
cg10739556
cg13130352	HLA-G
cg23687098
cg07645761	TMPRSS8
cg19940077	GPR25
cg24052338	ZNF837
cg20073313	PXDNL
cg26052357
cg13346869	LOC728024
cg18174881	C14orf106
cg00419321	LHX8
cg00269553	PXDNL
cg18972998	TTC22
cg02757970
cg02500042
cg23457166	C6orf174
cg07775813	MIR548H4
cg14282004	SIX5
cg05056638
cg14026788	TBC1D15
cg22763739	FER1L4
cg08389151	NCRNA00181
cg11496432	LOC728024
cg25763520	PRPH
cg12610079	C1orf110
cg08877188	OSTalpha
cg22266749	COL25A1
cg23299919	PTPRN2
cg05693982	APOLD1
cg26449951	WNT10A
cg21870551	APOA5
cg03781262	ZNF837
cg15866367	MLNR
cg01343041	C2orf84
cg03765423
cg17168172	PPPDE2
cg21126707	MYF5
cg20303724
cg09766820	LHX8
cg04983977	GPR25
cg00054210	CYP7B1
cg02530860
cg23928726	PEX10
cg10766585	SOD3
cg27365324
cg21269758	LDLRAP1
cg08991643
cg23586959	NCRNA00028
cg14466942	RBM24
cg22345911	CSNK1D
cg03233793	NDUFA13
cg23579062	C9orf25
cg08122831
cg13680337	COL13A1
cg07981980	CROCC
cg06877024
cg02802029	PLOD2
cg19401111	OSTalpha
cg25433552
cg09933329	GCK
cg14515364
cg12356266
cg10249828	LHX8
cg04637454
cg00097357	SYT10
cg16653408
cg16376036	PAFAH1B2
cg17918558
cg19766489	GIPC2
cg14481208	RTKN
cg05404792	MT1L
cg12528597	RTN4RL2
cg23335299
cg26104551	GPN1
cg11150807
cg02931604	DPPA5
cg25454270	APOA5
cg25294185	RNASEH2C
cg17077610
cg04428700	HOXA13
cg17559894
cg25352397
cg17165695	LOC100271715
cg26707664
cg01043616	ACCN2
cg14206172	FBXO17
cg08167066	CYS1
cg03342928	SSC5D
cg09971754	ANKRD11
cg20798249	MLNR
cg24437523	ATP1A2
cg09961397	COL9A1
cg22105158	C19orf77
cg09066361	GRM8
cg13655082
cg16604218	EIF2B3
cg06255037	CHADL
cg24574963
cg05077231	MLNR
cg15175162	FBXL5
cg23373640
cg14222245	A1BG
cg22953960
cg08331981	NDUFA13
cg25144111	C6orf174
cg00524708	PRSS36
cg11324650
cg15624813
cg10663765
cg20422417
cg15138125
cg02947450
cg03122264	C6orf174
cg25502144	NCRNA00028
cg03792653	RPRD1B
cg04974775	TRIM36
cg04015962
cg14301190	PRSS36
cg05951817	SLC6A4
cg15922705	COL9A1
cg03199192	C15orf29
cg27329091
cg20115910	KCNH3
cg25623524	NCRNA00181
cg11557492	SSC5D
cg27645294
cg15823502
cg11924019	CYP1A1
cg00186462	GPR128
cg03295928	RTKN
cg25837277	PNMAL2
cg21043657	SYT10
cg14552982	EXOSC2
cg27532360	ITGA2B
cg00689340	RTKN
cg10882226
cg05946623	CDH8
cg24158363	GRB2
cg24790788	PLOD2
cg06200514	NLRP14
cg02891686	SOD3
cg22549041	CYP1A1
cg14815891	FRG1B
cg20889395	WFIKKN2
cg02991085	NCRNA00028
cg26533311
cg05593775	PDZD7
cg08888354	ZNF570
cg14585353	ZPBP2
cg09089451	KRBA1
cg21587238
cg00937681
cg07624705	NDUFA13
cg09404617
cg21408915
cg17659920	C19orf46
cg09513416
cg04589210
cg20617917	TNK1
cg09886641	MIR548H4
cg03080147	MTMR7
cg14785609
cg12001120	WNT10A
cg19515245
cg20075683	CCNI2
cg22743002
cg04876424	RBM24
cg27446137
cg27102629
cg06180356	PLOD2
cg12444861	PLAGL1
cg13822256	NEFL
cg01721149	C1orf61
cg07779699	FAM71E2
cg00425710	MT1A
cg13142134
cg04663194	ACTN3
cg00197058	TBX4
cg01750170
cg05989533
cg19731612	NSD1
cg22970003	PTPRN2
cg20742366	KREMEN1
cg24933709
cg19774236	GUCY2D
cg05475702	FAM41C
cg26095395
cg13161901	CDH20
cg07223180	CRYL1
cg01057635
cg06343774	MT1A
cg01595870	PLAGL1
cg08374499	SLC17A7
cg19510698	ALDH1A3
cg08578641	C9orf25
cg14912575	C14orf162
cg11001769	TMEM30B
cg13839439
cg06281680
cg27057652	PXDNL
cg14576824	RPS6KC1
cg02908189	ZNF16
cg05852786
cg16679093	LOC400931
cg23008871
cg26033710	TACR1
cg12673429	FAM38B
cg02049180	NTRK1
cg24364827	BOLA1
cg16615454	ACCN2
cg22857963	GLI4
cg22902089	CREB3L1
cg01652244	DPPA5
cg12550731	C1orf21
cg13693646
cg02359712
cg22535729	RP1
cg18786782
cg00718036	SGMS2
cg03168896
cg00099295	MKRN2
cg02050426	CDH20
cg25362652
cg15537254	NCRNA00028
cg06717221	ATP8B3
cg14095959
cg14477584	MESP1
cg24613050
cg18745424	GPR128
cg07447742	MLNR
cg19398269
cg09240693
cg00929523
cg02725313	REM1
cg26153054
cg01815150	SENP2
cg24406754	C12orf56
cg17835678	HLA-L
cg10742957	FBXO17
cg00760646	ZMYND15
cg06301726	MTHFSD
cg14671222	KRBA1
cg01001533
cg03731078	FIGNL1
cg15166296	MYF6
cg07457305
cg04478991	OSTalpha
cg10690919	WFIKKN2
cg23230486	GPR3
cg00218103
cg04704219	NTRK1
cg27532171
cg12792250
cg24717799	C15orf40
cg07218647
cg10251594
cg17330048	RASGRF2
cg13806489	MKX
cg15620114	SLC16A12
cg00594854
cg09293391	PLAGL1
cg27541317	BOLA1
cg22160472
cg04487479	COL9A1
cg22171758
cg06644124	ZNF281
cg25257677	SLC39A14
cg05833851	CLYBL
cg14611683	EIF2B3
cg02849309	PLAGL1
cg20595752	TEAD3
cg25910261	PTPRN2
cg04120272	FBXO47
cg19544707
cg02960125	ZNF648
cg16530382	FBXO47
cg23261715
cg06736663	WNT10A
cg09826056	GIPC2
cg19292062	CSNK2A1
cg21195491	C9orf98
cg18223453	TBX4
cg01512026	GPR3
cg21268658	PTPRF
cg03325667
cg03630821	A1BG
cg02282631
cg10714510	HLA-DQB2
cg02510471	HOXC11
cg08034070
cg12103742
cg03151810
cg06520846	PPCS
cg02389942	OXCT1
cg01185530	DNAJC3
cg18087477	SYCP1
cg20031364	SRCIN1
cg16426670	EBF4
cg22429776	ST7L
cg00463502	WFIKKN2
cg13230424	SP6
cg22799420	DIO3
cg17758363
cg18498241
cg10776186	NUPL1
cg06346081	PPCS
cg07031872	SLC24A4
cg16047117	FAM109B
cg19123916	SLC10A4
cg14906690
cg11218091	LOC399815
cg21148531	ATG5
cg03984375	LOC400931
cg02905198	ATP5G2
cg03282345	SLC17A7
cg01435791
cg14540387	BCL2L10
cg00658082	RTKN
cg23111338	FIGNL1
cg02179982	WNT7B
cg26725862	RBM20
cg23370946	MGC45800
cg16879052	KCNJ9
cg05473677	OSTalpha
cg27158481	LOC284798
cg14253670
cg25997306
cg05741395	SPTBN5
cg08474334	NTRK1
cg22997177	ATP5G2
cg26039042	FAM83H
cg23897302	AMN
cg05132077
cg15783941	NFIX
cg17860381	NR3C1
cg06151964	HPN
cg05221720	COL9A1
cg20096897	THBD
cg06507285
cg07348481
cg26090072	RTKN
cg07469926	TRIM36
cg07942040	CILP2
cg09314434	BAT4
cg25821245	LRRC2
cg20068058	CREB3L1
cg13877106	DCPS
cg06044899	TMSL3
cg25974617	TRAM1
cg08812802
cg10749792	PSPH
cg15778434
cg24019851	SEMA3B
cg07953307	LAT
cg19001789
cg13668490	ITGA2B
cg14686645	ITGA2B
cg27558485	OSTalpha
cg25036261	NRXN1
cg25757140
cg22497095
cg10601026	EGR2
cg15442037
cg22999268	ZMYM2
cg22079902	PRDM9
cg06714761
cg09408902
cg15078122	MYBPC2
cg03923438	MT1A
cg23484899
cg10600889	FBXO47
cg10749808	TMEM30B
cg26188726	TRIM72
cg06687640
cg15407819	SPTBN4
cg13372743	PXDNL
cg12397802	EGR2
cg06760077
cg23564243	LOC100271722
cg26675395	PRSS36
cg27462519
cg05254747	SLC39A14
cg01971160	LHX8
cg14887613	MIER2
cg20871559
cg07107628
cg04891961	ANKRD13B
cg01937803
cg19529472
cg23965214	FBXO47
cg26697583
cg01287088	PFN3
cg06672737	CPLX1
cg12155036
cg10082647	C12orf23
cg27535677
cg26600753	TRIM7
cg25607643
cg09884635	CCNI2
cg10381888	HLA-L
cg05867884	SLC6A18
cg10579530	CTNNA2
cg10313410
cg20408276	CYP1B1
cg01670771	STX1B
cg24338780	CACYBP
cg18092474	CYP1A1
cg03719070	RTKN
cg02758247	CDH20
cg18532215	PLOD2
cg08757448	C10orf32
cg08520200
cg17055821	C17orf75
cg10505785	THBD
cg22566355	KCNH3
cg18927077
cg22303909	FIGNL1
cg23378165	USP43
cg27475169
cg04993130	EPS8L2
cg09514174	OSCP1
cg18417954	C19orf51
cg13099429	COX16
cg02477448	H1F0
cg15467834
cg19817652	C17orf98
cg01874730	CX3CL1
cg22697684	USP43
cg06962442
cg16246169	SOX2OT
cg10557828	PLOD2
cg04519487	BCL2L10
cg19793809
cg21846177	NCRNA00028
cg05549655	CYP1A1
cg00003625	WFIKKN2
cg26740942	FBXO47
cg01952185
cg00442109
cg04157161	GUCY2D
cg00055529	FBXO47
cg12675848
cg26430023	ODZ4
cg13783444	FAM164C
cg13882512
cg13159946	NCRNA00028
cg16449012	FAM184B
cg27479634	ATP5G2
cg05518842	MRPS34
cg16205352	PRPH
cg27176129	MATN4
cg08292519
cg11949335	TTC22
cg16457797	PFN3
cg09803904	LOC254559
cg00667789	TACSTD2
cg01511232
cg12273319
cg04359418
cg14950829	PCDH8
cg12728621	EPB41L1
cg20883227
cg15192736
cg07063463	MATN4
cg22762992
cg18059891	C19orf46
cg01905210	ESYT3
cg02726377	SGMS2
cg20512303	PDLIM4
cg20664247	PEX10
cg22109795
cg08617160	MIER2
cg23950724	SYT10
cg11097968
cg00908631	CDKN2C
cg11704490
cg25288155	PLEKHB1
cg22841667	RPL27A
cg05418106
cg00591868	PBX4
cg05523017	CACNA2D3
cg06816668
cg07021181	BSX
cg14546619	B4GALNT1
cg02472291	C8orf45
cg09077319
cg07539244
cg05347456	DPEP1
cg06134471	TRIM9
cg23105130	MAPK15
cg22735601	HSP90AB2P
cg02287371	SLC6A18
cg02890863	CCDC64B
cg06639320	FHL2
cg14348540	SLC39A14
cg09634707
cg13753527
cg21436055
cg07532089	FIGLA
cg05364567	ZNF232
cg11007120
cg26144569	CYP1B1
cg03357547	SHANK1
cg09792000
cg24876445
cg21300318	MIR7-3
cg12471986	ZNF214
cg20265748	PTPN21
cg25417405	SLC27A2
cg14429209	GAD2
cg22541001	SHISA3
cg23146346	RBM24
cg11596009	OSCP1
cg13430552
cg26218577	RPLP1
cg22522920	FAIM2
cg17397004	KDELR3
cg20095656	PFN3
cg22740783	CGREF1
cg20600845	EGR2
cg02917321
cg25390787	CRISP2
cg14731570
cg07724623	SYCP1
cg20136951	PEX10
cg17279652	TRIM7
cg26715042	CRISP2
cg19211484
cg22986999	MRGPRF
cg13348458
cg08739828	MOCOS
cg22369590	HAPLN2
cg01247836	SRCIN1
cg07052513	KDM3A
cg25881038	PTH2R
cg19589652	SSC5D
cg05653018	ELF3
cg09183151
cg16318112	AGRN
cg17852385	CYP1A1
cg26993102	HLA-L
cg02055264
cg05358404	RTEL1
cg01717649
cg13316977	BEST2
cg08885224	EYA4
cg00014194	OLFM1
cg20310608	LOC284798
cg07168556	WFIKKN2
cg26107597	COCH
cg17228942	NLRP14
cg08548500	F10
cg14090916	GRIN1
cg04897644	PKLR
cg00202460	C15orf40
cg24942922
cg14830485
cg15015426	OR10J5
cg08942800	CRISP2
cg08590939	OXCT1
cg00760562	OSTalpha
cg13570656	CYP1A1
cg04888174
cg14074251	SPEG
cg04595372	CRISP2
cg11050859	TOX
cg14774755	PRDM14
cg24992471	NGFR
cg20787146	KLHL35
cg00348467
cg25042226	PAX8
cg00023919	RHOD
cg18009000	H2AFY2
cg08928145	TSSK6
cg07371589	SEMA6C
cg01234610	WFIKKN2
cg03771939	TBC1D12
cg07059402	MIR659
cg25653641
cg23629166	PEX10
cg03127898	LRRN4CL
cg11374933
cg08383929
cg20286956	MACF1
cg01076129	CRISP2
cg13410002
cg02978784
cg15242570	CTSL1
cg12363903
cg07589381	CASZ1
cg17718401	SNORA24
cg10767425
cg14074284	WFIKKN2
cg24176731	PLEKHB1
cg09239106	KCNH3
cg01120874	FIBCD1
cg16330755	C10orf32
cg27130176	CCDC64B
cg00331501	C5orf42
cg05630773	KREMEN2
cg10408284	WFIKKN2
cg12101586	CYP1A1
cg24185628	F12
cg03578951	DMAP1
cg04502620	DOC2A
cg02246609
cg15006681	H1F0
cg02362978	USP43
cg13630250	COX16
cg07004999
cg07115262	KRT86
cg05398095	YOD1
cg11719952	KLHL35
cg02153814
cg25987564
cg00067824
cg04774597	RPLP1
cg14825413	GLI4
cg25584814	MIER2
cg11194698	GCK
cg16844661	TH
cg13912631
cg20892847
cg17662083	DMKN
cg14299483
cg15772924	HOXC4
cg12921411	SYNPO
cg21743307	CACNA2D3
cg15310583	ODZ4
cg03264209
cg11599207
cg11174640
cg22842797	WFIKKN2
cg03569507	COPZ2
cg15835805	SHROOM1
cg11136751	LRRC2
cg09065876
cg03724964	FBXO17
cg00082140
cg20171297	MYF6
cg10315903	MTOR
cg20747455	MATN4
cg10536151	KCNC1
cg23882131	MRGPRF
cg14269716	C19orf57
cg17453840	CPEB1
cg23890282	LEMD2
cg22952142
cg26267340	NRG1
cg17775765
cg01672129
cg25508830
cg02254407	PLEKHB1
cg09662920	GIPC2
cg25526039	SOBP
cg20467658	LOC254559
cg20245439
cg11512608	PLEKHB1
cg16171484	SGPP2
cg13655803	WFIKKN2
cg05708536
cg25707805
cg20084219	C17orf98
cg02451853	B3GNT9
cg17127823	TRAM1
cg03792788
cg04259752	LOXL2
cg16510654	C1orf64
cg14592072
cg23570694
cg24435747	IL28RA
cg23703089	C21orf29
cg27434368	CILP2
cg21710255	CRISP2
cg05490924	LOC151534
cg07080050	HOXC4
cg12237784	GCK
cg00655923
cg26644853	CX3CL1
cg10254692	PLAGL1
cg09328362
cg13565129
cg03353995	LRRN4CL
cg00642615	PAQR5
cg21098323	OSCAR
cg15416643
cg17379932	UPF2
cg14188428	TSSK6
cg01161644
cg00873811
cg19560927	PNMAL2
cg15035382	CNTD2
cg22158923	C7orf52
cg27108424
cg00220225	SEMA3F
cg10081469	TMEM30B
cg05588508
cg04604946	LRRC23
cg23202177	NHLH2
cg15946312
cg26457160	PON3
cg00469015	RPLP1
cg07513768	RPLP1
cg18043888	RHOD
cg06268875	FAM38B
cg27332337	SYCP1
cg22673999
cg00767496	LOC145663
cg27243166	NRXN2
cg26250093	C2orf84
cg01629940	TRADD
cg16596889	C1orf92
cg09510752
cg10306035
cg04471507	STMN1
cg25633271	SRCIN1
cg00384701
cg24477309	FOXN4
cg10502244	COL2A1
cg18779296
cg06590074
cg08355659
cg09850442	DTNB
cg15891218	TMEM30B
cg07747553	RASD2
cg14997592	CRISP2
cg23562538	MAPK15
cg06836380
cg24083746	CKM
cg15620905	PTPRF
cg02593958	MEGF11
cg08767627	NPY1R
cg26110645
cg07033202
cg18232816	SYT10
cg06704455	ELFN2
cg09075844	SLC6A18
cg03578689	ITGA2B
cg13897374	SYNPO
cg03481039	APOA5
cg12813768	SYCP1
cg27567761	EGR2
cg01969701
cg04569583	C2CD4A
cg05192452
cg18121224	NSD1
cg24058386	C1orf61
cg08012287	ACTN3
cg00499707
cg09786098	KREMEN2
cg00760935	DCHS2
cg20003893
cg04247135	CHMP2A
cg03059991
cg01810111
cg01135546
cg23882724	SLC39A14
cg16783571	DPPA5
cg19842134	ATP5G2
cg17873750	NHLH2
cg00228708
cg24715735	HPN
cg08422645
cg01276128	ACTN4
cg02311932	RBM24
cg25170034	ZNF830
cg00319912	FBXO17
cg00049595
cg19632760	XKR9
cg08688548	CPEB1
cg24025550
cg04625615	ITPKA
cg21199072
cg06075652
cg00567703	HOXC4
cg11632685	LOC284798
cg08183577
cg05068202	ASCL2
cg01327602	SHISA7
cg12716639	USP2
cg24526899	BMP4
cg06885641	MIER1
cg00513208	UPF2
cg17140307	EVI5
cg01906695	COL2A1
cg11840984	PRR23C
cg05487207	SLC39A14
cg20764575	DFNA5
cg19642433	C12orf56
cg00567190	C1orf97
cg25970575
cg07008193	CREB3L1
cg06328724	ZNF570
cg04323814	FAM123A
cg03483944	FAM71E2
cg00340102	ERGIC3
cg11174255
cg14518658
cg18877667	DLX4
cg06666376	C19orf77
cg15772157
cg05348216	PRSS16
cg00884334
cg11972332
cg19065106	SP7
cg20191030
cg03721641	IL17REL
cg22190721	ESRP2
cg10298815	GPR88
cg04115969	SYCP1
cg19379572	PRICKLE1
cg01883408	CCNI2
cg00917003	ATG9B
cg20689224	PZP
cg08818632	OTOP3
cg02314896	SULT2B1
cg23233843
cg15125684	NLRP14
cg14260073	SLC35D3
cg18337938
cg23880736
cg14448104	MATN4
cg25619440
cg19130175
cg02335533	PTHLH
cg01084740	TMEM30B
cg03131358	CCDC134
cg23323671	STMN1
cg09224393	NPAS3
cg07452306	SFXN5
cg25360180
cg16609957	SHROOM1
cg03755115	MYO7A
cg23694533
cg05620980
cg19159759	CRYL1
cg27629992
cg10512964	NSMCE1
cg12606933	SOX30
cg15056966
cg06391982
cg14663607	WNT10A
cg22698904
cg07079724	CPLX1
cg08832227	KCNA1
cg02211983	TCHH
cg06673130	CPLX1
cg22167400	FLJ40504
cg12957265	ZNF280D
cg03434624	VPS37B
cg22196260	MYBPC2
cg20381115	LOC145663
cg08271909
cg07493858	MGC45800
cg19645200
cg12067522	BCL2L10
cg20426959
cg21183461	DUOX1
cg20243176
cg18789547	CCK
cg09354267	ATG5
cg18990042	COL2A1
cg22804000	DFNA5
cg19656950
cg01675158	CCDC85C
cg20344448	FRMD4A
cg05163329
cg18795569	C19orf77
cg07811933
cg18402261
cg00233307	MAP4K1
cg14972143	EIF4E
cg12763978
cg10503232	KCNQ1DN
cg25043559	SEH1L
cg21625570	FAIM2
cg15234271	HPN
cg12125332	FAM164C
cg20336571	H2AFY2
cg02941286
cg22109708	ANKRD43
cg15365218
cg04626491
cg18435832	LOC145663
cg26741530	C10orf32
cg05106191	PAX8
cg08175536	LOC254559
cg00292001
cg07951355
cg15231205
cg26575633	NTRK1
cg06706876	PLLP
cg06322988	PRR23A
cg08425070	SRRM3
cg10350492	RXFP3
cg08889009
cg01832802
cg10646368
cg16712472	FAM165B
cg04454576	ASCL2
cg24014869	EVI5L
cg00433296	SLC39A14
cg13802736
cg11226183	EVI5
cg23473443	ZNF285A
cg13259925	LRAT
cg01483824	GRIN2D
cg25877436	GTF3A
cg00491255	TEPP
cg26279372	BEGAIN
cg10440578	SYCP1
cg13163521	LTK
cg02286533	BRCA1
cg00153101	PLCH2
cg23444264
cg04662609
cg08289525	ST8SIA2
cg20020844	SP6
cg04464446	GAL
cg04686545	C12orf23
cg05977462	CUX2
cg01293485	HIGD1A
cg02845890	C8orf45
cg12206103	MESP2
cg14413262	SLC45A1
cg00270259	SFTPC
cg19185846
cg17186803	SCN4B
cg25318971	BMP7
cg22488352	ABHD10
cg19034028	CDH3
cg14295062	ENTPD2
cg14708218	LOC399815
cg05079544	N4BP1
cg05072008	FIGNL1
cg11598935	BMP7
cg27129048	ST8SIA2
cg02718966	HIGD1A
cg24195486	SLC24A4
cg15685144
cg26175343	LRRN4
cg25142479	COL9A1
cg22572476
cg09820729	MFN2
cg23332732	ITPR2
cg03223580	BBS10
cg12043145
cg00625783
cg04516022
cg00990380
cg17137424	TRIM67
cg01595366
cg12954512
cg15769343
cg12499235	ASCL2
cg01109337	TEX14
cg07835270	MT1DP
cg03704673	GLTPD2
cg18396987	SYCP1
cg15127733	HSPA12B
cg14858616
cg08961832	NLRP6
cg00813720
cg20810195
cg24068229	FBXO27
cg08576304	ATP6V1B1
cg02724127	PLXND1
cg23351289
cg11507052
cg09019916	RANBP2
cg18305433	ZNF311
cg19712189	TDRD12
cg10256477	KCNH3
cg20481312
cg10321156
cg07525299	ASCL2
cg27241845
cg17372941
cg16913064
cg26397250	PDE6B
cg18049167	PPT2
cg14904725	F10
cg13639602
cg15628222	TRAM1
cg18124782
cg15554005
cg13818316	RIPK4
cg05901357	TRIM54
cg24642169
cg03027739
cg01020696
cg05565052	TMEM184B
cg07164191
cg22122321
cg00170620
cg04146745	ZNF662
cg21243889
cg10556064	SMPD3
cg01877565	MIR183
cg25309888
cg26547506	SPRYD4
cg12001634
cg19154438	CKM
cg10003657	FRMD8
cg15168816	RBM24
cg20559217	DCPS
cg10806711	FAM19A3
cg13732201	CCK
cg08820801	FBXO17
cg25642234	PLBD1
cg25125298
cg20785560	GIPC2
cg24789467	SHROOM1
cg13677022	ARID3C
cg08151623
cg15138109
cg24309555	APOB
cg25426302	PPT2
cg08266168	F7
cg23224666	C6orf174
cg04085339	CACYBP
cg21467935	HSPA1L
cg17792740	AGAP11
cg16842214	KBTBD5
cg00305229
cg11037477	EIF4E
cg15078284	DMKN
cg25499099	TNK1
cg00603340	TRIM7
cg14183865	CPLX1
cg19100596	COL16A1
cg21749424
cg25034424
cg25240254	SSC5D
cg18344740
cg19218607
cg15148078	C19orf77
cg20017761	LOC284798
cg18119735	ACTN2
cg21302622	PTH2R
cg19781472	GLS2
cg12585943	PPT2
cg10837783	LCK
cg10638827	MT1M
cg02984617
cg16533838
cg03446244
cg02983436
cg25738529	KCNH3
cg00780971
cg00205605
cg07832006	SYCP1
cg20313969	FBLN7
cg06362543
cg08537783	CASZ1
cg13380502	GPR3
cg10845893	NRG2
cg04284140	POLD2
cg05133205	PPT2
cg10605137	SLC26A10
cg10153349	SPON1
cg27131955	PTGDR
cg08951638
cg05092353	F10
cg05886811	RBM24
cg14431573	BCL2L10
cg10507304
cg16677448	DMKN
cg23574802	PTPN21
cg08876130	KCNH3
cg10151957
cg09456465
cg25798460	OR56A5
cg09998591	KCNQ1DN
cg10379418
cg08057985	FAM109B
cg06351981	SPEG
cg15967709
cg18537730	IZUMO1
cg00488692
cg17112426	DMKN
cg13001878	F10
cg24346204	FGF12
cg02830202
cg06869158	GRIN2D
cg09197761	ZNF280D
cg00919055	CDX1
cg08061745
cg23266594	CDX1
cg23598718	C1QL1
cg23200371	RAB5B
cg04102734
cg27503360	CRHR1
cg19694465	RNF207
cg10893483	HDGF
cg07853425
cg26340700	TSNAX-DISC1
cg24059075	PRPH
cg27038634
cg21554861	EIF4E
cg05123976
cg26985715
cg15249796	TEX14
cg10639395	RPL27A
cg01309870
cg02756939	C1orf97
cg04075781
cg06891815	NOTCH4
cg23951474	TH
cg19537511	ARHGEF15
cg24057514	ASCL2
cg17205324	EFS
cg22240717
cg02364642	GEFT
cg09469667
cg19227924
cg01733570	DFNA5
cg04731926	LSR
cg26297808
cg04662594	EPB49
cg06328831	NLRP6
cg18372208	BRCA1
cg23758485	SMPD3
cg12717963	TRIM7
cg05330056	GDNF
cg25943719	ALDH1A3
cg09394785	ASCL2
cg05168015	SH3PXD2B
cg17172243	PLIN5
cg14837598	EPB49
cg18160135	EIF4E
cg06634460	VPS37B
cg02941741	NGEF
cg08051713	OTX2OS1
cg11985480	LOC151534
cg17624536
cg13552742	VASH1
cg23250574
cg08268017	FAM92A1
cg12182937
cg11671310
cg09719217	PRRT4
cg03738669	SLC4A11
cg10643271	SLC15A4
cg20328456	PPT2
cg02570888
cg08733774	RANBP2
cg01603290
cg15037663	DFNA5
cg20262330	COX16
cg13707224
cg10056203
cg25723149	DFNA5
cg07647651
cg15681462	IL11
cg03243506	TMC2
cg08513253	SOBP
cg06107487	NCKAP5
cg03427330
cg08252303	KCNMA1
cg03954991	OSCP1
cg01869233	LRRN4
cg02724047	B3GNT9
cg23490829	PCDHA1
cg00646347	UTF1
cg18304448	MGC45800
cg04603391
cg26027576
cg05373875
cg11351987	C19orf30
cg24258347	SPON1
cg13490227
cg17771569	ATP8B3
cg20519121	NCRNA00164
cg11660018	PRSS23
cg14573817	C12orf23
cg16006004	BRCA1
cg05728902	INHBE
cg04293602	OVOL1
cg18227944	ZMYM5
cg06238004
cg12626589	PPT2
cg01695406	TMEM190
cg26711820	MYF6
cg10695105	KCNH3
cg16723488	APOB
cg11437810	RPLP1
cg00234616	TLX2
cg18432895	DUSP4
cg11968118
cg12323274	BRUNOL4
cg17301842	GUCY2D
cg24345747	CD8A
cg09107315	GIPC2
cg00039463	CREBBP
cg01530154
cg03371613	C1QL1
cg14476358	GPR144
cg17198994	FGF12
cg27051886
cg03065175
cg02590366	MT1G
cg23998478
cg16945633
cg20450471
cg14947218	BRCA1
cg23374892	SHANK1
cg10668414
cg18397357
cg13207534	PPP1R3G
cg23771929	FREQ
cg21542793	ADRA2B
cg08220614
cg04249191
cg14478475	MCART1
cg16922763
cg03302546
cg13770446	CLCNKA
cg26456563	CNTD2
cg26278103	GPR37
cg12078155
cg18771034	CPM
cg20006825	PTMS
cg15011409	ICAM5
cg16198692	CDO1
cg27519622	CCDC64B
cg20385686	ARID1A
cg26516004	CYP1A1
cg08950537	RBP4
cg09578319	INCA1
cg17835109	NCCRP1
cg20839206
cg15594585
cg11950360	BRUNOL4
cg10613381	C22orf45
cg06335008	C2orf55
cg20941258	LRRC2
cg06522456	BCAM
cg16302441	POMC
cg02393727	DPEP1
cg12765064
cg01091356
cg03071876	SP6
cg09160776
cg18735956
cg00755561	ZNF648
cg05695762
cg08134856	STMN1
cg27008363	HOXC4
cg21926094	ZNF232
cg06222397

## Sheet: Blood results comparison to Sol
Blood results comparison to Solomon O, Huen K, Yousefi P, Küpers LK, González JR, Suderman M, Reese SE, Page CM, Gruzieva O, Rzehak P et al: Meta-analysis of epigenome-wide association studies in newborns and children show widespread sex differences in blood DNA methylation. Mutat Res Rev Mutat Res 2022, 789:108415
Duplicate of current CpG blood vs. Solomon et al	Gene Name
cg12691488
cg26355737	TFDP1
cg20299935
cg23719534
cg03618918
cg17238319	RFTN1
cg17232883
cg04946709	LOC644649
cg07852945	TLE1
cg17612569	GABPA
cg02989351	YWHAQ
cg03218192	AP2B1
cg25304146	WBP11P1
cg15817705
cg06710937
cg02758552	GPX1
cg04858776
cg25742246
cg12587985
cg23814743	NICN1
cg04874129	SLC6A2
cg07816873	ERC1
cg03253995	EIF4A1
cg13323902	VTRNA1-1
cg26516287	SCIN
cg08034535	RAB33B
cg25568337	ARID1B
cg07628841	GPN1
cg10047026	ARRB2
cg19311244
cg11092486
cg17561891	C7orf23
cg05812269	RIOK3
cg24920126	PPP1R3G
cg13546935	SPDYA
cg09639931	ZPBP2
cg08906898	RBM39
cg05330360	ZPBP2
cg09044186	APOA5
cg03405128
cg21784396	PRRT4
cg25294504
cg06759085	NAB1
cg26897297	MLNR
cg11574745	PPP1R3G
cg07004386
cg08319905	PPFIA3
cg22591384	ZNF497
cg04190002	SHANK3
cg10563109
cg20432211
cg17292758	PPFIA3
cg22889142	NCRNA00181
cg02093808
cg14373579	LOC100272217
cg03626579	ZNF497
cg16374663	LTK
cg05100634	SMAD2
cg21148594
cg02606018
cg07586008	PPFIA3
cg26631144	PPP2CB
cg03894796
cg27362048	APOA5
cg26612727	ZPBP2
cg09725915
cg00325531
cg19884634	PRRT4
cg19133933	ZAR1
cg02749105	ZNF837
cg14079463	C6orf174
cg20050113	SLC9A2
cg23626733	PEX10
cg11559198
cg16743289	CACYBP
cg12060744	ZIK1
cg03727500
cg00157199
cg06698686	MLNR
cg02826525	LOC375196
cg25274157	NDUFA13
cg20704654	NCRNA00028
cg05868531
cg02625623
cg01540595
cg01510388	CYP7B1
cg27053299	CLYBL
cg08532057	NUPL1
cg04580344	C6orf174
cg24010336	FBXO17
cg20823695	PEX10
cg24489344
cg16355231	PEX10
cg05010260	C7orf52
cg08079596	ATOH8
cg01005080	LHX8
cg11388673
cg22744079	DCHS2
cg24751928
cg19937979
cg01066472
cg05001908	IMPDH1
cg11565911	TBC1D15
cg20390711	C6orf174
cg12052203	B3GNT1
cg05318142	ATOH8
cg02162897	CYP1B1
cg23992493
cg22584138	SLC6A4
cg14614094	EXOSC2
cg23381646	GCK
cg22656420	TLX2
cg22867608	EGR2
cg13349472
cg11460509
cg01077724
cg27648238
cg17277199	C2orf84
cg12461677	NCRNA00181
cg08415582
cg13948430
cg12564962	DSCR6
cg12006399
cg23001456	KIAA0664
cg04831505	TBC1D15
cg16844333
cg15371801
cg27649348
cg10739556
cg13130352	HLA-G
cg23687098
cg07645761	TMPRSS8
cg19940077	GPR25
cg24052338	ZNF837
cg20073313	PXDNL
cg26052357
cg25726513	KIAA1530
cg13346869	LOC728024
cg18174881	C14orf106
cg00419321	LHX8
cg00269553	PXDNL
cg02757970
cg02500042
cg23457166	C6orf174
cg07775813	MIR548H4
cg14282004	SIX5
cg05056638
cg14026788	TBC1D15
cg22763739	FER1L4
cg18587476	C2orf84
cg08389151	NCRNA00181
cg26619043	ARSG
cg12610079	C1orf110
cg08877188	OSTalpha
cg22266749	COL25A1
cg08265933	MYO7A
cg19864758	PCSK2
cg05693982	APOLD1
cg02085507	TRIP10
cg21870551	APOA5
cg03781262	ZNF837
cg10799440
cg27181142	SIX5
cg27442419
cg15866367	MLNR
cg01343041	C2orf84
cg07462804	PRDM8
cg17168172	PPPDE2
cg21126707	MYF5
cg09766820	LHX8
cg04983977	GPR25
cg13180105
cg00054210	CYP7B1
cg02530860
cg23928726	PEX10
cg06225979	ZNF396
cg10766585	SOD3
cg15083775
cg27365324
cg21269758	LDLRAP1
cg08991643
cg23586959	NCRNA00028
cg14466942	RBM24
cg22345911	CSNK1D
cg03233793	NDUFA13
cg13571293
cg23579062	C9orf25
cg08122831
cg13680337	COL13A1
cg07981980	CROCC
cg04459939
cg03371609	PXDNL
cg06877024
cg02802029	PLOD2
cg19401111	OSTalpha
cg25433552
cg09933329	GCK
cg14515364
cg10249828	LHX8
cg04637454
cg00097357	SYT10
cg16653408
cg16376036	PAFAH1B2
cg17918558
cg19766489	GIPC2
cg14481208	RTKN
cg05404792	MT1L
cg12528597	RTN4RL2
cg23335299
cg11150807
cg02931604	DPPA5
cg25454270	APOA5
cg25294185	RNASEH2C
cg10334916	RNPEPL1
cg17077610
cg04428700	HOXA13
cg25352397
cg17165695	LOC100271715
cg26707664
cg27117491	LOC375196
cg01043616	ACCN2
cg14206172	FBXO17
cg08167066	CYS1
cg03342928	SSC5D
cg09971754	ANKRD11
cg20798249	MLNR
cg24437523	ATP1A2
cg22105158	C19orf77
cg09066361	GRM8
cg13655082
cg16604218	EIF2B3
cg06255037	CHADL
cg24574963
cg05077231	MLNR
cg15175162	FBXL5
cg23373640
cg14222245	A1BG
cg22953960
cg08331981	NDUFA13
cg25144111	C6orf174
cg00524708	PRSS36
cg11324650
cg15624813
cg10663765
cg20422417
cg15138125
cg02947450
cg03122264	C6orf174
cg25502144	NCRNA00028
cg03792653	RPRD1B
cg04974775	TRIM36
cg04015962
cg14301190	PRSS36
cg24833819
cg05951817	SLC6A4
cg15922705	COL9A1
cg03199192	C15orf29
cg27329091
cg20115910	KCNH3
cg25623524	NCRNA00181
cg11557492	SSC5D
cg01711322	GPR25
cg27645294
cg15823502
cg11924019	CYP1A1
cg00186462	GPR128
cg03295928	RTKN
cg25837277	PNMAL2
cg11206167
cg21043657	SYT10
cg04322572
cg14552982	EXOSC2
cg27532360	ITGA2B
cg00689340	RTKN
cg10882226
cg03885332	CD151
cg19727499	PPFIA3
cg24755137
cg06165179	CDK13
cg05946623	CDH8
cg24158363	GRB2
cg24790788	PLOD2
cg06200514	NLRP14
cg02891686	SOD3
cg05498726	CLDN5
cg22549041	CYP1A1
cg14815891	FRG1B
cg20889395	WFIKKN2
cg23531257	DUOX1
cg17188169	DDX43
cg14951955	ATG5
cg02991085	NCRNA00028
cg26533311
cg05593775	PDZD7
cg25985959
cg14585353	ZPBP2
cg25259944	TMEM232
cg09089451	KRBA1
cg21587238
cg25453677
cg00937681
cg07624705	NDUFA13
cg21408915
cg17659920	C19orf46
cg09513416
cg04589210
cg20617917	TNK1
cg09886641	MIR548H4
cg14585415	PDZD7
cg03080147	MTMR7
cg14785609
cg12001120	WNT10A
cg19515245
cg20075683	CCNI2
cg22743002
cg04876424	RBM24
cg27446137
cg27102629
cg06180356	PLOD2
cg12444861	PLAGL1
cg13822256	NEFL
cg21139325	HLA-DQB2
cg01721149	C1orf61
cg07779699	FAM71E2
cg00425710	MT1A
cg13142134
cg04663194	ACTN3
cg18685071
cg00197058	TBX4
cg01750170
cg05989533
cg19731612	NSD1
cg22970003	PTPRN2
cg20742366	KREMEN1
cg24933709
cg19774236	GUCY2D
cg09071762	DPPA5
cg13647973
cg05475702	FAM41C
cg04981619
cg26095395
cg13161901	CDH20
cg07223180	CRYL1
cg18517222
cg01057635
cg04149015	PRSS36
cg01595870	PLAGL1
cg08374499	SLC17A7
cg19510698	ALDH1A3
cg25472530	PRDM9
cg08578641	C9orf25
cg11499699	SPHK1
cg06493166	PLAGL1
cg14912575	C14orf162
cg11001769	TMEM30B
cg13839439
cg06281680
cg27057652	PXDNL
cg14576824	RPS6KC1
cg02908189	ZNF16
cg05852786
cg01550017
cg23008871
cg26033710	TACR1
cg25686087	SIX5
cg13859511	WNT10A
cg12673429	FAM38B
cg02049180	NTRK1
cg24364827	BOLA1
cg22857963	GLI4
cg15065854	CFD
cg22902089	CREB3L1
cg01652244	DPPA5
cg12550731	C1orf21
cg13693646
cg22535729	RP1
cg18786782
cg00718036	SGMS2
cg11345143	CRYL1
cg03168896
cg00099295	MKRN2
cg02050426	CDH20
cg25362652
cg15537254	NCRNA00028
cg06717221	ATP8B3
cg14095959
cg14477584	MESP1
cg24613050
cg13792913
cg07447742	MLNR
cg19398269
cg17987384	FLJ40504
cg09240693
cg00929523
cg02725313	REM1
cg02207554	SHISA6
cg24213669
cg03804621	FAM24B
cg26153054
cg09796583	CDH23
cg15193133
cg01815150	SENP2
cg01090821
cg24406754	C12orf56
cg10742957	FBXO17
cg00760646	ZMYND15
cg06301726	MTHFSD
cg15043318
cg14671222	KRBA1
cg04797061	PRSS36
cg01001533
cg03731078	FIGNL1
cg15166296	MYF6
cg10690919	WFIKKN2
cg23230486	GPR3
cg00218103
cg04704219	NTRK1
cg09285095	LOC100271722
cg24717799	C15orf40
cg07218647
cg10251594
cg16143502	DDX43
cg17330048	RASGRF2
cg01667892	PRDM9
cg06844930	ANKRD50
cg21207436	C14orf115
cg15620114	SLC16A12
cg09586459	BCL2L10
cg00594854
cg09293391	PLAGL1
cg14870223	WDR48
cg27541317	BOLA1
cg22160472
cg04487479	COL9A1
cg22171758
cg06644124	ZNF281
cg25257677	SLC39A14
cg05833851	CLYBL
cg14611683	EIF2B3
cg02849309	PLAGL1
cg20595752	TEAD3
cg25910261	PTPRN2
cg11429111
cg04120272	FBXO47
cg19544707
cg08124399	DDX43
cg02960125	ZNF648
cg16134607	ZC3H10
cg16530382	FBXO47
cg23261715
cg15486454	BFSP2
cg06736663	WNT10A
cg09826056	GIPC2
cg19292062	CSNK2A1
cg21195491	C9orf98
cg18223453	TBX4
cg05672223
cg22569496	CACNA1A
cg01512026	GPR3
cg21268658	PTPRF
cg03325667
cg03630821	A1BG
cg18284022	EBF4
cg02282631
cg02400092	ZBTB44
cg10714510	HLA-DQB2
cg21434046
cg02510471	HOXC11
cg08034070
cg12103742
cg03151810
cg06520846	PPCS
cg26530345	SPEG
cg02389942	OXCT1
cg15655495
cg01185530	DNAJC3
cg14128068
cg18758664	MESP2
cg18087477	SYCP1
cg14654363
cg20031364	SRCIN1
cg02470045
cg16426670	EBF4
cg20964304	PKNOX2
cg22429776	ST7L
cg00463502	WFIKKN2
cg13230424	SP6
cg22799420	DIO3
cg10571901
cg17758363
cg18498241
cg15414745	DPPA5
cg24601559
cg23801021	PDE2A
cg06396119
cg10776186	NUPL1
cg13906860
cg14706297
cg07107113	FBLIM1
cg02964065	HLA-DQB2
cg07031872	SLC24A4
cg22805485	SPON1
cg01883777	H1F0
cg07083023	NRXN1
cg19123916	SLC10A4
cg14906690
cg18454133	EFS
cg11218091	LOC399815
cg21148531	ATG5
cg19264571	APCDD1
cg03984375	LOC400931
cg02905198	ATP5G2
cg06429214	TMEM232
cg03282345	SLC17A7
cg01435791
cg04457658
cg14540387	BCL2L10
cg00658082	RTKN
cg23111338	FIGNL1
cg02179982	WNT7B
cg26725862	RBM20
cg05413199	ZDHHC1
cg03775416	HAPLN4
cg23370946	MGC45800
cg16879052	KCNJ9
cg05473677	OSTalpha
cg16617366	KIAA0427
cg27158481	LOC284798
cg13878456	IKZF3
cg26706163	MZF1
cg00970752	FHAD1
cg14253670
cg20427865	CX3CL1
cg03070187	TRIP10
cg25997306
cg05741395	SPTBN5
cg05490519	PRSS22
cg08474334	NTRK1
cg22997177	ATP5G2
cg26039042	FAM83H
cg23897302	AMN
cg06682875	CDO1
cg20341758	CH25H
cg05132077
cg15783941	NFIX
cg17860381	NR3C1
cg06151964	HPN
cg05221720	COL9A1
cg20096897	THBD
cg06507285
cg21211253
cg07348481
cg26090072	RTKN
cg14688272	FN3KRP
cg03125400
cg07469926	TRIM36
cg16179507
cg17681516
cg09314434	BAT4
cg25821245	LRRC2
cg20068058	CREB3L1
cg13877106	DCPS
cg14218447
cg12504247	GUCY2D
cg06044899	TMSL3
cg03871267
cg25974617	TRAM1
cg08812802
cg10749792	PSPH
cg17285709	SPEG
cg18304280
cg15778434
cg01763636	EP400NL
cg24019851	SEMA3B
cg19001789
cg13668490	ITGA2B
cg14686645	ITGA2B
cg19816290	43348
cg27558485	OSTalpha
cg25036261	NRXN1
cg25757140
cg04196143
cg21378403	PDZD7
cg16773741	CLDN5
cg04539705
cg14444751
cg27168443	TRADD
cg22497095
cg21116077
cg10601026	EGR2
cg03661817	KIFC3
cg15442037
cg22999268	ZMYM2
cg22079902	PRDM9
cg06714761
cg03721058	HYAL2
cg22160121	ESYT3
cg09408902
cg10589310	PRDM9
cg02806645	PRR23A
cg15078122	MYBPC2
cg03923438	MT1A
cg23484899
cg10600889	FBXO47
[truncated: 3,146 more rows]
